# Supplementary material for: Salicylate metal-binding isosteres as fragments for metalloenzyme inhibition
Source: Chem Sci. 2022 Jan 21;13(7):2128–36. doi: 10.1039/d1sc06011b (PMC8849047; doi:10.1039/d1sc06011b)
Supplement: SC-013-D1SC06011B-s001 [file SC-013-D1SC06011B-s001.pdb]

HETATM    1  N   GLY A   0       8.174   1.497 -38.912  1.00  0.00           N  
HETATM    2  CA  GLY A   0       8.073   2.408 -37.779  1.00  0.00           C  
HETATM    3  C   GLY A   0       9.362   2.590 -37.000  1.00  0.00           C  
HETATM    4  O   GLY A   0       9.571   3.637 -36.387  1.00  0.00           O  
HETATM    5  N   GLY A   1      10.215   1.577 -37.010  1.00  0.00           N  
HETATM    6  CA  GLY A   1      11.482   1.626 -36.287  1.00  0.00           C  
HETATM    7  C   GLY A   1      12.659   1.963 -37.174  1.00  0.00           C  
HETATM    8  O   GLY A   1      12.489   2.259 -38.358  1.00  0.00           O  
ATOM      9  N   LEU A  10      13.875   1.881 -36.621  1.00  0.00           N  
ATOM     10  CA  LEU A  10      15.076   2.148 -37.389  1.00  0.00           C  
ATOM     11  C   LEU A  10      15.323   1.067 -38.436  1.00  0.00           C  
ATOM     12  O   LEU A  10      15.007  -0.110 -38.212  1.00  0.00           O  
ATOM     13  CB  LEU A  10      16.312   2.155 -36.457  1.00  0.00           C  
ATOM     14  CG  LEU A  10      16.363   3.166 -35.335  1.00  0.00           C  
ATOM     15  CD1 LEU A  10      17.696   3.025 -34.612  1.00  0.00           C  
ATOM     16  CD2 LEU A  10      16.268   4.623 -35.862  1.00  0.00           C  
ATOM     17  N   THR A  11      15.963   1.453 -39.548  1.00  0.00           N  
ATOM     18  CA  THR A  11      16.422   0.463 -40.500  1.00  0.00           C  
ATOM     19  C   THR A  11      17.699  -0.150 -39.907  1.00  0.00           C  
ATOM     20  O   THR A  11      18.308   0.407 -38.960  1.00  0.00           O  
ATOM     21  CB  THR A  11      16.742   1.102 -41.854  1.00  0.00           C  
ATOM     22  CG2 THR A  11      15.524   1.781 -42.498  1.00  0.00           C  
ATOM     23  OG1 THR A  11      17.822   2.023 -41.671  1.00  0.00           O  
ATOM     24  N   ASP A  12      18.138  -1.267 -40.483  1.00  0.00           N  
ATOM     25  CA  ASP A  12      19.361  -1.912 -40.024  1.00  0.00           C  
ATOM     26  C   ASP A  12      20.566  -0.964 -40.154  1.00  0.00           C  
ATOM     27  O   ASP A  12      21.403  -0.892 -39.251  1.00  0.00           O  
ATOM     28  CB  ASP A  12      19.605  -3.202 -40.830  1.00  0.00           C  
ATOM     29  CG  ASP A  12      18.657  -4.349 -40.538  1.00  0.00           C  
ATOM     30  OD1 ASP A  12      17.785  -4.200 -39.642  1.00  0.00           O  
ATOM     31  OD2 ASP A  12      18.820  -5.419 -41.161  1.00  0.00           O1-
ATOM     32  N   GLU A  13      20.638  -0.238 -41.275  1.00  0.00           N  
ATOM     33  CA  GLU A  13      21.730   0.683 -41.584  1.00  0.00           C  
ATOM     34  C   GLU A  13      21.708   1.903 -40.656  1.00  0.00           C  
ATOM     35  O   GLU A  13      22.779   2.346 -40.223  1.00  0.00           O  
ATOM     36  CB  GLU A  13      21.668   1.107 -43.061  1.00  0.00           C  
ATOM     37  CG  GLU A  13      21.789  -0.061 -44.040  1.00  0.00           C  
ATOM     38  CD  GLU A  13      20.549  -0.892 -44.344  1.00  0.00           C  
ATOM     39  OE1 GLU A  13      19.452  -0.591 -43.813  1.00  0.00           O  
ATOM     40  OE2 GLU A  13      20.687  -1.869 -45.117  1.00  0.00           O1-
ATOM     41  N   ALA A  14      20.513   2.424 -40.339  1.00  0.00           N  
ATOM     42  CA  ALA A  14      20.365   3.558 -39.413  1.00  0.00           C  
ATOM     43  C   ALA A  14      20.789   3.131 -37.996  1.00  0.00           C  
ATOM     44  O   ALA A  14      21.422   3.912 -37.266  1.00  0.00           O  
ATOM     45  CB  ALA A  14      18.932   4.067 -39.405  1.00  0.00           C  
ATOM     46  N   ALA A  15      20.426   1.887 -37.598  1.00  0.00           N  
ATOM     47  CA  ALA A  15      20.839   1.379 -36.284  1.00  0.00           C  
ATOM     48  C   ALA A  15      22.368   1.286 -36.228  1.00  0.00           C  
ATOM     49  O   ALA A  15      22.975   1.764 -35.263  1.00  0.00           O  
ATOM     50  CB  ALA A  15      20.206   0.012 -36.025  1.00  0.00           C  
ATOM     51  N   LEU A  16      23.000   0.717 -37.272  1.00  0.00           N  
ATOM     52  CA  LEU A  16      24.460   0.611 -37.302  1.00  0.00           C  
ATOM     53  C   LEU A  16      25.163   1.980 -37.320  1.00  0.00           C  
ATOM     54  O   LEU A  16      26.269   2.103 -36.777  1.00  0.00           O  
ATOM     55  CB  LEU A  16      24.939  -0.295 -38.441  1.00  0.00           C  
ATOM     56  CG  LEU A  16      24.712  -1.797 -38.203  1.00  0.00           C  
ATOM     57  CD1 LEU A  16      24.816  -2.591 -39.515  1.00  0.00           C  
ATOM     58  CD2 LEU A  16      25.665  -2.357 -37.112  1.00  0.00           C  
ATOM     59  N   SER A  17      24.499   3.015 -37.885  1.00  0.00           N  
ATOM     60  CA  SER A  17      25.020   4.390 -37.895  1.00  0.00           C  
ATOM     61  C   SER A  17      25.182   4.964 -36.487  1.00  0.00           C  
ATOM     62  O   SER A  17      25.925   5.923 -36.278  1.00  0.00           O  
ATOM     63  CB  SER A  17      24.148   5.315 -38.753  1.00  0.00           C  
ATOM     64  OG  SER A  17      23.046   5.844 -38.024  1.00  0.00           O  
ATOM     65  N   CYS A  18      24.428   4.383 -35.515  1.00  0.00           N  
ATOM     66  CA  CYS A  18      24.501   4.776 -34.115  1.00  0.00           C  
ATOM     67  C   CYS A  18      25.494   3.941 -33.320  1.00  0.00           C  
ATOM     68  O   CYS A  18      25.691   4.222 -32.132  1.00  0.00           O  
ATOM     69  CB  CYS A  18      23.123   4.698 -33.475  1.00  0.00           C  
ATOM     70  SG  CYS A  18      21.939   5.838 -34.207  1.00  0.00           S  
ATOM     71  N   CYS A  19      26.089   2.908 -33.935  1.00  0.00           N  
ATOM     72  CA  CYS A  19      26.999   1.996 -33.232  1.00  0.00           C  
ATOM     73  C   CYS A  19      28.431   2.374 -33.470  1.00  0.00           C  
ATOM     74  O   CYS A  19      28.824   2.561 -34.629  1.00  0.00           O  
ATOM     75  CB  CYS A  19      26.746   0.552 -33.644  1.00  0.00           C  
ATOM     76  SG  CYS A  19      25.092  -0.050 -33.227  1.00  0.00           S  
ATOM     77  N   SER A  20      29.206   2.455 -32.400  1.00  0.00           N  
ATOM     78  CA  SER A  20      30.638   2.687 -32.504  1.00  0.00           C  
ATOM     79  C   SER A  20      31.361   1.393 -32.174  1.00  0.00           C  
ATOM     80  O   SER A  20      30.902   0.623 -31.328  1.00  0.00           O  
ATOM     81  CB  SER A  20      31.088   3.777 -31.538  1.00  0.00           C  
ATOM     82  OG  SER A  20      30.526   5.046 -31.857  1.00  0.00           O  
ATOM     83  N   ASP A  21      32.532   1.158 -32.805  1.00  0.00           N  
ATOM     84  CA  ASP A  21      33.342   0.001 -32.477  1.00  0.00           C  
ATOM     85  C   ASP A  21      33.759   0.101 -31.011  1.00  0.00           C  
ATOM     86  O   ASP A  21      33.960   1.205 -30.483  1.00  0.00           O  
ATOM     87  CB  ASP A  21      34.600  -0.034 -33.369  1.00  0.00           C  
ATOM     88  CG  ASP A  21      34.295  -0.252 -34.841  1.00  0.00           C  
ATOM     89  OD1 ASP A  21      33.196  -0.778 -35.157  1.00  0.00           O  
ATOM     90  OD2 ASP A  21      35.141   0.121 -35.681  1.00  0.00           O1-
ATOM     91  N   ALA A  22      33.866  -1.054 -30.356  1.00  0.00           N  
ATOM     92  CA  ALA A  22      34.240  -1.125 -28.956  1.00  0.00           C  
ATOM     93  C   ALA A  22      35.612  -0.497 -28.708  1.00  0.00           C  
ATOM     94  O   ALA A  22      36.597  -0.902 -29.339  1.00  0.00           O  
ATOM     95  CB  ALA A  22      34.233  -2.572 -28.492  1.00  0.00           C  
ATOM     96  N   ASP A  23      35.663   0.497 -27.808  1.00  0.00           N  
ATOM     97  CA  ASP A  23      36.918   1.142 -27.399  1.00  0.00           C  
ATOM     98  C   ASP A  23      37.815   0.084 -26.729  1.00  0.00           C  
ATOM     99  O   ASP A  23      37.346  -0.668 -25.879  1.00  0.00           O  
ATOM    100  CB  ASP A  23      36.667   2.301 -26.412  1.00  0.00           C  
ATOM    101  CG  ASP A  23      37.934   3.094 -26.114  1.00  0.00           C  
ATOM    102  OD1 ASP A  23      38.666   2.716 -25.180  1.00  0.00           O  
ATOM    103  OD2 ASP A  23      38.235   4.030 -26.875  1.00  0.00           O1-
ATOM    104  N   PRO A  24      39.121   0.007 -27.080  1.00  0.00           N  
ATOM    105  CA  PRO A  24      39.983  -1.018 -26.454  1.00  0.00           C  
ATOM    106  C   PRO A  24      40.088  -1.018 -24.924  1.00  0.00           C  
ATOM    107  O   PRO A  24      40.325  -2.090 -24.352  1.00  0.00           O  
ATOM    108  CB  PRO A  24      41.339  -0.821 -27.141  1.00  0.00           C  
ATOM    109  CG  PRO A  24      41.024  -0.112 -28.415  1.00  0.00           C  
ATOM    110  CD  PRO A  24      39.836   0.766 -28.124  1.00  0.00           C  
ATOM    111  N   SER A  25      39.806   0.123 -24.248  1.00  0.00           N  
ATOM    112  CA  SER A  25      39.828   0.175 -22.779  1.00  0.00           C  
ATOM    113  C   SER A  25      38.695  -0.673 -22.157  1.00  0.00           C  
ATOM    114  O   SER A  25      38.749  -1.029 -20.974  1.00  0.00           O  
ATOM    115  CB  SER A  25      39.712   1.616 -22.289  1.00  0.00           C  
ATOM    116  OG  SER A  25      38.412   2.140 -22.502  1.00  0.00           O  
ATOM    117  N   THR A  26      37.694  -1.024 -22.986  1.00  0.00           N  
ATOM    118  CA  THR A  26      36.563  -1.837 -22.523  1.00  0.00           C  
ATOM    119  C   THR A  26      36.722  -3.330 -22.904  1.00  0.00           C  
ATOM    120  O   THR A  26      35.813  -4.106 -22.658  1.00  0.00           O  
ATOM    121  CB  THR A  26      35.238  -1.289 -23.151  1.00  0.00           C  
ATOM    122  CG2 THR A  26      35.036   0.224 -22.937  1.00  0.00           C  
ATOM    123  OG1 THR A  26      35.181  -1.633 -24.545  1.00  0.00           O  
ATOM    124  N   LYS A  27      37.856  -3.738 -23.540  1.00  0.00           N  
ATOM    125  CA  LYS A  27      38.009  -5.093 -24.088  1.00  0.00           C  
ATOM    126  C   LYS A  27      37.818  -6.300 -23.147  1.00  0.00           C  
ATOM    127  O   LYS A  27      37.582  -7.425 -23.636  1.00  0.00           O  
ATOM    128  CB  LYS A  27      39.317  -5.218 -24.896  1.00  0.00           C  
ATOM    129  CG  LYS A  27      40.542  -5.487 -24.030  1.00  0.00           C  
ATOM    130  CD  LYS A  27      41.834  -5.524 -24.870  1.00  0.00           C  
ATOM    131  CE  LYS A  27      43.022  -6.093 -24.128  1.00  0.00           C  
ATOM    132  NZ  LYS A  27      43.389  -5.296 -22.926  1.00  0.00           N1+
ATOM    133  N   ASP A  28      38.002  -6.094 -21.834  1.00  0.00           N  
ATOM    134  CA  ASP A  28      37.833  -7.152 -20.847  1.00  0.00           C  
ATOM    135  C   ASP A  28      36.556  -6.992 -20.027  1.00  0.00           C  
ATOM    136  O   ASP A  28      36.317  -7.772 -19.096  1.00  0.00           O  
ATOM    137  CB  ASP A  28      39.076  -7.280 -19.946  1.00  0.00           C  
ATOM    138  CG  ASP A  28      40.310  -7.768 -20.688  1.00  0.00           C  
ATOM    139  OD1 ASP A  28      40.164  -8.615 -21.598  1.00  0.00           O  
ATOM    140  OD2 ASP A  28      41.405  -7.261 -20.399  1.00  0.00           O1-
ATOM    141  N   PHE A  29      35.706  -5.985 -20.386  1.00  0.00           N  
ATOM    142  CA  PHE A  29      34.443  -5.813 -19.656  1.00  0.00           C  
ATOM    143  C   PHE A  29      33.537  -7.013 -19.960  1.00  0.00           C  
ATOM    144  O   PHE A  29      33.551  -7.574 -21.069  1.00  0.00           O  
ATOM    145  CB  PHE A  29      33.725  -4.532 -20.125  1.00  0.00           C  
ATOM    146  CG  PHE A  29      34.287  -3.178 -19.715  1.00  0.00           C  
ATOM    147  CD1 PHE A  29      35.565  -3.064 -19.168  1.00  0.00           C  
ATOM    148  CD2 PHE A  29      33.525  -2.015 -19.863  1.00  0.00           C  
ATOM    149  CE1 PHE A  29      36.082  -1.799 -18.818  1.00  0.00           C  
ATOM    150  CE2 PHE A  29      34.036  -0.766 -19.505  1.00  0.00           C  
ATOM    151  CZ  PHE A  29      35.312  -0.662 -18.989  1.00  0.00           C  
ATOM    152  N   LEU A  30      32.747  -7.383 -18.967  1.00  0.00           N  
ATOM    153  CA  LEU A  30      31.785  -8.452 -19.134  1.00  0.00           C  
ATOM    154  C   LEU A  30      30.466  -8.109 -18.457  1.00  0.00           C  
ATOM    155  O   LEU A  30      30.439  -7.368 -17.457  1.00  0.00           O  
ATOM    156  CB  LEU A  30      32.335  -9.810 -18.695  1.00  0.00           C  
ATOM    157  CG  LEU A  30      32.764  -9.981 -17.250  1.00  0.00           C  
ATOM    158  CD1 LEU A  30      31.742 -10.782 -16.474  1.00  0.00           C  
ATOM    159  CD2 LEU A  30      34.091 -10.751 -17.173  1.00  0.00           C  
ATOM    160  N   LEU A  31      29.367  -8.628 -19.035  1.00  0.00           N  
ATOM    161  CA  LEU A  31      28.035  -8.365 -18.461  1.00  0.00           C  
ATOM    162  C   LEU A  31      27.851  -9.445 -17.431  1.00  0.00           C  
ATOM    163  O   LEU A  31      27.604 -10.624 -17.736  1.00  0.00           O  
ATOM    164  CB  LEU A  31      26.965  -8.370 -19.572  1.00  0.00           C  
ATOM    165  CG  LEU A  31      25.505  -8.100 -19.099  1.00  0.00           C  
ATOM    166  CD1 LEU A  31      25.387  -6.772 -18.370  1.00  0.00           C  
ATOM    167  CD2 LEU A  31      24.563  -8.047 -20.275  1.00  0.00           C  
ATOM    168  N   GLN A  32      28.084  -9.041 -16.178  1.00  0.00           N  
ATOM    169  CA  GLN A  32      28.231  -9.938 -15.050  1.00  0.00           C  
ATOM    170  C   GLN A  32      26.965 -10.347 -14.349  1.00  0.00           C  
ATOM    171  O   GLN A  32      26.853 -11.500 -13.904  1.00  0.00           O  
ATOM    172  CB  GLN A  32      29.230  -9.291 -14.066  1.00  0.00           C  
ATOM    173  CG  GLN A  32      29.927 -10.264 -13.129  1.00  0.00           C  
ATOM    174  CD  GLN A  32      29.096 -10.673 -11.942  1.00  0.00           C  
ATOM    175  NE2 GLN A  32      29.107 -11.979 -11.609  1.00  0.00           N  
ATOM    176  OE1 GLN A  32      28.391  -9.848 -11.325  1.00  0.00           O  
ATOM    177  N   GLN A  33      26.033  -9.392 -14.141  1.00  0.00           N  
ATOM    178  CA  GLN A  33      24.863  -9.704 -13.356  1.00  0.00           C  
ATOM    179  C   GLN A  33      23.643  -8.927 -13.780  1.00  0.00           C  
ATOM    180  O   GLN A  33      23.745  -7.851 -14.382  1.00  0.00           O  
ATOM    181  CB  GLN A  33      25.153  -9.351 -11.863  1.00  0.00           C  
ATOM    182  CG  GLN A  33      25.695  -7.930 -11.720  1.00  0.00           C  
ATOM    183  CD  GLN A  33      25.908  -7.492 -10.301  1.00  0.00           C  
ATOM    184  NE2 GLN A  33      26.861  -8.094  -9.588  1.00  0.00           N  
ATOM    185  OE1 GLN A  33      25.256  -6.560  -9.850  1.00  0.00           O1+
ATOM    186  N   THR A  34      22.482  -9.483 -13.405  1.00  0.00           N  
ATOM    187  CA  THR A  34      21.180  -8.851 -13.522  1.00  0.00           C  
ATOM    188  C   THR A  34      20.611  -8.969 -12.134  1.00  0.00           C  
ATOM    189  O   THR A  34      20.530 -10.086 -11.622  1.00  0.00           O  
ATOM    190  CB  THR A  34      20.305  -9.580 -14.526  1.00  0.00           C  
ATOM    191  CG2 THR A  34      18.851  -9.020 -14.559  1.00  0.00           C  
ATOM    192  OG1 THR A  34      20.944  -9.449 -15.808  1.00  0.00           O  
ATOM    193  N   MET A  35      20.228  -7.836 -11.509  1.00  0.00           N  
ATOM    194  CA  MET A  35      19.698  -7.851 -10.145  1.00  0.00           C  
ATOM    195  C   MET A  35      18.205  -7.728 -10.113  1.00  0.00           C  
ATOM    196  O   MET A  35      17.651  -6.820 -10.727  1.00  0.00           O  
ATOM    197  CB  MET A  35      20.350  -6.746  -9.310  1.00  0.00           C  
ATOM    198  CG  MET A  35      20.000  -6.805  -7.810  1.00  0.00           C  
ATOM    199  SD  MET A  35      18.322  -6.220  -7.366  1.00  0.00           S  
ATOM    200  CE  MET A  35      18.713  -4.636  -6.629  1.00  0.00           C  
ATOM    201  N   LEU A  36      17.546  -8.634  -9.353  1.00  0.00           N  
ATOM    202  CA  LEU A  36      16.106  -8.617  -9.131  1.00  0.00           C  
ATOM    203  C   LEU A  36      15.879  -8.661  -7.634  1.00  0.00           C  
ATOM    204  O   LEU A  36      16.517  -9.474  -6.969  1.00  0.00           O  
ATOM    205  CB  LEU A  36      15.410  -9.851  -9.737  1.00  0.00           C  
ATOM    206  CG  LEU A  36      15.626 -10.101 -11.242  1.00  0.00           C  
ATOM    207  CD1 LEU A  36      14.964 -11.404 -11.668  1.00  0.00           C  
ATOM    208  CD2 LEU A  36      15.058  -8.925 -12.072  1.00  0.00           C  
ATOM    209  N   ARG A  37      14.917  -7.862  -7.111  1.00  0.00           N  
ATOM    210  CA  ARG A  37      14.588  -7.958  -5.681  1.00  0.00           C  
ATOM    211  C   ARG A  37      13.546  -9.069  -5.514  1.00  0.00           C  
ATOM    212  O   ARG A  37      12.608  -9.178  -6.315  1.00  0.00           O  
ATOM    213  CB  ARG A  37      14.036  -6.624  -5.191  1.00  0.00           C  
ATOM    214  CG  ARG A  37      15.044  -5.489  -5.248  1.00  0.00           C  
ATOM    215  CD  ARG A  37      14.300  -4.197  -4.934  1.00  0.00           C  
ATOM    216  NE  ARG A  37      15.147  -2.996  -4.959  1.00  0.00           N  
ATOM    217  CZ  ARG A  37      15.384  -2.277  -6.057  1.00  0.00           C  
ATOM    218  NH1 ARG A  37      14.923  -2.682  -7.240  1.00  0.00           N1+
ATOM    219  NH2 ARG A  37      16.108  -1.165  -5.984  1.00  0.00           N  
ATOM    220  N   VAL A  38      13.709  -9.905  -4.471  1.00  0.00           N  
ATOM    221  CA  VAL A  38      12.831 -11.049  -4.247  1.00  0.00           C  
ATOM    222  C   VAL A  38      12.189 -10.954  -2.851  1.00  0.00           C  
ATOM    223  O   VAL A  38      12.886 -10.661  -1.874  1.00  0.00           O  
ATOM    224  CB  VAL A  38      13.578 -12.405  -4.448  1.00  0.00           C  
ATOM    225  CG1 VAL A  38      14.076 -12.573  -5.892  1.00  0.00           C  
ATOM    226  CG2 VAL A  38      14.723 -12.580  -3.467  1.00  0.00           C  
ATOM    227  N   LYS A  39      10.872 -11.178  -2.791  1.00  0.00           N  
ATOM    228  CA  LYS A  39      10.113 -11.084  -1.536  1.00  0.00           C  
ATOM    229  C   LYS A  39      10.536 -12.130  -0.496  1.00  0.00           C  
ATOM    230  O   LYS A  39      10.716 -11.800   0.672  1.00  0.00           O  
ATOM    231  CB  LYS A  39       8.625 -11.174  -1.815  1.00  0.00           C  
ATOM    232  CG  LYS A  39       7.725 -11.175  -0.552  1.00  0.00           C  
ATOM    233  CD  LYS A  39       6.285 -11.003  -0.979  1.00  0.00           C  
ATOM    234  CE  LYS A  39       5.357 -11.070   0.227  1.00  0.00           C  
ATOM    235  NZ  LYS A  39       5.373  -9.800   0.992  1.00  0.00           N1+
ATOM    236  N   ASP A  40      10.723 -13.379  -0.947  1.00  0.00           N  
ATOM    237  CA  ASP A  40      11.057 -14.499  -0.091  1.00  0.00           C  
ATOM    238  C   ASP A  40      12.182 -15.294  -0.730  1.00  0.00           C  
ATOM    239  O   ASP A  40      11.952 -16.023  -1.700  1.00  0.00           O  
ATOM    240  CB  ASP A  40       9.810 -15.357   0.104  1.00  0.00           C  
ATOM    241  CG  ASP A  40       9.992 -16.492   1.086  1.00  0.00           C  
ATOM    242  OD1 ASP A  40      11.162 -16.797   1.444  1.00  0.00           O  
ATOM    243  OD2 ASP A  40       8.971 -17.037   1.537  1.00  0.00           O1-
ATOM    244  N   PRO A  41      13.410 -15.182  -0.190  1.00  0.00           N  
ATOM    245  CA  PRO A  41      14.544 -15.881  -0.794  1.00  0.00           C  
ATOM    246  C   PRO A  41      14.421 -17.397  -0.739  1.00  0.00           C  
ATOM    247  O   PRO A  41      15.012 -18.061  -1.576  1.00  0.00           O  
ATOM    248  CB  PRO A  41      15.743 -15.372   0.007  1.00  0.00           C  
ATOM    249  CG  PRO A  41      15.159 -15.033   1.352  1.00  0.00           C  
ATOM    250  CD  PRO A  41      13.833 -14.421   1.009  1.00  0.00           C  
ATOM    251  N   LYS A  42      13.652 -17.942   0.239  1.00  0.00           N  
ATOM    252  CA  LYS A  42      13.551 -19.407   0.319  1.00  0.00           C  
ATOM    253  C   LYS A  42      12.822 -19.927  -0.916  1.00  0.00           C  
ATOM    254  O   LYS A  42      13.241 -20.948  -1.487  1.00  0.00           O  
ATOM    255  CB  LYS A  42      12.822 -19.826   1.612  1.00  0.00           C  
ATOM    256  CG  LYS A  42      13.580 -19.462   2.883  1.00  0.00           C  
ATOM    257  CD  LYS A  42      12.860 -20.106   4.081  1.00  0.00           C  
ATOM    258  CE  LYS A  42      13.690 -20.081   5.340  1.00  0.00           C  
ATOM    259  NZ  LYS A  42      13.037 -20.878   6.442  1.00  0.00           N1+
ATOM    260  N   LYS A  43      11.751 -19.228  -1.323  1.00  0.00           N  
ATOM    261  CA  LYS A  43      10.945 -19.601  -2.493  1.00  0.00           C  
ATOM    262  C   LYS A  43      11.749 -19.360  -3.781  1.00  0.00           C  
ATOM    263  O   LYS A  43      11.700 -20.197  -4.695  1.00  0.00           O  
ATOM    264  CB  LYS A  43       9.618 -18.829  -2.559  1.00  0.00           C  
ATOM    265  CG  LYS A  43       8.652 -19.162  -1.408  1.00  0.00           C  
ATOM    266  CD  LYS A  43       7.394 -18.309  -1.500  1.00  0.00           C  
ATOM    267  CE  LYS A  43       6.356 -18.706  -0.477  1.00  0.00           C  
ATOM    268  NZ  LYS A  43       5.091 -17.944  -0.666  1.00  0.00           N1+
ATOM    269  N   SER A  44      12.489 -18.239  -3.847  1.00  0.00           N  
ATOM    270  CA  SER A  44      13.279 -17.930  -5.043  1.00  0.00           C  
ATOM    271  C   SER A  44      14.424 -18.905  -5.228  1.00  0.00           C  
ATOM    272  O   SER A  44      14.656 -19.372  -6.345  1.00  0.00           O  
ATOM    273  CB  SER A  44      13.804 -16.498  -4.979  1.00  0.00           C  
ATOM    274  OG  SER A  44      12.718 -15.600  -4.910  1.00  0.00           O  
ATOM    275  N   LEU A  45      15.151 -19.252  -4.141  1.00  0.00           N  
ATOM    276  CA  LEU A  45      16.252 -20.207  -4.245  1.00  0.00           C  
ATOM    277  C   LEU A  45      15.727 -21.563  -4.726  1.00  0.00           C  
ATOM    278  O   LEU A  45      16.381 -22.190  -5.571  1.00  0.00           O  
ATOM    279  CB  LEU A  45      16.939 -20.377  -2.891  1.00  0.00           C  
ATOM    280  CG  LEU A  45      17.821 -19.193  -2.487  1.00  0.00           C  
ATOM    281  CD1 LEU A  45      18.256 -19.345  -1.025  1.00  0.00           C  
ATOM    282  CD2 LEU A  45      19.034 -19.054  -3.429  1.00  0.00           C  
ATOM    283  N   ASP A  46      14.554 -22.005  -4.199  1.00  0.00           N  
ATOM    284  CA  ASP A  46      13.959 -23.284  -4.618  1.00  0.00           C  
ATOM    285  C   ASP A  46      13.642 -23.250  -6.106  1.00  0.00           C  
ATOM    286  O   ASP A  46      14.009 -24.176  -6.833  1.00  0.00           O  
ATOM    287  CB  ASP A  46      12.716 -23.587  -3.801  1.00  0.00           C  
ATOM    288  CG  ASP A  46      11.953 -24.788  -4.314  1.00  0.00           C  
ATOM    289  OD1 ASP A  46      12.482 -25.912  -4.205  1.00  0.00           O  
ATOM    290  OD2 ASP A  46      10.845 -24.597  -4.846  1.00  0.00           O1-
ATOM    291  N   PHE A  47      13.039 -22.152  -6.569  1.00  0.00           N  
ATOM    292  CA  PHE A  47      12.671 -22.049  -7.988  1.00  0.00           C  
ATOM    293  C   PHE A  47      13.894 -22.041  -8.894  1.00  0.00           C  
ATOM    294  O   PHE A  47      13.958 -22.832  -9.845  1.00  0.00           O  
ATOM    295  CB  PHE A  47      11.841 -20.773  -8.213  1.00  0.00           C  
ATOM    296  CG  PHE A  47      11.490 -20.508  -9.656  1.00  0.00           C  
ATOM    297  CD1 PHE A  47      10.381 -21.115 -10.244  1.00  0.00           C  
ATOM    298  CD2 PHE A  47      12.302 -19.705 -10.449  1.00  0.00           C  
ATOM    299  CE1 PHE A  47      10.067 -20.881 -11.588  1.00  0.00           C  
ATOM    300  CE2 PHE A  47      11.983 -19.477 -11.785  1.00  0.00           C  
ATOM    301  CZ  PHE A  47      10.860 -20.037 -12.337  1.00  0.00           C  
ATOM    302  N   TYR A  48      14.864 -21.149  -8.625  1.00  0.00           N  
ATOM    303  CA  TYR A  48      16.002 -21.038  -9.538  1.00  0.00           C  
ATOM    304  C   TYR A  48      16.893 -22.259  -9.585  1.00  0.00           C  
ATOM    305  O   TYR A  48      17.462 -22.541 -10.643  1.00  0.00           O  
ATOM    306  CB  TYR A  48      16.764 -19.750  -9.331  1.00  0.00           C  
ATOM    307  CG  TYR A  48      16.002 -18.563  -9.888  1.00  0.00           C  
ATOM    308  CD1 TYR A  48      15.942 -18.330 -11.261  1.00  0.00           C  
ATOM    309  CD2 TYR A  48      15.309 -17.694  -9.047  1.00  0.00           C  
ATOM    310  CE1 TYR A  48      15.204 -17.272 -11.788  1.00  0.00           C  
ATOM    311  CE2 TYR A  48      14.542 -16.644  -9.561  1.00  0.00           C  
ATOM    312  CZ  TYR A  48      14.516 -16.419 -10.938  1.00  0.00           C  
ATOM    313  OH  TYR A  48      13.792 -15.380 -11.473  1.00  0.00           O  
ATOM    314  N   THR A  49      17.024 -22.984  -8.446  1.00  0.00           N  
ATOM    315  CA  THR A  49      17.888 -24.172  -8.419  1.00  0.00           C  
ATOM    316  C   THR A  49      17.113 -25.425  -8.848  1.00  0.00           C  
ATOM    317  O   THR A  49      17.544 -26.123  -9.766  1.00  0.00           O  
ATOM    318  CB  THR A  49      18.591 -24.345  -7.048  1.00  0.00           C  
ATOM    319  CG2 THR A  49      19.514 -23.167  -6.688  1.00  0.00           C  
ATOM    320  OG1 THR A  49      17.623 -24.543  -6.032  1.00  0.00           O  
ATOM    321  N   ARG A  50      15.991 -25.711  -8.202  1.00  0.00           N  
ATOM    322  CA  ARG A  50      15.237 -26.938  -8.506  1.00  0.00           C  
ATOM    323  C   ARG A  50      14.559 -26.897  -9.881  1.00  0.00           C  
ATOM    324  O   ARG A  50      14.674 -27.862 -10.651  1.00  0.00           O  
ATOM    325  CB  ARG A  50      14.186 -27.199  -7.421  1.00  0.00           C  
ATOM    326  CG  ARG A  50      13.435 -28.516  -7.605  1.00  0.00           C  
ATOM    327  CD  ARG A  50      12.472 -28.753  -6.446  1.00  0.00           C  
ATOM    328  NE  ARG A  50      11.503 -27.664  -6.254  1.00  0.00           N  
ATOM    329  CZ  ARG A  50      10.391 -27.509  -6.961  1.00  0.00           C  
ATOM    330  NH1 ARG A  50      10.040 -28.414  -7.867  1.00  0.00           N1+
ATOM    331  NH2 ARG A  50       9.597 -26.470  -6.738  1.00  0.00           N  
ATOM    332  N   VAL A  51      13.828 -25.806 -10.177  1.00  0.00           N  
ATOM    333  CA  VAL A  51      13.089 -25.725 -11.428  1.00  0.00           C  
ATOM    334  C   VAL A  51      14.049 -25.399 -12.563  1.00  0.00           C  
ATOM    335  O   VAL A  51      14.049 -26.117 -13.567  1.00  0.00           O  
ATOM    336  CB  VAL A  51      11.923 -24.693 -11.351  1.00  0.00           C  
ATOM    337  CG1 VAL A  51      11.186 -24.560 -12.692  1.00  0.00           C  
ATOM    338  CG2 VAL A  51      10.959 -25.031 -10.204  1.00  0.00           C  
ATOM    339  N   LEU A  52      14.865 -24.337 -12.410  1.00  0.00           N  
ATOM    340  CA  LEU A  52      15.734 -23.910 -13.520  1.00  0.00           C  
ATOM    341  C   LEU A  52      17.133 -24.507 -13.604  1.00  0.00           C  
ATOM    342  O   LEU A  52      17.823 -24.347 -14.631  1.00  0.00           O  
ATOM    343  CB  LEU A  52      15.752 -22.383 -13.672  1.00  0.00           C  
ATOM    344  CG  LEU A  52      14.392 -21.761 -14.143  1.00  0.00           C  
ATOM    345  CD1 LEU A  52      14.531 -20.264 -14.258  1.00  0.00           C  
ATOM    346  CD2 LEU A  52      13.912 -22.346 -15.516  1.00  0.00           C  
ATOM    347  N   GLY A  53      17.566 -25.193 -12.553  1.00  0.00           N  
ATOM    348  CA  GLY A  53      18.875 -25.840 -12.592  1.00  0.00           C  
ATOM    349  C   GLY A  53      20.081 -24.946 -12.388  1.00  0.00           C  
ATOM    350  O   GLY A  53      21.206 -25.317 -12.745  1.00  0.00           O  
ATOM    351  N   MET A  54      19.867 -23.725 -11.840  1.00  0.00           N  
ATOM    352  CA  MET A  54      20.992 -22.846 -11.532  1.00  0.00           C  
ATOM    353  C   MET A  54      21.644 -23.305 -10.220  1.00  0.00           C  
ATOM    354  O   MET A  54      21.054 -24.113  -9.477  1.00  0.00           O  
ATOM    355  CB  MET A  54      20.516 -21.388 -11.398  1.00  0.00           C  
ATOM    356  CG  MET A  54      19.920 -20.867 -12.687  1.00  0.00           C  
ATOM    357  SD  MET A  54      19.473 -19.100 -12.536  1.00  0.00           S  
ATOM    358  CE  MET A  54      18.656 -18.808 -14.082  1.00  0.00           C  
ATOM    359  N   THR A  55      22.833 -22.788  -9.955  1.00  0.00           N  
ATOM    360  CA  THR A  55      23.614 -23.082  -8.750  1.00  0.00           C  
ATOM    361  C   THR A  55      23.792 -21.804  -7.949  1.00  0.00           C  
ATOM    362  O   THR A  55      24.117 -20.756  -8.521  1.00  0.00           O  
ATOM    363  CB  THR A  55      24.966 -23.657  -9.158  1.00  0.00           C  
ATOM    364  CG2 THR A  55      25.879 -23.933  -7.944  1.00  0.00           C  
ATOM    365  OG1 THR A  55      24.719 -24.885  -9.845  1.00  0.00           O  
ATOM    366  N   LEU A  56      23.622 -21.896  -6.618  1.00  0.00           N  
ATOM    367  CA  LEU A  56      23.889 -20.762  -5.746  1.00  0.00           C  
ATOM    368  C   LEU A  56      25.416 -20.724  -5.577  1.00  0.00           C  
ATOM    369  O   LEU A  56      26.022 -21.620  -4.939  1.00  0.00           O  
ATOM    370  CB  LEU A  56      23.156 -20.894  -4.407  1.00  0.00           C  
ATOM    371  CG  LEU A  56      23.539 -19.863  -3.324  1.00  0.00           C  
ATOM    372  CD1 LEU A  56      23.079 -18.433  -3.703  1.00  0.00           C  
ATOM    373  CD2 LEU A  56      22.942 -20.259  -1.944  1.00  0.00           C  
ATOM    374  N   ILE A  57      26.052 -19.717  -6.196  1.00  0.00           N  
ATOM    375  CA  ILE A  57      27.515 -19.617  -6.187  1.00  0.00           C  
ATOM    376  C   ILE A  57      28.107 -18.719  -5.109  1.00  0.00           C  
ATOM    377  O   ILE A  57      29.307 -18.799  -4.840  1.00  0.00           O  
ATOM    378  CB  ILE A  57      28.088 -19.307  -7.593  1.00  0.00           C  
ATOM    379  CG1 ILE A  57      27.653 -17.885  -8.096  1.00  0.00           C  
ATOM    380  CG2 ILE A  57      27.719 -20.417  -8.604  1.00  0.00           C  
ATOM    381  CD1 ILE A  57      28.423 -17.359  -9.337  1.00  0.00           C  
ATOM    382  N   GLN A  58      27.290 -17.815  -4.544  1.00  0.00           N  
ATOM    383  CA  GLN A  58      27.740 -16.869  -3.532  1.00  0.00           C  
ATOM    384  C   GLN A  58      26.541 -16.278  -2.801  1.00  0.00           C  
ATOM    385  O   GLN A  58      25.530 -15.938  -3.424  1.00  0.00           O  
ATOM    386  CB  GLN A  58      28.542 -15.736  -4.204  1.00  0.00           C  
ATOM    387  CG  GLN A  58      29.141 -14.688  -3.264  1.00  0.00           C  
ATOM    388  CD  GLN A  58      30.162 -15.275  -2.317  1.00  0.00           C  
ATOM    389  NE2 GLN A  58      29.941 -15.116  -1.018  1.00  0.00           N  
ATOM    390  OE1 GLN A  58      31.146 -15.873  -2.737  1.00  0.00           O  
ATOM    391  N   LYS A  59      26.663 -16.157  -1.471  1.00  0.00           N  
ATOM    392  CA  LYS A  59      25.663 -15.525  -0.612  1.00  0.00           C  
ATOM    393  C   LYS A  59      26.413 -14.450   0.187  1.00  0.00           C  
ATOM    394  O   LYS A  59      27.468 -14.732   0.757  1.00  0.00           O  
ATOM    395  CB  LYS A  59      25.039 -16.556   0.331  1.00  0.00           C  
ATOM    396  CG  LYS A  59      24.129 -15.956   1.363  1.00  0.00           C  
ATOM    397  CD  LYS A  59      23.598 -17.089   2.227  1.00  0.00           C  
ATOM    398  CE  LYS A  59      22.711 -16.618   3.337  1.00  0.00           C  
ATOM    399  NZ  LYS A  59      23.524 -16.182   4.509  1.00  0.00           N1+
ATOM    400  N   CYS A  60      25.912 -13.227   0.164  1.00  0.00           N  
ATOM    401  CA  CYS A  60      26.541 -12.080   0.839  1.00  0.00           C  
ATOM    402  C   CYS A  60      25.515 -11.432   1.725  1.00  0.00           C  
ATOM    403  O   CYS A  60      24.397 -11.158   1.282  1.00  0.00           O  
ATOM    404  CB  CYS A  60      27.092 -11.084  -0.182  1.00  0.00           C  
ATOM    405  SG  CYS A  60      28.271 -11.797  -1.360  1.00  0.00           S  
ATOM    406  N   ASP A  61      25.879 -11.162   2.989  1.00  0.00           N  
ATOM    407  CA  ASP A  61      24.946 -10.551   3.932  1.00  0.00           C  
ATOM    408  C   ASP A  61      25.459  -9.209   4.371  1.00  0.00           C  
ATOM    409  O   ASP A  61      26.665  -9.057   4.556  1.00  0.00           O  
ATOM    410  CB  ASP A  61      24.749 -11.454   5.147  1.00  0.00           C  
ATOM    411  CG  ASP A  61      24.180 -12.795   4.739  1.00  0.00           C  
ATOM    412  OD1 ASP A  61      22.998 -12.838   4.358  1.00  0.00           O  
ATOM    413  OD2 ASP A  61      24.948 -13.774   4.710  1.00  0.00           O1-
ATOM    414  N   PHE A  62      24.559  -8.226   4.438  1.00  0.00           N  
ATOM    415  CA  PHE A  62      24.904  -6.847   4.794  1.00  0.00           C  
ATOM    416  C   PHE A  62      24.009  -6.417   5.973  1.00  0.00           C  
ATOM    417  O   PHE A  62      22.896  -5.920   5.751  1.00  0.00           O  
ATOM    418  CB  PHE A  62      24.749  -5.934   3.560  1.00  0.00           C  
ATOM    419  CG  PHE A  62      25.670  -6.308   2.421  1.00  0.00           C  
ATOM    420  CD1 PHE A  62      26.956  -5.782   2.342  1.00  0.00           C  
ATOM    421  CD2 PHE A  62      25.274  -7.232   1.459  1.00  0.00           C  
ATOM    422  CE1 PHE A  62      27.811  -6.138   1.291  1.00  0.00           C  
ATOM    423  CE2 PHE A  62      26.127  -7.596   0.419  1.00  0.00           C  
ATOM    424  CZ  PHE A  62      27.389  -7.043   0.335  1.00  0.00           C  
ATOM    425  N   PRO A  63      24.440  -6.704   7.236  1.00  0.00           N  
ATOM    426  CA  PRO A  63      23.559  -6.450   8.400  1.00  0.00           C  
ATOM    427  C   PRO A  63      23.131  -5.014   8.697  1.00  0.00           C  
ATOM    428  O   PRO A  63      22.006  -4.824   9.154  1.00  0.00           O  
ATOM    429  CB  PRO A  63      24.298  -7.108   9.574  1.00  0.00           C  
ATOM    430  CG  PRO A  63      25.715  -7.195   9.137  1.00  0.00           C  
ATOM    431  CD  PRO A  63      25.700  -7.358   7.647  1.00  0.00           C  
ATOM    432  N   ILE A  64      23.980  -4.018   8.416  1.00  0.00           N  
ATOM    433  CA  ILE A  64      23.629  -2.601   8.647  1.00  0.00           C  
ATOM    434  C   ILE A  64      22.611  -2.129   7.585  1.00  0.00           C  
ATOM    435  O   ILE A  64      21.668  -1.404   7.927  1.00  0.00           O  
ATOM    436  CB  ILE A  64      24.908  -1.700   8.747  1.00  0.00           C  
ATOM    437  CG1 ILE A  64      25.785  -2.115   9.954  1.00  0.00           C  
ATOM    438  CG2 ILE A  64      24.563  -0.198   8.826  1.00  0.00           C  
ATOM    439  CD1 ILE A  64      27.245  -1.755   9.811  1.00  0.00           C  
ATOM    440  N   MET A  65      22.794  -2.570   6.305  1.00  0.00           N  
ATOM    441  CA  MET A  65      21.916  -2.253   5.171  1.00  0.00           C  
ATOM    442  C   MET A  65      20.639  -3.133   5.221  1.00  0.00           C  
ATOM    443  O   MET A  65      19.654  -2.836   4.535  1.00  0.00           O  
ATOM    444  CB  MET A  65      22.651  -2.408   3.814  1.00  0.00           C  
ATOM    445  CG  MET A  65      23.744  -1.357   3.542  1.00  0.00           C  
ATOM    446  SD  MET A  65      24.237  -1.238   1.792  1.00  0.00           S  
ATOM    447  CE  MET A  65      25.433  -2.560   1.686  1.00  0.00           C  
ATOM    448  N   LYS A  66      20.653  -4.196   6.061  1.00  0.00           N  
ATOM    449  CA  LYS A  66      19.527  -5.116   6.252  1.00  0.00           C  
ATOM    450  C   LYS A  66      19.094  -5.822   4.937  1.00  0.00           C  
ATOM    451  O   LYS A  66      17.910  -5.866   4.596  1.00  0.00           O  
ATOM    452  CB  LYS A  66      18.337  -4.447   6.981  1.00  0.00           C  
ATOM    453  CG  LYS A  66      18.651  -4.068   8.433  1.00  0.00           C  
ATOM    454  CD  LYS A  66      17.611  -3.101   8.991  1.00  0.00           C  
ATOM    455  CE  LYS A  66      16.507  -3.783   9.767  1.00  0.00           C  
ATOM    456  N   PHE A  67      20.087  -6.331   4.209  1.00  0.00           N  
ATOM    457  CA  PHE A  67      19.820  -7.152   3.027  1.00  0.00           C  
ATOM    458  C   PHE A  67      20.827  -8.240   2.808  1.00  0.00           C  
ATOM    459  O   PHE A  67      21.957  -8.172   3.302  1.00  0.00           O  
ATOM    460  CB  PHE A  67      19.540  -6.349   1.742  1.00  0.00           C  
ATOM    461  CG  PHE A  67      20.676  -5.578   1.128  1.00  0.00           C  
ATOM    462  CD1 PHE A  67      21.643  -6.222   0.369  1.00  0.00           C  
ATOM    463  CD2 PHE A  67      20.693  -4.189   1.170  1.00  0.00           C  
ATOM    464  CE1 PHE A  67      22.672  -5.503  -0.245  1.00  0.00           C  
ATOM    465  CE2 PHE A  67      21.703  -3.466   0.523  1.00  0.00           C  
ATOM    466  CZ  PHE A  67      22.690  -4.131  -0.168  1.00  0.00           C  
ATOM    467  N   SER A  68      20.429  -9.246   2.004  1.00  0.00           N  
ATOM    468  CA  SER A  68      21.343 -10.289   1.585  1.00  0.00           C  
ATOM    469  C   SER A  68      21.307 -10.333   0.061  1.00  0.00           C  
ATOM    470  O   SER A  68      20.252 -10.074  -0.536  1.00  0.00           O  
ATOM    471  CB  SER A  68      20.869 -11.652   2.093  1.00  0.00           C  
ATOM    472  OG  SER A  68      20.802 -11.668   3.512  1.00  0.00           O  
ATOM    473  N   LEU A  69      22.426 -10.740  -0.535  1.00  0.00           N  
ATOM    474  CA  LEU A  69      22.548 -10.963  -1.982  1.00  0.00           C  
ATOM    475  C   LEU A  69      22.789 -12.447  -2.245  1.00  0.00           C  
ATOM    476  O   LEU A  69      23.657 -13.063  -1.631  1.00  0.00           O  
ATOM    477  CB  LEU A  69      23.706 -10.160  -2.582  1.00  0.00           C  
ATOM    478  CG  LEU A  69      23.666  -8.653  -2.342  1.00  0.00           C  
ATOM    479  CD1 LEU A  69      24.833  -7.992  -3.057  1.00  0.00           C  
ATOM    480  CD2 LEU A  69      22.328  -8.031  -2.799  1.00  0.00           C  
ATOM    481  N   TYR A  70      22.059 -12.990  -3.214  1.00  0.00           N  
ATOM    482  CA  TYR A  70      22.214 -14.391  -3.601  1.00  0.00           C  
ATOM    483  C   TYR A  70      22.600 -14.413  -5.061  1.00  0.00           C  
ATOM    484  O   TYR A  70      21.831 -13.926  -5.887  1.00  0.00           O  
ATOM    485  CB  TYR A  70      20.904 -15.141  -3.390  1.00  0.00           C  
ATOM    486  CG  TYR A  70      20.532 -15.223  -1.930  1.00  0.00           C  
ATOM    487  CD1 TYR A  70      20.992 -16.271  -1.132  1.00  0.00           C  
ATOM    488  CD2 TYR A  70      19.679 -14.285  -1.357  1.00  0.00           C  
ATOM    489  CE1 TYR A  70      20.657 -16.348   0.216  1.00  0.00           C  
ATOM    490  CE2 TYR A  70      19.341 -14.349  -0.002  1.00  0.00           C  
ATOM    491  CZ  TYR A  70      19.858 -15.369   0.781  1.00  0.00           C  
ATOM    492  OH  TYR A  70      19.525 -15.450   2.107  1.00  0.00           O  
ATOM    493  N   PHE A  71      23.774 -14.956  -5.373  1.00  0.00           N  
ATOM    494  CA  PHE A  71      24.247 -15.032  -6.758  1.00  0.00           C  
ATOM    495  C   PHE A  71      24.006 -16.409  -7.301  1.00  0.00           C  
ATOM    496  O   PHE A  71      24.563 -17.383  -6.779  1.00  0.00           O  
ATOM    497  CB  PHE A  71      25.725 -14.634  -6.881  1.00  0.00           C  
ATOM    498  CG  PHE A  71      25.952 -13.169  -6.592  1.00  0.00           C  
ATOM    499  CD1 PHE A  71      26.166 -12.725  -5.290  1.00  0.00           C  
ATOM    500  CD2 PHE A  71      25.892 -12.224  -7.615  1.00  0.00           C  
ATOM    501  CE1 PHE A  71      26.335 -11.361  -5.019  1.00  0.00           C  
ATOM    502  CE2 PHE A  71      26.058 -10.860  -7.341  1.00  0.00           C  
ATOM    503  CZ  PHE A  71      26.303 -10.446  -6.052  1.00  0.00           C  
ATOM    504  N   LEU A  72      23.172 -16.485  -8.353  1.00  0.00           N  
ATOM    505  CA  LEU A  72      22.810 -17.734  -9.020  1.00  0.00           C  
ATOM    506  C   LEU A  72      23.429 -17.733 -10.397  1.00  0.00           C  
ATOM    507  O   LEU A  72      23.464 -16.698 -11.086  1.00  0.00           O  
ATOM    508  CB  LEU A  72      21.304 -17.903  -9.111  1.00  0.00           C  
ATOM    509  CB  LEU A  72      21.270 -17.814  -9.176  1.00  0.00           C  
ATOM    510  CG  LEU A  72      20.615 -18.187  -7.784  1.00  0.00           C  
ATOM    511  CG  LEU A  72      20.357 -18.226  -7.977  1.00  0.00           C  
ATOM    512  CD1 LEU A  72      19.236 -17.684  -7.806  1.00  0.00           C  
ATOM    513  CD1 LEU A  72      20.527 -19.689  -7.598  1.00  0.00           C  
ATOM    514  CD2 LEU A  72      20.605 -19.672  -7.468  1.00  0.00           C  
ATOM    515  CD2 LEU A  72      20.492 -17.306  -6.767  1.00  0.00           C  
ATOM    516  N   ALA A  73      23.902 -18.897 -10.843  1.00  0.00           N  
ATOM    517  CA  ALA A  73      24.529 -18.973 -12.173  1.00  0.00           C  
ATOM    518  C   ALA A  73      24.514 -20.405 -12.653  1.00  0.00           C  
ATOM    519  O   ALA A  73      24.370 -21.326 -11.837  1.00  0.00           O  
ATOM    520  CB  ALA A  73      25.986 -18.500 -12.096  1.00  0.00           C  
ATOM    521  N   TYR A  74      24.698 -20.609 -13.967  1.00  0.00           N  
ATOM    522  CA  TYR A  74      24.812 -21.953 -14.510  1.00  0.00           C  
ATOM    523  C   TYR A  74      26.297 -22.281 -14.475  1.00  0.00           C  
ATOM    524  O   TYR A  74      27.035 -22.006 -15.422  1.00  0.00           O  
ATOM    525  CB  TYR A  74      24.241 -22.004 -15.922  1.00  0.00           C  
ATOM    526  CG  TYR A  74      22.738 -22.043 -15.930  1.00  0.00           C  
ATOM    527  CD1 TYR A  74      22.045 -23.159 -15.468  1.00  0.00           C  
ATOM    528  CD2 TYR A  74      21.993 -20.955 -16.388  1.00  0.00           C  
ATOM    529  CE1 TYR A  74      20.655 -23.219 -15.521  1.00  0.00           C  
ATOM    530  CE2 TYR A  74      20.600 -20.993 -16.410  1.00  0.00           C  
ATOM    531  CZ  TYR A  74      19.934 -22.113 -15.944  1.00  0.00           C  
ATOM    532  OH  TYR A  74      18.567 -22.182 -15.994  1.00  0.00           O  
ATOM    533  N   GLU A  75      26.752 -22.758 -13.296  1.00  0.00           N  
ATOM    534  CA  GLU A  75      28.153 -23.088 -13.025  1.00  0.00           C  
ATOM    535  C   GLU A  75      28.164 -24.390 -12.270  1.00  0.00           C  
ATOM    536  O   GLU A  75      27.198 -24.715 -11.584  1.00  0.00           O  
ATOM    537  CB  GLU A  75      28.810 -22.009 -12.132  1.00  0.00           C  
ATOM    538  CG  GLU A  75      28.970 -20.645 -12.784  1.00  0.00           C  
ATOM    539  CD  GLU A  75      30.036 -20.518 -13.855  1.00  0.00           C  
ATOM    540  OE1 GLU A  75      30.968 -21.359 -13.883  1.00  0.00           O  
ATOM    541  OE2 GLU A  75      29.974 -19.544 -14.641  1.00  0.00           O1-
ATOM    542  N   ASP A  76      29.278 -25.104 -12.364  1.00  0.00           N  
ATOM    543  CA  ASP A  76      29.487 -26.352 -11.631  1.00  0.00           C  
ATOM    544  C   ASP A  76      29.922 -25.968 -10.205  1.00  0.00           C  
ATOM    545  O   ASP A  76      30.897 -25.229 -10.036  1.00  0.00           O  
ATOM    546  CB  ASP A  76      30.593 -27.149 -12.344  1.00  0.00           C  
ATOM    547  CG  ASP A  76      30.936 -28.533 -11.801  1.00  0.00           C  
ATOM    548  OD1 ASP A  76      30.496 -28.866 -10.675  1.00  0.00           O  
ATOM    549  OD2 ASP A  76      31.668 -29.267 -12.489  1.00  0.00           O1-
ATOM    550  N   LYS A  77      29.183 -26.441  -9.189  1.00  0.00           N  
ATOM    551  CA  LYS A  77      29.496 -26.158  -7.774  1.00  0.00           C  
ATOM    552  C   LYS A  77      30.912 -26.598  -7.355  1.00  0.00           C  
ATOM    553  O   LYS A  77      31.481 -26.009  -6.438  1.00  0.00           O  
ATOM    554  CB  LYS A  77      28.409 -26.684  -6.817  1.00  0.00           C  
ATOM    555  CG  LYS A  77      28.291 -28.204  -6.748  1.00  0.00           C  
ATOM    556  CD  LYS A  77      27.117 -28.611  -5.876  1.00  0.00           C  
ATOM    557  CE  LYS A  77      26.995 -30.107  -5.748  1.00  0.00           C  
ATOM    558  NZ  LYS A  77      25.917 -30.488  -4.798  1.00  0.00           N1+
ATOM    559  N   ASN A  78      31.501 -27.566  -8.089  1.00  0.00           N  
ATOM    560  CA  ASN A  78      32.860 -28.072  -7.866  1.00  0.00           C  
ATOM    561  C   ASN A  78      33.922 -27.074  -8.358  1.00  0.00           C  
ATOM    562  O   ASN A  78      35.107 -27.270  -8.079  1.00  0.00           O  
ATOM    563  CB  ASN A  78      33.057 -29.435  -8.544  1.00  0.00           C  
ATOM    564  CG  ASN A  78      32.131 -30.535  -8.066  1.00  0.00           C  
ATOM    565  ND2 ASN A  78      31.577 -31.282  -9.011  1.00  0.00           N  
ATOM    566  OD1 ASN A  78      31.920 -30.745  -6.863  1.00  0.00           O  
ATOM    567  N   ASP A  79      33.505 -26.007  -9.089  1.00  0.00           N  
ATOM    568  CA  ASP A  79      34.408 -24.958  -9.583  1.00  0.00           C  
ATOM    569  C   ASP A  79      34.495 -23.785  -8.600  1.00  0.00           C  
ATOM    570  O   ASP A  79      35.323 -22.885  -8.794  1.00  0.00           O  
ATOM    571  CB  ASP A  79      33.992 -24.470 -10.985  1.00  0.00           C  
ATOM    572  CG  ASP A  79      34.137 -25.497 -12.095  1.00  0.00           C  
ATOM    573  OD1 ASP A  79      34.573 -26.643 -11.803  1.00  0.00           O  
ATOM    574  OD2 ASP A  79      33.811 -25.163 -13.256  1.00  0.00           O1-
ATOM    575  N   ILE A  80      33.651 -23.811  -7.547  1.00  0.00           N  
ATOM    576  CA  ILE A  80      33.596 -22.801  -6.491  1.00  0.00           C  
ATOM    577  C   ILE A  80      34.871 -22.925  -5.627  1.00  0.00           C  
ATOM    578  O   ILE A  80      35.074 -23.983  -5.015  1.00  0.00           O  
ATOM    579  CB  ILE A  80      32.295 -22.894  -5.638  1.00  0.00           C  
ATOM    580  CG1 ILE A  80      31.015 -22.696  -6.500  1.00  0.00           C  
ATOM    581  CG2 ILE A  80      32.337 -21.912  -4.456  1.00  0.00           C  
ATOM    582  CD1 ILE A  80      29.649 -23.012  -5.789  1.00  0.00           C  
ATOM    583  N   PRO A  81      35.726 -21.877  -5.561  1.00  0.00           N  
ATOM    584  CA  PRO A  81      36.958 -21.977  -4.747  1.00  0.00           C  
ATOM    585  C   PRO A  81      36.705 -22.175  -3.252  1.00  0.00           C  
ATOM    586  O   PRO A  81      35.631 -21.826  -2.748  1.00  0.00           O  
ATOM    587  CB  PRO A  81      37.674 -20.650  -5.020  1.00  0.00           C  
ATOM    588  CG  PRO A  81      37.114 -20.178  -6.324  1.00  0.00           C  
ATOM    589  CD  PRO A  81      35.666 -20.575  -6.253  1.00  0.00           C  
ATOM    590  N   LYS A  82      37.696 -22.761  -2.550  1.00  0.00           N  
ATOM    591  CA  LYS A  82      37.631 -23.017  -1.105  1.00  0.00           C  
ATOM    592  C   LYS A  82      37.822 -21.731  -0.289  1.00  0.00           C  
ATOM    593  O   LYS A  82      36.977 -21.423   0.553  1.00  0.00           O  
ATOM    594  CB  LYS A  82      38.651 -24.099  -0.688  1.00  0.00           C  
ATOM    595  N   GLU A  83      38.907 -20.970  -0.560  1.00  0.00           N  
ATOM    596  CA  GLU A  83      39.229 -19.717   0.137  1.00  0.00           C  
ATOM    597  C   GLU A  83      38.146 -18.650  -0.088  1.00  0.00           C  
ATOM    598  O   GLU A  83      37.730 -18.438  -1.231  1.00  0.00           O  
ATOM    599  CB  GLU A  83      40.611 -19.199  -0.294  1.00  0.00           C  
ATOM    600  CG  GLU A  83      41.298 -18.346   0.757  1.00  0.00           C  
ATOM    601  N   LYS A  84      37.694 -17.995   1.008  1.00  0.00           N  
ATOM    602  CA  LYS A  84      36.633 -16.975   1.002  1.00  0.00           C  
ATOM    603  C   LYS A  84      36.905 -15.769   0.098  1.00  0.00           C  
ATOM    604  O   LYS A  84      35.963 -15.249  -0.516  1.00  0.00           O  
ATOM    605  CB  LYS A  84      36.296 -16.520   2.430  1.00  0.00           C  
ATOM    606  N   ASP A  85      38.179 -15.322   0.013  1.00  0.00           N  
ATOM    607  CA  ASP A  85      38.562 -14.182  -0.827  1.00  0.00           C  
ATOM    608  C   ASP A  85      38.592 -14.563  -2.298  1.00  0.00           C  
ATOM    609  O   ASP A  85      38.088 -13.802  -3.141  1.00  0.00           O  
ATOM    610  CB  ASP A  85      39.892 -13.571  -0.383  1.00  0.00           C  
ATOM    611  CG  ASP A  85      39.727 -12.175   0.181  1.00  0.00           C  
ATOM    612  OD1 ASP A  85      39.364 -12.055   1.375  1.00  0.00           O  
ATOM    613  OD2 ASP A  85      39.934 -11.201  -0.577  1.00  0.00           O1-
ATOM    614  N   GLU A  86      39.136 -15.763  -2.603  1.00  0.00           N  
ATOM    615  CA  GLU A  86      39.179 -16.278  -3.970  1.00  0.00           C  
ATOM    616  C   GLU A  86      37.764 -16.612  -4.457  1.00  0.00           C  
ATOM    617  O   GLU A  86      37.506 -16.498  -5.652  1.00  0.00           O  
ATOM    618  CB  GLU A  86      40.102 -17.499  -4.096  1.00  0.00           C  
ATOM    619  CG  GLU A  86      41.575 -17.132  -4.127  1.00  0.00           C  
ATOM    620  N   LYS A  87      36.858 -16.997  -3.531  1.00  0.00           N  
ATOM    621  CA  LYS A  87      35.464 -17.345  -3.837  1.00  0.00           C  
ATOM    622  C   LYS A  87      34.683 -16.125  -4.367  1.00  0.00           C  
ATOM    623  O   LYS A  87      33.960 -16.253  -5.365  1.00  0.00           O  
ATOM    624  CB  LYS A  87      34.769 -17.950  -2.608  1.00  0.00           C  
ATOM    625  CG  LYS A  87      33.426 -18.609  -2.906  1.00  0.00           C  
ATOM    626  CD  LYS A  87      32.926 -19.398  -1.702  1.00  0.00           C  
ATOM    627  CE  LYS A  87      31.654 -18.833  -1.128  1.00  0.00           C  
ATOM    628  NZ  LYS A  87      30.546 -19.823  -1.171  1.00  0.00           N1+
ATOM    629  N   ILE A  88      34.808 -14.964  -3.686  1.00  0.00           N  
ATOM    630  CA  ILE A  88      34.138 -13.729  -4.118  1.00  0.00           C  
ATOM    631  C   ILE A  88      34.673 -13.265  -5.483  1.00  0.00           C  
ATOM    632  O   ILE A  88      33.870 -12.964  -6.374  1.00  0.00           O  
ATOM    633  CB  ILE A  88      34.110 -12.629  -3.008  1.00  0.00           C  
ATOM    634  CG1 ILE A  88      33.138 -13.065  -1.885  1.00  0.00           C  
ATOM    635  CG2 ILE A  88      33.680 -11.252  -3.572  1.00  0.00           C  
ATOM    636  CD1 ILE A  88      33.472 -12.532  -0.452  1.00  0.00           C  
ATOM    637  N   ALA A  89      36.004 -13.288  -5.681  1.00  0.00           N  
ATOM    638  CA  ALA A  89      36.651 -12.893  -6.933  1.00  0.00           C  
ATOM    639  C   ALA A  89      36.241 -13.806  -8.095  1.00  0.00           C  
ATOM    640  O   ALA A  89      36.134 -13.339  -9.231  1.00  0.00           O  
ATOM    641  CB  ALA A  89      38.168 -12.868  -6.776  1.00  0.00           C  
ATOM    642  N   TRP A  90      35.999 -15.096  -7.803  1.00  0.00           N  
ATOM    643  CA  TRP A  90      35.570 -16.044  -8.818  1.00  0.00           C  
ATOM    644  C   TRP A  90      34.070 -15.828  -9.121  1.00  0.00           C  
ATOM    645  O   TRP A  90      33.710 -15.689 -10.300  1.00  0.00           O  
ATOM    646  CB  TRP A  90      35.833 -17.484  -8.345  1.00  0.00           C  
ATOM    647  CG  TRP A  90      35.309 -18.531  -9.278  1.00  0.00           C  
ATOM    648  CD1 TRP A  90      35.934 -19.036 -10.380  1.00  0.00           C  
ATOM    649  CD2 TRP A  90      34.035 -19.183  -9.203  1.00  0.00           C  
ATOM    650  CE2 TRP A  90      33.955 -20.071 -10.299  1.00  0.00           C  
ATOM    651  CE3 TRP A  90      32.948 -19.101  -8.315  1.00  0.00           C  
ATOM    652  NE1 TRP A  90      35.128 -19.965 -10.996  1.00  0.00           N  
ATOM    653  CZ2 TRP A  90      32.817 -20.858 -10.542  1.00  0.00           C  
ATOM    654  CZ3 TRP A  90      31.831 -19.890  -8.551  1.00  0.00           C  
ATOM    655  CH2 TRP A  90      31.781 -20.767  -9.642  1.00  0.00           C  
ATOM    656  N   ALA A  91      33.212 -15.824  -8.079  1.00  0.00           N  
ATOM    657  CA  ALA A  91      31.765 -15.671  -8.300  1.00  0.00           C  
ATOM    658  C   ALA A  91      31.431 -14.380  -9.043  1.00  0.00           C  
ATOM    659  O   ALA A  91      30.636 -14.412  -9.998  1.00  0.00           O  
ATOM    660  CB  ALA A  91      31.002 -15.734  -6.987  1.00  0.00           C  
ATOM    661  N   LEU A  92      32.092 -13.275  -8.670  1.00  0.00           N  
ATOM    662  CA  LEU A  92      31.789 -11.981  -9.271  1.00  0.00           C  
ATOM    663  C   LEU A  92      32.483 -11.730 -10.606  1.00  0.00           C  
ATOM    664  O   LEU A  92      32.291 -10.667 -11.208  1.00  0.00           O  
ATOM    665  CB  LEU A  92      31.985 -10.864  -8.238  1.00  0.00           C  
ATOM    666  CG  LEU A  92      30.826 -10.662  -7.228  1.00  0.00           C  
ATOM    667  CD1 LEU A  92      30.546 -11.896  -6.338  1.00  0.00           C  
ATOM    668  CD2 LEU A  92      31.106  -9.513  -6.344  1.00  0.00           C  
ATOM    669  N   SER A  93      33.275 -12.714 -11.096  1.00  0.00           N  
ATOM    670  CA  SER A  93      33.880 -12.624 -12.420  1.00  0.00           C  
ATOM    671  C   SER A  93      33.180 -13.613 -13.376  1.00  0.00           C  
ATOM    672  O   SER A  93      33.606 -13.767 -14.515  1.00  0.00           O  
ATOM    673  CB  SER A  93      35.400 -12.816 -12.385  1.00  0.00           C  
ATOM    674  OG  SER A  93      35.763 -14.038 -11.761  1.00  0.00           O  
ATOM    675  N   ARG A  94      32.090 -14.272 -12.911  1.00  0.00           N  
ATOM    676  CA  ARG A  94      31.333 -15.139 -13.815  1.00  0.00           C  
ATOM    677  C   ARG A  94      30.401 -14.304 -14.667  1.00  0.00           C  
ATOM    678  O   ARG A  94      29.712 -13.421 -14.138  1.00  0.00           O  
ATOM    679  CB  ARG A  94      30.507 -16.194 -13.060  1.00  0.00           C  
ATOM    680  CG  ARG A  94      31.300 -17.195 -12.196  1.00  0.00           C  
ATOM    681  CD  ARG A  94      32.452 -17.884 -12.900  1.00  0.00           C  
ATOM    682  NE  ARG A  94      33.679 -17.088 -12.755  1.00  0.00           N  
ATOM    683  CZ  ARG A  94      34.807 -17.323 -13.423  1.00  0.00           C  
ATOM    684  NH1 ARG A  94      34.876 -18.327 -14.293  1.00  0.00           N1+
ATOM    685  NH2 ARG A  94      35.863 -16.540 -13.250  1.00  0.00           N  
ATOM    686  N   LYS A  95      30.320 -14.612 -15.967  1.00  0.00           N  
ATOM    687  CA  LYS A  95      29.360 -13.929 -16.836  1.00  0.00           C  
ATOM    688  C   LYS A  95      27.978 -14.462 -16.511  1.00  0.00           C  
ATOM    689  O   LYS A  95      27.828 -15.582 -16.009  1.00  0.00           O  
ATOM    690  CB  LYS A  95      29.639 -14.277 -18.326  1.00  0.00           C  
ATOM    691  CG  LYS A  95      30.769 -13.503 -18.966  1.00  0.00           C  
ATOM    692  CD  LYS A  95      31.110 -14.112 -20.350  1.00  0.00           C  
ATOM    693  CE  LYS A  95      30.023 -13.971 -21.407  1.00  0.00           C  
ATOM    694  NZ  LYS A  95      30.578 -14.225 -22.788  1.00  0.00           N1+
ATOM    695  N   ALA A  96      26.935 -13.669 -16.828  1.00  0.00           N  
ATOM    696  CA  ALA A  96      25.562 -14.157 -16.792  1.00  0.00           C  
ATOM    697  C   ALA A  96      25.091 -14.703 -15.462  1.00  0.00           C  
ATOM    698  O   ALA A  96      24.517 -15.805 -15.385  1.00  0.00           O  
ATOM    699  CB  ALA A  96      25.349 -15.198 -17.904  1.00  0.00           C  
ATOM    700  N   THR A  97      25.275 -13.908 -14.407  1.00  0.00           N  
ATOM    701  CA  THR A  97      24.739 -14.315 -13.118  1.00  0.00           C  
ATOM    702  C   THR A  97      23.459 -13.557 -12.827  1.00  0.00           C  
ATOM    703  O   THR A  97      23.212 -12.470 -13.395  1.00  0.00           O  
ATOM    704  CB  THR A  97      25.735 -14.155 -11.952  1.00  0.00           C  
ATOM    705  CG2 THR A  97      27.130 -14.744 -12.273  1.00  0.00           C  
ATOM    706  OG1 THR A  97      25.838 -12.788 -11.591  1.00  0.00           O  
ATOM    707  N   LEU A  98      22.650 -14.147 -11.959  1.00  0.00           N  
ATOM    708  CA  LEU A  98      21.417 -13.545 -11.509  1.00  0.00           C  
ATOM    709  C   LEU A  98      21.649 -13.218 -10.036  1.00  0.00           C  
ATOM    710  O   LEU A  98      22.008 -14.104  -9.256  1.00  0.00           O  
ATOM    711  CB  LEU A  98      20.260 -14.536 -11.714  1.00  0.00           C  
ATOM    712  CG  LEU A  98      18.885 -14.094 -11.297  1.00  0.00           C  
ATOM    713  CD1 LEU A  98      18.423 -12.884 -12.134  1.00  0.00           C  
ATOM    714  CD2 LEU A  98      17.925 -15.249 -11.457  1.00  0.00           C  
ATOM    715  N   GLU A  99      21.530 -11.943  -9.682  1.00  0.00           N  
ATOM    716  CA  GLU A  99      21.711 -11.476  -8.319  1.00  0.00           C  
ATOM    717  C   GLU A  99      20.317 -11.239  -7.736  1.00  0.00           C  
ATOM    718  O   GLU A  99      19.583 -10.371  -8.229  1.00  0.00           O  
ATOM    719  CB  GLU A  99      22.507 -10.169  -8.317  1.00  0.00           C  
ATOM    720  CG  GLU A  99      22.667  -9.562  -6.926  1.00  0.00           C  
ATOM    721  CD  GLU A  99      23.205  -8.143  -6.921  1.00  0.00           C1-
ATOM    722  OE1 GLU A  99      23.694  -7.686  -7.976  1.00  0.00           O  
ATOM    723  OE2 GLU A  99      23.111  -7.469  -5.874  1.00  0.00           O1-
ATOM    724  N   LEU A 100      19.952 -11.995  -6.687  1.00  0.00           N  
ATOM    725  CA  LEU A 100      18.652 -11.816  -6.054  1.00  0.00           C  
ATOM    726  C   LEU A 100      18.871 -11.070  -4.755  1.00  0.00           C  
ATOM    727  O   LEU A 100      19.698 -11.495  -3.937  1.00  0.00           O  
ATOM    728  CB  LEU A 100      17.974 -13.169  -5.782  1.00  0.00           C  
ATOM    729  CG  LEU A 100      17.834 -14.088  -7.005  1.00  0.00           C  
ATOM    730  CD1 LEU A 100      17.154 -15.375  -6.606  1.00  0.00           C  
ATOM    731  CD2 LEU A 100      17.081 -13.397  -8.148  1.00  0.00           C  
ATOM    732  N   THR A 101      18.186  -9.928  -4.598  1.00  0.00           N  
ATOM    733  CA  THR A 101      18.298  -9.113  -3.375  1.00  0.00           C  
ATOM    734  C   THR A 101      17.118  -9.361  -2.440  1.00  0.00           C  
ATOM    735  O   THR A 101      15.967  -9.157  -2.828  1.00  0.00           O  
ATOM    736  CB  THR A 101      18.384  -7.598  -3.714  1.00  0.00           C  
ATOM    737  CG2 THR A 101      18.587  -6.732  -2.446  1.00  0.00           C  
ATOM    738  OG1 THR A 101      19.478  -7.386  -4.602  1.00  0.00           O  
ATOM    739  N   HIS A 102      17.426  -9.796  -1.200  1.00  0.00           N  
ATOM    740  CA  HIS A 102      16.407  -9.994  -0.173  1.00  0.00           C  
ATOM    741  C   HIS A 102      16.533  -8.840   0.840  1.00  0.00           C  
ATOM    742  O   HIS A 102      17.508  -8.812   1.588  1.00  0.00           O  
ATOM    743  CB  HIS A 102      16.612 -11.348   0.555  1.00  0.00           C  
ATOM    744  CG  HIS A 102      15.738 -11.521   1.773  1.00  0.00           C  
ATOM    745  CD2 HIS A 102      14.451 -11.153   1.979  1.00  0.00           C  
ATOM    746  ND1 HIS A 102      16.220 -12.142   2.925  1.00  0.00           N  
ATOM    747  CE1 HIS A 102      15.213 -12.146   3.782  1.00  0.00           C  
ATOM    748  NE2 HIS A 102      14.128 -11.553   3.278  1.00  0.00           N  
ATOM    749  N   ASN A 103      15.574  -7.912   0.831  1.00  0.00           N  
ATOM    750  CA  ASN A 103      15.512  -6.855   1.844  1.00  0.00           C  
ATOM    751  C   ASN A 103      14.822  -7.512   3.042  1.00  0.00           C  
ATOM    752  O   ASN A 103      13.690  -7.966   2.930  1.00  0.00           O  
ATOM    753  CB  ASN A 103      14.744  -5.646   1.352  1.00  0.00           C  
ATOM    754  CG  ASN A 103      15.551  -4.871   0.337  1.00  0.00           C  
ATOM    755  ND2 ASN A 103      15.029  -4.776  -0.864  1.00  0.00           N  
ATOM    756  OD1 ASN A 103      16.666  -4.425   0.604  1.00  0.00           O  
ATOM    757  N   TRP A 104      15.523  -7.600   4.152  1.00  0.00           N  
ATOM    758  CA  TRP A 104      15.012  -8.314   5.332  1.00  0.00           C  
ATOM    759  C   TRP A 104      13.611  -7.883   5.764  1.00  0.00           C  
ATOM    760  O   TRP A 104      13.286  -6.687   5.750  1.00  0.00           O  
ATOM    761  CB  TRP A 104      16.038  -8.264   6.479  1.00  0.00           C  
ATOM    762  CG  TRP A 104      17.397  -8.832   6.164  1.00  0.00           C  
ATOM    763  CD1 TRP A 104      17.762  -9.554   5.057  1.00  0.00           C  
ATOM    764  CD2 TRP A 104      18.547  -8.802   7.015  1.00  0.00           C  
ATOM    765  CE2 TRP A 104      19.592  -9.467   6.334  1.00  0.00           C  
ATOM    766  CE3 TRP A 104      18.805  -8.260   8.294  1.00  0.00           C  
ATOM    767  NE1 TRP A 104      19.079  -9.926   5.148  1.00  0.00           N  
ATOM    768  CZ2 TRP A 104      20.865  -9.637   6.893  1.00  0.00           C  
ATOM    769  CZ3 TRP A 104      20.074  -8.410   8.834  1.00  0.00           C  
ATOM    770  CH2 TRP A 104      21.087  -9.093   8.141  1.00  0.00           C  
ATOM    771  N   GLY A 105      12.769  -8.875   6.026  1.00  0.00           N  
ATOM    772  CA  GLY A 105      11.399  -8.665   6.474  1.00  0.00           C  
ATOM    773  C   GLY A 105      10.300  -8.657   5.433  1.00  0.00           C  
ATOM    774  O   GLY A 105       9.128  -8.753   5.802  1.00  0.00           O  
ATOM    775  N   THR A 106      10.633  -8.568   4.111  1.00  0.00           N  
ATOM    776  CA  THR A 106       9.585  -8.541   3.098  1.00  0.00           C  
ATOM    777  C   THR A 106       8.703  -9.787   3.104  1.00  0.00           C  
ATOM    778  O   THR A 106       7.525  -9.681   2.806  1.00  0.00           O  
ATOM    779  CB  THR A 106      10.165  -8.280   1.696  1.00  0.00           C  
ATOM    780  CG2 THR A 106      10.727  -6.867   1.562  1.00  0.00           C  
ATOM    781  OG1 THR A 106      11.212  -9.214   1.434  1.00  0.00           O  
ATOM    782  N   GLU A 107       9.287 -10.959   3.397  1.00  0.00           N  
ATOM    783  CA  GLU A 107       8.548 -12.233   3.392  1.00  0.00           C  
ATOM    784  C   GLU A 107       7.371 -12.275   4.385  1.00  0.00           C  
ATOM    785  O   GLU A 107       6.382 -12.971   4.132  1.00  0.00           O  
ATOM    786  CB  GLU A 107       9.493 -13.429   3.577  1.00  0.00           C  
ATOM    787  CG  GLU A 107      10.171 -13.526   4.939  1.00  0.00           C  
ATOM    788  CD  GLU A 107      11.475 -12.782   5.154  1.00  0.00           C  
ATOM    789  OE1 GLU A 107      11.699 -11.716   4.530  1.00  0.00           O  
ATOM    790  OE2 GLU A 107      12.258 -13.252   6.007  1.00  0.00           O1-
ATOM    791  N   ASP A 108       7.451 -11.451   5.444  1.00  0.00           N  
ATOM    792  CA  ASP A 108       6.443 -11.371   6.508  1.00  0.00           C  
ATOM    793  C   ASP A 108       5.491 -10.159   6.391  1.00  0.00           C  
ATOM    794  O   ASP A 108       4.673  -9.936   7.288  1.00  0.00           O  
ATOM    795  CB  ASP A 108       7.155 -11.362   7.877  1.00  0.00           C  
ATOM    796  CG  ASP A 108       8.022 -12.578   8.155  1.00  0.00           C  
ATOM    797  OD1 ASP A 108       7.588 -13.704   7.832  1.00  0.00           O  
ATOM    798  OD2 ASP A 108       9.122 -12.403   8.712  1.00  0.00           O1-
ATOM    799  N   ASP A 109       5.588  -9.387   5.299  1.00  0.00           N  
ATOM    800  CA  ASP A 109       4.770  -8.198   5.071  1.00  0.00           C  
ATOM    801  C   ASP A 109       3.712  -8.423   3.969  1.00  0.00           C  
ATOM    802  O   ASP A 109       4.041  -8.437   2.786  1.00  0.00           O  
ATOM    803  CB  ASP A 109       5.691  -6.986   4.781  1.00  0.00           C  
ATOM    804  CG  ASP A 109       5.013  -5.631   4.663  1.00  0.00           C  
ATOM    805  OD1 ASP A 109       3.754  -5.587   4.652  1.00  0.00           O  
ATOM    806  OD2 ASP A 109       5.735  -4.619   4.513  1.00  0.00           O1-
ATOM    807  N   GLU A 110       2.428  -8.584   4.368  1.00  0.00           N  
ATOM    808  CA  GLU A 110       1.290  -8.846   3.469  1.00  0.00           C  
ATOM    809  C   GLU A 110       1.016  -7.750   2.449  1.00  0.00           C  
ATOM    810  O   GLU A 110       0.477  -8.035   1.377  1.00  0.00           O  
ATOM    811  CB  GLU A 110      -0.011  -9.112   4.272  1.00  0.00           C  
ATOM    812  CG  GLU A 110       0.094 -10.171   5.364  1.00  0.00           C  
ATOM    813  CD  GLU A 110       0.806  -9.790   6.653  1.00  0.00           C  
ATOM    814  OE1 GLU A 110       1.016  -8.578   6.895  1.00  0.00           O  
ATOM    815  OE2 GLU A 110       1.163 -10.714   7.419  1.00  0.00           O1-
ATOM    816  N   THR A 111       1.354  -6.495   2.785  1.00  0.00           N  
ATOM    817  CA  THR A 111       1.124  -5.345   1.909  1.00  0.00           C  
ATOM    818  C   THR A 111       2.249  -5.193   0.876  1.00  0.00           C  
ATOM    819  O   THR A 111       2.112  -4.388  -0.054  1.00  0.00           O  
ATOM    820  CB  THR A 111       1.016  -4.053   2.738  1.00  0.00           C  
ATOM    821  CG2 THR A 111      -0.079  -4.121   3.822  1.00  0.00           C  
ATOM    822  OG1 THR A 111       2.294  -3.740   3.308  1.00  0.00           O  
ATOM    823  N   GLN A 112       3.366  -5.927   1.065  1.00  0.00           N  
ATOM    824  CA  GLN A 112       4.544  -5.804   0.199  1.00  0.00           C  
ATOM    825  C   GLN A 112       4.551  -6.786  -0.969  1.00  0.00           C  
ATOM    826  O   GLN A 112       4.280  -7.983  -0.817  1.00  0.00           O  
ATOM    827  CB  GLN A 112       5.836  -5.945   1.036  1.00  0.00           C  
ATOM    828  CG  GLN A 112       7.148  -5.542   0.309  1.00  0.00           C  
ATOM    829  CD  GLN A 112       7.656  -6.613  -0.646  1.00  0.00           C  
ATOM    830  NE2 GLN A 112       8.367  -6.190  -1.691  1.00  0.00           N  
ATOM    831  OE1 GLN A 112       7.403  -7.815  -0.480  1.00  0.00           O  
ATOM    832  N   SER A 113       4.951  -6.276  -2.135  1.00  0.00           N  
ATOM    833  CA  SER A 113       5.207  -7.101  -3.315  1.00  0.00           C  
ATOM    834  C   SER A 113       6.050  -6.291  -4.291  1.00  0.00           C  
ATOM    835  O   SER A 113       5.950  -5.069  -4.326  1.00  0.00           O  
ATOM    836  CB  SER A 113       3.907  -7.554  -3.973  1.00  0.00           C  
ATOM    837  OG  SER A 113       3.217  -6.511  -4.641  1.00  0.00           O  
ATOM    838  N   TYR A 114       6.931  -6.960  -5.035  1.00  0.00           N  
ATOM    839  CA  TYR A 114       7.705  -6.286  -6.061  1.00  0.00           C  
ATOM    840  C   TYR A 114       6.933  -6.237  -7.379  1.00  0.00           C  
ATOM    841  O   TYR A 114       5.965  -6.983  -7.580  1.00  0.00           O  
ATOM    842  CB  TYR A 114       9.056  -6.988  -6.233  1.00  0.00           C  
ATOM    843  CG  TYR A 114       9.931  -6.778  -5.022  1.00  0.00           C  
ATOM    844  CD1 TYR A 114      10.334  -5.495  -4.637  1.00  0.00           C  
ATOM    845  CD2 TYR A 114      10.310  -7.849  -4.221  1.00  0.00           C  
ATOM    846  CE1 TYR A 114      11.125  -5.291  -3.508  1.00  0.00           C  
ATOM    847  CE2 TYR A 114      11.105  -7.662  -3.090  1.00  0.00           C  
ATOM    848  CZ  TYR A 114      11.506  -6.380  -2.731  1.00  0.00           C  
ATOM    849  OH  TYR A 114      12.315  -6.207  -1.647  1.00  0.00           O  
ATOM    850  N   HIS A 115       7.346  -5.332  -8.281  1.00  0.00           N  
ATOM    851  CA  HIS A 115       6.707  -5.111  -9.578  1.00  0.00           C  
ATOM    852  C   HIS A 115       7.598  -5.743 -10.657  1.00  0.00           C  
ATOM    853  O   HIS A 115       8.810  -5.520 -10.656  1.00  0.00           O  
ATOM    854  CB  HIS A 115       6.548  -3.599  -9.801  1.00  0.00           C  
ATOM    855  CG  HIS A 115       5.931  -3.229 -11.103  1.00  0.00           C  
ATOM    856  CD2 HIS A 115       6.457  -2.535 -12.140  1.00  0.00           C  
ATOM    857  ND1 HIS A 115       4.626  -3.559 -11.397  1.00  0.00           N  
ATOM    858  CE1 HIS A 115       4.405  -3.072 -12.609  1.00  0.00           C  
ATOM    859  NE2 HIS A 115       5.483  -2.433 -13.086  1.00  0.00           N  
ATOM    860  N   ASN A 116       6.980  -6.478 -11.596  1.00  0.00           N  
ATOM    861  CA  ASN A 116       7.745  -7.204 -12.612  1.00  0.00           C  
ATOM    862  C   ASN A 116       8.130  -6.405 -13.882  1.00  0.00           C  
ATOM    863  O   ASN A 116       8.833  -6.953 -14.737  1.00  0.00           O  
ATOM    864  CB  ASN A 116       7.063  -8.518 -12.950  1.00  0.00           C  
ATOM    865  CG  ASN A 116       5.831  -8.357 -13.804  1.00  0.00           C  
ATOM    866  ND2 ASN A 116       5.193  -9.483 -14.101  1.00  0.00           N  
ATOM    867  OD1 ASN A 116       5.452  -7.241 -14.205  1.00  0.00           O  
ATOM    868  N   GLY A 117       7.681  -5.147 -13.993  1.00  0.00           N  
ATOM    869  CA  GLY A 117       8.026  -4.261 -15.108  1.00  0.00           C  
ATOM    870  C   GLY A 117       7.220  -4.463 -16.372  1.00  0.00           C  
ATOM    871  O   GLY A 117       7.424  -3.747 -17.347  1.00  0.00           O  
ATOM    872  N   ASN A 118       6.262  -5.419 -16.364  1.00  0.00           N  
ATOM    873  CA  ASN A 118       5.485  -5.753 -17.548  1.00  0.00           C  
ATOM    874  C   ASN A 118       4.085  -5.152 -17.627  1.00  0.00           C  
ATOM    875  O   ASN A 118       3.341  -5.450 -18.549  1.00  0.00           O  
ATOM    876  CB  ASN A 118       5.463  -7.249 -17.767  1.00  0.00           C  
ATOM    877  CG  ASN A 118       6.846  -7.757 -18.127  1.00  0.00           C  
ATOM    878  ND2 ASN A 118       7.391  -8.638 -17.307  1.00  0.00           N  
ATOM    879  OD1 ASN A 118       7.460  -7.283 -19.092  1.00  0.00           O  
ATOM    880  N   SER A 119       3.755  -4.339 -16.654  1.00  0.00           N  
ATOM    881  CA  SER A 119       2.543  -3.530 -16.638  1.00  0.00           C  
ATOM    882  C   SER A 119       2.989  -2.161 -16.151  1.00  0.00           C  
ATOM    883  O   SER A 119       4.096  -2.006 -15.599  1.00  0.00           O  
ATOM    884  CB  SER A 119       1.461  -4.148 -15.752  1.00  0.00           C  
ATOM    885  OG  SER A 119       1.830  -4.199 -14.389  1.00  0.00           O  
ATOM    886  N   ASP A 120       2.177  -1.132 -16.387  1.00  0.00           N  
ATOM    887  CA  ASP A 120       2.603   0.192 -15.960  1.00  0.00           C  
ATOM    888  C   ASP A 120       2.937   0.275 -14.488  1.00  0.00           C  
ATOM    889  O   ASP A 120       2.184  -0.241 -13.650  1.00  0.00           O  
ATOM    890  CB  ASP A 120       1.519   1.236 -16.300  1.00  0.00           C  
ATOM    891  CG  ASP A 120       1.180   1.332 -17.765  1.00  0.00           C  
ATOM    892  OD1 ASP A 120       2.085   1.106 -18.610  1.00  0.00           O  
ATOM    893  OD2 ASP A 120       0.023   1.660 -18.078  1.00  0.00           O1-
ATOM    894  N   PRO A 121       4.075   0.907 -14.115  1.00  0.00           N  
ATOM    895  CA  PRO A 121       5.090   1.538 -14.986  1.00  0.00           C  
ATOM    896  C   PRO A 121       6.052   0.466 -15.525  1.00  0.00           C  
ATOM    897  O   PRO A 121       6.580  -0.339 -14.746  1.00  0.00           O  
ATOM    898  CB  PRO A 121       5.796   2.525 -14.042  1.00  0.00           C  
ATOM    899  CG  PRO A 121       5.666   1.902 -12.679  1.00  0.00           C  
ATOM    900  CD  PRO A 121       4.385   1.087 -12.685  1.00  0.00           C  
ATOM    901  N   ARG A 122       6.206   0.420 -16.855  1.00  0.00           N  
ATOM    902  CA  ARG A 122       7.018  -0.599 -17.525  1.00  0.00           C  
ATOM    903  C   ARG A 122       8.473  -0.187 -17.591  1.00  0.00           C  
ATOM    904  O   ARG A 122       8.798   0.993 -17.544  1.00  0.00           O  
ATOM    905  CB  ARG A 122       6.507  -0.861 -18.954  1.00  0.00           C  
ATOM    906  CG  ARG A 122       5.096  -1.463 -18.977  1.00  0.00           C  
ATOM    907  CD  ARG A 122       4.418  -1.290 -20.319  1.00  0.00           C  
ATOM    908  NE  ARG A 122       2.979  -1.569 -20.190  1.00  0.00           N  
ATOM    909  CZ  ARG A 122       2.355  -2.555 -20.822  1.00  0.00           C  
ATOM    910  NH1 ARG A 122       1.057  -2.755 -20.633  1.00  0.00           N1+
ATOM    911  NH2 ARG A 122       3.019  -3.341 -21.664  1.00  0.00           N  
ATOM    912  N   GLY A 123       9.339  -1.183 -17.702  1.00  0.00           N  
ATOM    913  CA  GLY A 123      10.770  -0.931 -17.881  1.00  0.00           C  
ATOM    914  C   GLY A 123      11.449  -2.251 -18.189  1.00  0.00           C  
ATOM    915  O   GLY A 123      11.405  -2.737 -19.333  1.00  0.00           O  
ATOM    916  N   PHE A 124      12.012  -2.866 -17.137  1.00  0.00           N  
ATOM    917  CA  PHE A 124      12.551  -4.225 -17.243  1.00  0.00           C  
ATOM    918  C   PHE A 124      11.464  -5.149 -17.784  1.00  0.00           C  
ATOM    919  O   PHE A 124      10.291  -5.007 -17.424  1.00  0.00           O  
ATOM    920  CB  PHE A 124      12.962  -4.719 -15.850  1.00  0.00           C  
ATOM    921  CG  PHE A 124      13.326  -6.185 -15.783  1.00  0.00           C  
ATOM    922  CD1 PHE A 124      14.521  -6.647 -16.322  1.00  0.00           C  
ATOM    923  CD2 PHE A 124      12.485  -7.100 -15.171  1.00  0.00           C  
ATOM    924  CE1 PHE A 124      14.856  -8.006 -16.260  1.00  0.00           C  
ATOM    925  CE2 PHE A 124      12.836  -8.460 -15.094  1.00  0.00           C  
ATOM    926  CZ  PHE A 124      14.013  -8.903 -15.658  1.00  0.00           C  
ATOM    927  N   GLY A 125      11.846  -6.120 -18.606  1.00  0.00           N  
ATOM    928  CA  GLY A 125      10.862  -7.077 -19.104  1.00  0.00           C  
ATOM    929  C   GLY A 125      11.065  -8.499 -18.617  1.00  0.00           C  
ATOM    930  O   GLY A 125      10.144  -9.111 -18.066  1.00  0.00           O  
ATOM    931  N   HIS A 126      12.242  -9.086 -18.868  1.00  0.00           N  
ATOM    932  CA  HIS A 126      12.447 -10.500 -18.518  1.00  0.00           C  
ATOM    933  C   HIS A 126      13.900 -10.879 -18.577  1.00  0.00           C  
ATOM    934  O   HIS A 126      14.709 -10.128 -19.112  1.00  0.00           O  
ATOM    935  CB  HIS A 126      11.688 -11.413 -19.530  1.00  0.00           C  
ATOM    936  CG  HIS A 126      11.965 -11.145 -20.991  1.00  0.00           C  
ATOM    937  CD2 HIS A 126      12.921 -11.660 -21.810  1.00  0.00           C  
ATOM    938  ND1 HIS A 126      11.144 -10.318 -21.744  1.00  0.00           N  
ATOM    939  CE1 HIS A 126      11.633 -10.336 -22.975  1.00  0.00           C  
ATOM    940  NE2 HIS A 126      12.705 -11.125 -23.069  1.00  0.00           N  
ATOM    941  N   ILE A 127      14.227 -12.057 -18.008  1.00  0.00           N  
ATOM    942  CA  ILE A 127      15.496 -12.708 -18.279  1.00  0.00           C  
ATOM    943  C   ILE A 127      15.081 -13.848 -19.232  1.00  0.00           C  
ATOM    944  O   ILE A 127      13.882 -14.153 -19.373  1.00  0.00           O  
ATOM    945  CB  ILE A 127      16.227 -13.199 -17.020  1.00  0.00           C  
ATOM    946  CG1 ILE A 127      15.325 -14.111 -16.134  1.00  0.00           C  
ATOM    947  CG2 ILE A 127      16.810 -11.994 -16.251  1.00  0.00           C  
ATOM    948  CD1 ILE A 127      16.088 -15.012 -15.149  1.00  0.00           C  
ATOM    949  N   GLY A 128      16.037 -14.413 -19.949  1.00  0.00           N  
ATOM    950  CA  GLY A 128      15.726 -15.485 -20.882  1.00  0.00           C  
ATOM    951  C   GLY A 128      16.745 -16.595 -20.790  1.00  0.00           C  
ATOM    952  O   GLY A 128      17.948 -16.312 -20.667  1.00  0.00           O  
ATOM    953  N   ILE A 129      16.235 -17.866 -20.801  1.00  0.00           N  
ATOM    954  CA  ILE A 129      17.073 -19.074 -20.715  1.00  0.00           C  
ATOM    955  C   ILE A 129      17.045 -19.776 -22.037  1.00  0.00           C  
ATOM    956  O   ILE A 129      15.949 -20.068 -22.541  1.00  0.00           O  
ATOM    957  CB  ILE A 129      16.502 -20.051 -19.633  1.00  0.00           C  
ATOM    958  CG1 ILE A 129      16.191 -19.361 -18.287  1.00  0.00           C  
ATOM    959  CG2 ILE A 129      17.449 -21.251 -19.439  1.00  0.00           C  
ATOM    960  CD1 ILE A 129      17.357 -18.813 -17.620  1.00  0.00           C  
ATOM    961  N   ALA A 130      18.220 -20.061 -22.587  1.00  0.00           N  
ATOM    962  CA  ALA A 130      18.320 -20.856 -23.825  1.00  0.00           C  
ATOM    963  C   ALA A 130      18.400 -22.321 -23.419  1.00  0.00           C  
ATOM    964  O   ALA A 130      19.165 -22.693 -22.516  1.00  0.00           O  
ATOM    965  CB  ALA A 130      19.526 -20.442 -24.638  1.00  0.00           C  
ATOM    966  N   VAL A 131      17.565 -23.136 -24.041  1.00  0.00           N  
ATOM    967  CA  VAL A 131      17.410 -24.559 -23.721  1.00  0.00           C  
ATOM    968  C   VAL A 131      17.515 -25.391 -25.010  1.00  0.00           C  
ATOM    969  O   VAL A 131      17.246 -24.859 -26.083  1.00  0.00           O  
ATOM    970  CB  VAL A 131      16.029 -24.812 -23.009  1.00  0.00           C  
ATOM    971  CG1 VAL A 131      15.883 -23.920 -21.782  1.00  0.00           C  
ATOM    972  CG2 VAL A 131      14.831 -24.583 -23.959  1.00  0.00           C  
ATOM    973  N   PRO A 132      17.832 -26.706 -24.899  1.00  0.00           N  
ATOM    974  CA  PRO A 132      17.894 -27.543 -26.111  1.00  0.00           C  
ATOM    975  C   PRO A 132      16.510 -27.819 -26.697  1.00  0.00           C  
ATOM    976  O   PRO A 132      16.384 -28.027 -27.912  1.00  0.00           O  
ATOM    977  CB  PRO A 132      18.512 -28.871 -25.621  1.00  0.00           C  
ATOM    978  CG  PRO A 132      19.084 -28.596 -24.268  1.00  0.00           C  
ATOM    979  CD  PRO A 132      18.298 -27.431 -23.696  1.00  0.00           C  
ATOM    980  N   ASP A 133      15.460 -27.832 -25.857  1.00  0.00           N  
ATOM    981  CA  ASP A 133      14.132 -28.222 -26.308  1.00  0.00           C  
ATOM    982  C   ASP A 133      13.074 -27.506 -25.485  1.00  0.00           C  
ATOM    983  O   ASP A 133      12.844 -27.848 -24.321  1.00  0.00           O  
ATOM    984  CB  ASP A 133      14.008 -29.765 -26.199  1.00  0.00           C  
ATOM    985  CG  ASP A 133      12.723 -30.363 -26.750  1.00  0.00           C  
ATOM    986  OD1 ASP A 133      11.685 -29.657 -26.759  1.00  0.00           O  
ATOM    987  OD2 ASP A 133      12.741 -31.568 -27.125  1.00  0.00           O1-
ATOM    988  N   VAL A 134      12.444 -26.506 -26.098  1.00  0.00           N  
ATOM    989  CA  VAL A 134      11.427 -25.684 -25.417  1.00  0.00           C  
ATOM    990  C   VAL A 134      10.233 -26.521 -24.985  1.00  0.00           C  
ATOM    991  O   VAL A 134       9.755 -26.361 -23.861  1.00  0.00           O  
ATOM    992  CB  VAL A 134      11.005 -24.484 -26.288  1.00  0.00           C  
ATOM    993  CG1 VAL A 134       9.775 -23.759 -25.717  1.00  0.00           C  
ATOM    994  CG2 VAL A 134      12.181 -23.527 -26.473  1.00  0.00           C  
ATOM    995  N   TYR A 135       9.784 -27.431 -25.853  1.00  0.00           N  
ATOM    996  CA  TYR A 135       8.612 -28.249 -25.554  1.00  0.00           C  
ATOM    997  C   TYR A 135       8.825 -29.213 -24.381  1.00  0.00           C  
ATOM    998  O   TYR A 135       7.952 -29.257 -23.497  1.00  0.00           O  
ATOM    999  CB  TYR A 135       8.099 -28.961 -26.812  1.00  0.00           C  
ATOM   1000  CG  TYR A 135       7.578 -27.981 -27.839  1.00  0.00           C  
ATOM   1001  CD1 TYR A 135       6.294 -27.454 -27.738  1.00  0.00           C  
ATOM   1002  CD2 TYR A 135       8.390 -27.528 -28.877  1.00  0.00           C  
ATOM   1003  CE1 TYR A 135       5.810 -26.543 -28.668  1.00  0.00           C  
ATOM   1004  CE2 TYR A 135       7.912 -26.622 -29.822  1.00  0.00           C  
ATOM   1005  CZ  TYR A 135       6.622 -26.128 -29.707  1.00  0.00           C  
ATOM   1006  OH  TYR A 135       6.118 -25.247 -30.634  1.00  0.00           O  
ATOM   1007  N   SER A 136       9.961 -29.951 -24.340  1.00  0.00           N  
ATOM   1008  CA  SER A 136      10.191 -30.862 -23.218  1.00  0.00           C  
ATOM   1009  C   SER A 136      10.439 -30.080 -21.933  1.00  0.00           C  
ATOM   1010  O   SER A 136       9.979 -30.499 -20.863  1.00  0.00           O  
ATOM   1011  CB  SER A 136      11.339 -31.831 -23.496  1.00  0.00           C  
ATOM   1012  OG  SER A 136      12.579 -31.166 -23.689  1.00  0.00           O  
ATOM   1013  N   ALA A 137      11.137 -28.931 -22.029  1.00  0.00           N  
ATOM   1014  CA  ALA A 137      11.385 -28.138 -20.818  1.00  0.00           C  
ATOM   1015  C   ALA A 137      10.055 -27.677 -20.228  1.00  0.00           C  
ATOM   1016  O   ALA A 137       9.880 -27.750 -19.022  1.00  0.00           O  
ATOM   1017  CB  ALA A 137      12.256 -26.923 -21.149  1.00  0.00           C  
ATOM   1018  N   CYS A 138       9.142 -27.209 -21.083  1.00  0.00           N  
ATOM   1019  CA  CYS A 138       7.841 -26.715 -20.675  1.00  0.00           C  
ATOM   1020  C   CYS A 138       6.916 -27.788 -20.166  1.00  0.00           C  
ATOM   1021  O   CYS A 138       6.152 -27.505 -19.241  1.00  0.00           O  
ATOM   1022  CB  CYS A 138       7.192 -25.861 -21.751  1.00  0.00           C  
ATOM   1023  SG  CYS A 138       8.015 -24.263 -21.977  1.00  0.00           S  
ATOM   1024  N   LYS A 139       7.004 -29.016 -20.725  1.00  0.00           N  
ATOM   1025  CA  LYS A 139       6.215 -30.147 -20.217  1.00  0.00           C  
ATOM   1026  C   LYS A 139       6.647 -30.407 -18.749  1.00  0.00           C  
ATOM   1027  O   LYS A 139       5.777 -30.585 -17.878  1.00  0.00           O  
ATOM   1028  CB  LYS A 139       6.446 -31.402 -21.080  1.00  0.00           C  
ATOM   1029  CG  LYS A 139       5.669 -32.640 -20.623  1.00  0.00           C  
ATOM   1030  CD  LYS A 139       5.927 -33.802 -21.567  1.00  0.00           C  
ATOM   1031  CE  LYS A 139       5.359 -35.104 -21.053  1.00  0.00           C  
ATOM   1032  NZ  LYS A 139       6.230 -35.711 -20.011  1.00  0.00           N1+
ATOM   1033  N   ARG A 140       7.967 -30.373 -18.472  1.00  0.00           N  
ATOM   1034  CA  ARG A 140       8.478 -30.551 -17.109  1.00  0.00           C  
ATOM   1035  C   ARG A 140       7.990 -29.381 -16.229  1.00  0.00           C  
ATOM   1036  O   ARG A 140       7.578 -29.611 -15.100  1.00  0.00           O  
ATOM   1037  CB  ARG A 140      10.005 -30.694 -17.086  1.00  0.00           C  
ATOM   1038  CG  ARG A 140      10.611 -30.721 -15.677  1.00  0.00           C  
ATOM   1039  CD  ARG A 140      12.094 -30.997 -15.698  1.00  0.00           C  
ATOM   1040  NE  ARG A 140      12.661 -30.850 -14.358  1.00  0.00           N  
ATOM   1041  CZ  ARG A 140      13.127 -29.708 -13.854  1.00  0.00           C  
ATOM   1042  NH1 ARG A 140      13.169 -28.610 -14.606  1.00  0.00           N1+
ATOM   1043  NH2 ARG A 140      13.566 -29.660 -12.599  1.00  0.00           N  
ATOM   1044  N   PHE A 141       8.020 -28.114 -16.747  1.00  0.00           N  
ATOM   1045  CA  PHE A 141       7.529 -26.986 -15.952  1.00  0.00           C  
ATOM   1046  C   PHE A 141       6.047 -27.149 -15.569  1.00  0.00           C  
ATOM   1047  O   PHE A 141       5.698 -26.866 -14.417  1.00  0.00           O  
ATOM   1048  CB  PHE A 141       7.735 -25.641 -16.667  1.00  0.00           C  
ATOM   1049  CG  PHE A 141       9.168 -25.278 -16.990  1.00  0.00           C  
ATOM   1050  CD1 PHE A 141      10.211 -25.642 -16.139  1.00  0.00           C  
ATOM   1051  CD2 PHE A 141       9.469 -24.499 -18.105  1.00  0.00           C  
ATOM   1052  CE1 PHE A 141      11.534 -25.275 -16.427  1.00  0.00           C  
ATOM   1053  CE2 PHE A 141      10.792 -24.154 -18.402  1.00  0.00           C  
ATOM   1054  CZ  PHE A 141      11.819 -24.530 -17.559  1.00  0.00           C  
ATOM   1055  N   GLU A 142       5.202 -27.621 -16.510  1.00  0.00           N  
ATOM   1056  CA  GLU A 142       3.771 -27.892 -16.256  1.00  0.00           C  
ATOM   1057  C   GLU A 142       3.631 -28.935 -15.132  1.00  0.00           C  
ATOM   1058  O   GLU A 142       2.848 -28.718 -14.194  1.00  0.00           O  
ATOM   1059  CB  GLU A 142       3.071 -28.410 -17.514  1.00  0.00           C  
ATOM   1060  CG  GLU A 142       2.918 -27.377 -18.617  1.00  0.00           C  
ATOM   1061  CD  GLU A 142       2.394 -27.888 -19.949  1.00  0.00           C  
ATOM   1062  OE1 GLU A 142       2.592 -29.085 -20.270  1.00  0.00           O  
ATOM   1063  OE2 GLU A 142       1.806 -27.069 -20.690  1.00  0.00           O1-
ATOM   1064  N   GLU A 143       4.431 -30.023 -15.196  1.00  0.00           N  
ATOM   1065  CA  GLU A 143       4.445 -31.108 -14.195  1.00  0.00           C  
ATOM   1066  C   GLU A 143       4.819 -30.584 -12.805  1.00  0.00           C  
ATOM   1067  O   GLU A 143       4.313 -31.088 -11.796  1.00  0.00           O  
ATOM   1068  CB  GLU A 143       5.425 -32.214 -14.603  1.00  0.00           C  
ATOM   1069  CG  GLU A 143       4.908 -33.041 -15.768  1.00  0.00           C  
ATOM   1070  CD  GLU A 143       5.925 -33.909 -16.481  1.00  0.00           C  
ATOM   1071  OE1 GLU A 143       7.114 -33.888 -16.088  1.00  0.00           O  
ATOM   1072  OE2 GLU A 143       5.530 -34.613 -17.440  1.00  0.00           O1-
ATOM   1073  N   LEU A 144       5.722 -29.586 -12.755  1.00  0.00           N  
ATOM   1074  CA  LEU A 144       6.178 -28.980 -11.506  1.00  0.00           C  
ATOM   1075  C   LEU A 144       5.246 -27.835 -10.979  1.00  0.00           C  
ATOM   1076  O   LEU A 144       5.575 -27.224  -9.971  1.00  0.00           O  
ATOM   1077  CB  LEU A 144       7.635 -28.490 -11.633  1.00  0.00           C  
ATOM   1078  CG  LEU A 144       8.692 -29.545 -11.979  1.00  0.00           C  
ATOM   1079  CD1 LEU A 144      10.059 -28.892 -12.142  1.00  0.00           C  
ATOM   1080  CD2 LEU A 144       8.751 -30.662 -10.916  1.00  0.00           C  
ATOM   1081  N   GLY A 145       4.150 -27.557 -11.686  1.00  0.00           N  
ATOM   1082  CA  GLY A 145       3.173 -26.527 -11.316  1.00  0.00           C  
ATOM   1083  C   GLY A 145       3.641 -25.101 -11.566  1.00  0.00           C  
ATOM   1084  O   GLY A 145       3.127 -24.160 -10.953  1.00  0.00           O  
ATOM   1085  N   VAL A 146       4.638 -24.919 -12.457  1.00  0.00           N  
ATOM   1086  CA  VAL A 146       5.119 -23.578 -12.789  1.00  0.00           C  
ATOM   1087  C   VAL A 146       3.994 -22.764 -13.458  1.00  0.00           C  
ATOM   1088  O   VAL A 146       3.225 -23.285 -14.278  1.00  0.00           O  
ATOM   1089  CB  VAL A 146       6.383 -23.686 -13.686  1.00  0.00           C  
ATOM   1090  CG1 VAL A 146       6.868 -22.316 -14.164  1.00  0.00           C  
ATOM   1091  CG2 VAL A 146       7.503 -24.419 -12.943  1.00  0.00           C  
ATOM   1092  N   LYS A 147       3.912 -21.469 -13.094  1.00  0.00           N  
ATOM   1093  CA  LYS A 147       2.943 -20.559 -13.670  1.00  0.00           C  
ATOM   1094  C   LYS A 147       3.494 -20.046 -15.008  1.00  0.00           C  
ATOM   1095  O   LYS A 147       4.643 -19.588 -15.077  1.00  0.00           O  
ATOM   1096  CB  LYS A 147       2.686 -19.388 -12.716  1.00  0.00           C  
ATOM   1097  CG  LYS A 147       1.583 -18.425 -13.168  1.00  0.00           C  
ATOM   1098  CD  LYS A 147       0.241 -18.713 -12.488  1.00  0.00           C  
ATOM   1099  CE  LYS A 147      -0.701 -17.533 -12.541  1.00  0.00           C  
ATOM   1100  NZ  LYS A 147      -1.212 -17.279 -13.917  1.00  0.00           N1+
ATOM   1101  N   PHE A 148       2.672 -20.153 -16.068  1.00  0.00           N  
ATOM   1102  CA  PHE A 148       3.000 -19.681 -17.418  1.00  0.00           C  
ATOM   1103  C   PHE A 148       2.410 -18.324 -17.747  1.00  0.00           C  
ATOM   1104  O   PHE A 148       1.309 -17.986 -17.316  1.00  0.00           O  
ATOM   1105  CB  PHE A 148       2.521 -20.683 -18.479  1.00  0.00           C  
ATOM   1106  CG  PHE A 148       3.421 -21.883 -18.645  1.00  0.00           C  
ATOM   1107  CD1 PHE A 148       3.399 -22.926 -17.718  1.00  0.00           C  
ATOM   1108  CD2 PHE A 148       4.307 -21.964 -19.712  1.00  0.00           C  
ATOM   1109  CE1 PHE A 148       4.246 -24.025 -17.861  1.00  0.00           C  
ATOM   1110  CE2 PHE A 148       5.160 -23.070 -19.849  1.00  0.00           C  
ATOM   1111  CZ  PHE A 148       5.119 -24.088 -18.928  1.00  0.00           C  
ATOM   1112  N   VAL A 149       3.151 -17.542 -18.517  1.00  0.00           N  
ATOM   1113  CA  VAL A 149       2.710 -16.289 -19.094  1.00  0.00           C  
ATOM   1114  C   VAL A 149       2.317 -16.610 -20.534  1.00  0.00           C  
ATOM   1115  O   VAL A 149       1.289 -16.130 -21.029  1.00  0.00           O  
ATOM   1116  CB  VAL A 149       3.812 -15.209 -18.996  1.00  0.00           C  
ATOM   1117  CG1 VAL A 149       3.501 -14.021 -19.899  1.00  0.00           C  
ATOM   1118  CG2 VAL A 149       3.987 -14.761 -17.548  1.00  0.00           C  
ATOM   1119  N   LYS A 150       3.133 -17.432 -21.209  1.00  0.00           N  
ATOM   1120  CA  LYS A 150       2.845 -17.866 -22.572  1.00  0.00           C  
ATOM   1121  C   LYS A 150       3.341 -19.294 -22.753  1.00  0.00           C  
ATOM   1122  O   LYS A 150       4.539 -19.544 -22.644  1.00  0.00           O  
ATOM   1123  CB  LYS A 150       3.518 -16.909 -23.591  1.00  0.00           C  
ATOM   1124  CG  LYS A 150       3.333 -17.307 -25.068  1.00  0.00           C  
ATOM   1125  CD  LYS A 150       4.546 -16.847 -25.932  1.00  0.00           C  
ATOM   1126  CE  LYS A 150       4.483 -17.203 -27.399  1.00  0.00           C  
ATOM   1127  NZ  LYS A 150       4.457 -18.656 -27.636  1.00  0.00           N1+
ATOM   1128  N   LYS A 151       2.429 -20.243 -23.028  1.00  0.00           N  
ATOM   1129  CA  LYS A 151       2.835 -21.618 -23.291  1.00  0.00           C  
ATOM   1130  C   LYS A 151       3.471 -21.667 -24.699  1.00  0.00           C  
ATOM   1131  O   LYS A 151       3.171 -20.804 -25.539  1.00  0.00           O  
ATOM   1132  CB  LYS A 151       1.623 -22.569 -23.205  1.00  0.00           C  
ATOM   1133  CG  LYS A 151       1.229 -22.855 -21.770  1.00  0.00           C  
ATOM   1134  CD  LYS A 151       0.254 -24.018 -21.671  1.00  0.00           C  
ATOM   1135  CE  LYS A 151      -0.207 -24.241 -20.252  1.00  0.00           C  
ATOM   1136  NZ  LYS A 151       0.883 -24.755 -19.387  1.00  0.00           N1+
ATOM   1137  N   PRO A 152       4.349 -22.648 -24.976  1.00  0.00           N  
ATOM   1138  CA  PRO A 152       5.033 -22.673 -26.290  1.00  0.00           C  
ATOM   1139  C   PRO A 152       4.130 -22.634 -27.519  1.00  0.00           C  
ATOM   1140  O   PRO A 152       4.467 -21.934 -28.463  1.00  0.00           O  
ATOM   1141  CB  PRO A 152       5.895 -23.938 -26.254  1.00  0.00           C  
ATOM   1142  CG  PRO A 152       5.621 -24.618 -24.976  1.00  0.00           C  
ATOM   1143  CD  PRO A 152       4.841 -23.712 -24.076  1.00  0.00           C  
ATOM   1144  N   ASP A 153       2.970 -23.317 -27.482  1.00  0.00           N  
ATOM   1145  CA  ASP A 153       2.043 -23.346 -28.623  1.00  0.00           C  
ATOM   1146  C   ASP A 153       0.914 -22.297 -28.586  1.00  0.00           C  
ATOM   1147  O   ASP A 153       0.061 -22.297 -29.484  1.00  0.00           O  
ATOM   1148  CB  ASP A 153       1.499 -24.766 -28.871  1.00  0.00           C  
ATOM   1149  CG  ASP A 153       2.455 -25.715 -29.576  1.00  0.00           C  
ATOM   1150  OD1 ASP A 153       2.960 -25.355 -30.669  1.00  0.00           O  
ATOM   1151  OD2 ASP A 153       2.641 -26.846 -29.077  1.00  0.00           O1-
ATOM   1152  N   ASP A 154       0.916 -21.393 -27.585  1.00  0.00           N  
ATOM   1153  CA  ASP A 154      -0.072 -20.311 -27.500  1.00  0.00           C  
ATOM   1154  C   ASP A 154       0.495 -19.034 -28.149  1.00  0.00           C  
ATOM   1155  O   ASP A 154       1.677 -18.734 -27.984  1.00  0.00           O  
ATOM   1156  CB  ASP A 154      -0.555 -20.102 -26.056  1.00  0.00           C  
ATOM   1157  CG  ASP A 154      -1.350 -21.284 -25.499  1.00  0.00           C  
ATOM   1158  OD1 ASP A 154      -1.753 -22.169 -26.299  1.00  0.00           O  
ATOM   1159  OD2 ASP A 154      -1.561 -21.330 -24.274  1.00  0.00           O1-
ATOM   1160  N   GLY A 155      -0.327 -18.347 -28.944  1.00  0.00           N  
ATOM   1161  CA  GLY A 155       0.093 -17.165 -29.694  1.00  0.00           C  
ATOM   1162  C   GLY A 155       0.658 -17.547 -31.053  1.00  0.00           C  
ATOM   1163  O   GLY A 155       0.669 -18.731 -31.402  1.00  0.00           O  
ATOM   1164  N   LYS A 156       1.121 -16.563 -31.841  1.00  0.00           N  
ATOM   1165  CA  LYS A 156       1.664 -16.811 -33.191  1.00  0.00           C  
ATOM   1166  C   LYS A 156       3.112 -17.314 -33.179  1.00  0.00           C  
ATOM   1167  O   LYS A 156       3.485 -18.125 -34.035  1.00  0.00           O  
ATOM   1168  CB  LYS A 156       1.544 -15.559 -34.080  1.00  0.00           C  
ATOM   1169  CG  LYS A 156       0.130 -15.281 -34.574  1.00  0.00           C  
ATOM   1170  CD  LYS A 156       0.098 -14.103 -35.534  1.00  0.00           C  
ATOM   1171  N   MET A 157       3.927 -16.809 -32.215  1.00  0.00           N  
ATOM   1172  CA  MET A 157       5.341 -17.140 -31.999  1.00  0.00           C  
ATOM   1173  C   MET A 157       5.412 -18.534 -31.330  1.00  0.00           C  
ATOM   1174  O   MET A 157       5.709 -18.643 -30.135  1.00  0.00           O  
ATOM   1175  CB  MET A 157       5.970 -16.041 -31.113  1.00  0.00           C  
ATOM   1176  CG  MET A 157       7.487 -15.907 -31.183  1.00  0.00           C  
ATOM   1177  SD  MET A 157       8.134 -14.593 -32.271  1.00  0.00           S  
ATOM   1178  CE  MET A 157       7.312 -13.164 -31.665  1.00  0.00           C  
ATOM   1179  N   LYS A 158       5.112 -19.596 -32.100  1.00  0.00           N  
ATOM   1180  CA  LYS A 158       5.128 -20.981 -31.598  1.00  0.00           C  
ATOM   1181  C   LYS A 158       6.555 -21.438 -31.361  1.00  0.00           C  
ATOM   1182  O   LYS A 158       7.427 -21.143 -32.177  1.00  0.00           O  
ATOM   1183  CB  LYS A 158       4.452 -21.970 -32.588  1.00  0.00           C  
ATOM   1184  CG  LYS A 158       3.116 -21.535 -33.194  1.00  0.00           C  
ATOM   1185  CD  LYS A 158       1.935 -21.764 -32.267  1.00  0.00           C  
ATOM   1186  CE  LYS A 158       0.625 -21.611 -32.994  1.00  0.00           C  
ATOM   1187  NZ  LYS A 158      -0.472 -21.243 -32.064  1.00  0.00           N1+
ATOM   1188  N   GLY A 159       6.782 -22.170 -30.273  1.00  0.00           N  
ATOM   1189  CA  GLY A 159       8.097 -22.726 -29.955  1.00  0.00           C  
ATOM   1190  C   GLY A 159       8.939 -21.878 -29.018  1.00  0.00           C  
ATOM   1191  O   GLY A 159      10.103 -22.194 -28.764  1.00  0.00           O  
ATOM   1192  N   LEU A 160       8.346 -20.820 -28.496  1.00  0.00           N  
ATOM   1193  CA  LEU A 160       8.965 -19.909 -27.535  1.00  0.00           C  
ATOM   1194  C   LEU A 160       7.958 -19.752 -26.383  1.00  0.00           C  
ATOM   1195  O   LEU A 160       6.746 -19.641 -26.618  1.00  0.00           O  
ATOM   1196  CB  LEU A 160       9.273 -18.568 -28.212  1.00  0.00           C  
ATOM   1197  CG  LEU A 160       9.884 -17.481 -27.339  1.00  0.00           C  
ATOM   1198  CD1 LEU A 160      10.935 -16.712 -28.085  1.00  0.00           C  
ATOM   1199  CD2 LEU A 160       8.826 -16.516 -26.872  1.00  0.00           C  
ATOM   1200  N   ALA A 161       8.448 -19.767 -25.138  1.00  0.00           N  
ATOM   1201  CA  ALA A 161       7.551 -19.657 -23.987  1.00  0.00           C  
ATOM   1202  C   ALA A 161       7.996 -18.582 -23.017  1.00  0.00           C  
ATOM   1203  O   ALA A 161       9.142 -18.105 -23.083  1.00  0.00           O  
ATOM   1204  CB  ALA A 161       7.475 -20.998 -23.256  1.00  0.00           C  
ATOM   1205  N   PHE A 162       7.090 -18.214 -22.107  1.00  0.00           N  
ATOM   1206  CA  PHE A 162       7.371 -17.330 -20.984  1.00  0.00           C  
ATOM   1207  C   PHE A 162       6.782 -17.951 -19.744  1.00  0.00           C  
ATOM   1208  O   PHE A 162       5.594 -18.284 -19.724  1.00  0.00           O  
ATOM   1209  CB  PHE A 162       6.793 -15.922 -21.163  1.00  0.00           C  
ATOM   1210  CG  PHE A 162       7.544 -15.076 -22.157  1.00  0.00           C  
ATOM   1211  CD1 PHE A 162       7.183 -15.071 -23.505  1.00  0.00           C  
ATOM   1212  CD2 PHE A 162       8.548 -14.214 -21.736  1.00  0.00           C  
ATOM   1213  CE1 PHE A 162       7.851 -14.247 -24.422  1.00  0.00           C  
ATOM   1214  CE2 PHE A 162       9.203 -13.378 -22.652  1.00  0.00           C  
ATOM   1215  CZ  PHE A 162       8.851 -13.405 -23.987  1.00  0.00           C  
ATOM   1216  N   ILE A 163       7.593 -18.095 -18.696  1.00  0.00           N  
ATOM   1217  CA  ILE A 163       7.083 -18.563 -17.398  1.00  0.00           C  
ATOM   1218  C   ILE A 163       7.336 -17.429 -16.406  1.00  0.00           C  
ATOM   1219  O   ILE A 163       7.893 -16.390 -16.775  1.00  0.00           O  
ATOM   1220  CB  ILE A 163       7.767 -19.869 -16.923  1.00  0.00           C  
ATOM   1221  CG1 ILE A 163       9.310 -19.658 -16.768  1.00  0.00           C  
ATOM   1222  CG2 ILE A 163       7.442 -21.009 -17.924  1.00  0.00           C  
ATOM   1223  CD1 ILE A 163      10.069 -20.833 -16.138  1.00  0.00           C  
ATOM   1224  N   GLN A 164       6.919 -17.616 -15.156  1.00  0.00           N  
ATOM   1225  CA  GLN A 164       7.196 -16.594 -14.145  1.00  0.00           C  
ATOM   1226  C   GLN A 164       7.763 -17.200 -12.891  1.00  0.00           C  
ATOM   1227  O   GLN A 164       7.467 -18.356 -12.574  1.00  0.00           O  
ATOM   1228  CB  GLN A 164       5.981 -15.683 -13.889  1.00  0.00           C  
ATOM   1229  CG  GLN A 164       4.798 -16.407 -13.271  1.00  0.00           C  
ATOM   1230  CD  GLN A 164       3.617 -15.495 -13.153  1.00  0.00           C  
ATOM   1231  NE2 GLN A 164       3.143 -15.294 -11.921  1.00  0.00           N  
ATOM   1232  OE1 GLN A 164       3.093 -15.008 -14.157  1.00  0.00           O  
ATOM   1233  N   ASP A 165       8.603 -16.438 -12.193  1.00  0.00           N  
ATOM   1234  CA  ASP A 165       9.210 -16.901 -10.957  1.00  0.00           C  
ATOM   1235  C   ASP A 165       8.254 -16.610  -9.750  1.00  0.00           C  
ATOM   1236  O   ASP A 165       7.147 -16.077  -9.970  1.00  0.00           O  
ATOM   1237  CB  ASP A 165      10.645 -16.318 -10.794  1.00  0.00           C  
ATOM   1238  CG  ASP A 165      10.750 -14.893 -10.251  1.00  0.00           C  
ATOM   1239  OD1 ASP A 165       9.674 -14.246 -10.033  1.00  0.00           O  
ATOM   1240  OD2 ASP A 165      11.889 -14.453  -9.969  1.00  0.00           O1-
ATOM   1241  N   PRO A 166       8.647 -16.921  -8.501  1.00  0.00           N  
ATOM   1242  CA  PRO A 166       7.727 -16.664  -7.366  1.00  0.00           C  
ATOM   1243  C   PRO A 166       7.287 -15.208  -7.184  1.00  0.00           C  
ATOM   1244  O   PRO A 166       6.191 -14.959  -6.677  1.00  0.00           O  
ATOM   1245  CB  PRO A 166       8.516 -17.161  -6.151  1.00  0.00           C  
ATOM   1246  CG  PRO A 166       9.426 -18.223  -6.695  1.00  0.00           C  
ATOM   1247  CD  PRO A 166       9.849 -17.653  -8.047  1.00  0.00           C  
ATOM   1248  N   ASP A 167       8.129 -14.238  -7.583  1.00  0.00           N  
ATOM   1249  CA  ASP A 167       7.769 -12.810  -7.498  1.00  0.00           C  
ATOM   1250  C   ASP A 167       6.983 -12.330  -8.721  1.00  0.00           C  
ATOM   1251  O   ASP A 167       6.596 -11.160  -8.792  1.00  0.00           O  
ATOM   1252  CB  ASP A 167       9.032 -11.956  -7.357  1.00  0.00           C  
ATOM   1253  CG  ASP A 167       9.636 -12.111  -6.001  1.00  0.00           C  
ATOM   1254  OD1 ASP A 167      10.483 -13.006  -5.829  1.00  0.00           O  
ATOM   1255  OD2 ASP A 167       9.256 -11.335  -5.100  1.00  0.00           O1-
ATOM   1256  N   GLY A 168       6.805 -13.201  -9.703  1.00  0.00           N  
ATOM   1257  CA  GLY A 168       6.104 -12.811 -10.903  1.00  0.00           C  
ATOM   1258  C   GLY A 168       7.006 -12.291 -12.007  1.00  0.00           C  
ATOM   1259  O   GLY A 168       6.495 -11.847 -13.043  1.00  0.00           O  
ATOM   1260  N   TYR A 169       8.349 -12.330 -11.814  1.00  0.00           N  
ATOM   1261  CA  TYR A 169       9.226 -11.877 -12.910  1.00  0.00           C  
ATOM   1262  C   TYR A 169       9.087 -12.866 -14.066  1.00  0.00           C  
ATOM   1263  O   TYR A 169       9.060 -14.087 -13.851  1.00  0.00           O  
ATOM   1264  CB  TYR A 169      10.688 -11.813 -12.471  1.00  0.00           C  
ATOM   1265  CG  TYR A 169      10.972 -10.775 -11.415  1.00  0.00           C  
ATOM   1266  CD1 TYR A 169      10.926  -9.410 -11.717  1.00  0.00           C  
ATOM   1267  CD2 TYR A 169      11.351 -11.150 -10.127  1.00  0.00           C  
ATOM   1268  CE1 TYR A 169      11.199  -8.449 -10.745  1.00  0.00           C  
ATOM   1269  CE2 TYR A 169      11.657 -10.200  -9.161  1.00  0.00           C  
ATOM   1270  CZ  TYR A 169      11.566  -8.849  -9.469  1.00  0.00           C  
ATOM   1271  OH  TYR A 169      11.849  -7.888  -8.518  1.00  0.00           O  
ATOM   1272  N   TRP A 170       9.082 -12.341 -15.293  1.00  0.00           N  
ATOM   1273  CA  TRP A 170       8.989 -13.137 -16.514  1.00  0.00           C  
ATOM   1274  C   TRP A 170      10.328 -13.737 -16.901  1.00  0.00           C  
ATOM   1275  O   TRP A 170      11.366 -13.065 -16.833  1.00  0.00           O  
ATOM   1276  CB  TRP A 170       8.452 -12.315 -17.681  1.00  0.00           C  
ATOM   1277  CG  TRP A 170       6.999 -11.925 -17.544  1.00  0.00           C  
ATOM   1278  CD1 TRP A 170       6.210 -12.009 -16.426  1.00  0.00           C  
ATOM   1279  CD2 TRP A 170       6.185 -11.355 -18.570  1.00  0.00           C  
ATOM   1280  CE2 TRP A 170       4.910 -11.105 -18.007  1.00  0.00           C  
ATOM   1281  CE3 TRP A 170       6.426 -10.981 -19.900  1.00  0.00           C  
ATOM   1282  NE1 TRP A 170       4.940 -11.544 -16.710  1.00  0.00           N  
ATOM   1283  CZ2 TRP A 170       3.876 -10.504 -18.739  1.00  0.00           C  
ATOM   1284  CZ3 TRP A 170       5.397 -10.403 -20.633  1.00  0.00           C  
ATOM   1285  CH2 TRP A 170       4.134 -10.191 -20.059  1.00  0.00           C  
ATOM   1286  N   ILE A 171      10.275 -14.970 -17.389  1.00  0.00           N  
ATOM   1287  CA  ILE A 171      11.445 -15.712 -17.844  1.00  0.00           C  
ATOM   1288  C   ILE A 171      11.097 -16.329 -19.167  1.00  0.00           C  
ATOM   1289  O   ILE A 171      10.198 -17.179 -19.240  1.00  0.00           O  
ATOM   1290  CB  ILE A 171      11.854 -16.802 -16.831  1.00  0.00           C  
ATOM   1291  CG1 ILE A 171      12.147 -16.175 -15.448  1.00  0.00           C  
ATOM   1292  CG2 ILE A 171      13.067 -17.591 -17.378  1.00  0.00           C  
ATOM   1293  CD1 ILE A 171      12.275 -17.151 -14.320  1.00  0.00           C  
ATOM   1294  N   GLU A 172      11.812 -15.889 -20.218  1.00  0.00           N  
ATOM   1295  CA  GLU A 172      11.646 -16.432 -21.553  1.00  0.00           C  
ATOM   1296  C   GLU A 172      12.400 -17.779 -21.666  1.00  0.00           C  
ATOM   1297  O   GLU A 172      13.472 -17.944 -21.051  1.00  0.00           O  
ATOM   1298  CB  GLU A 172      12.234 -15.462 -22.574  1.00  0.00           C  
ATOM   1299  CG  GLU A 172      11.887 -15.806 -24.020  1.00  0.00           C  
ATOM   1300  CD  GLU A 172      12.446 -14.762 -24.970  1.00  0.00           C1-
ATOM   1301  OE1 GLU A 172      12.292 -13.556 -24.677  1.00  0.00           O  
ATOM   1302  OE2 GLU A 172      13.133 -15.145 -25.945  1.00  0.00           O1-
ATOM   1303  N   ILE A 173      11.793 -18.738 -22.403  1.00  0.00           N  
ATOM   1304  CA  ILE A 173      12.370 -20.059 -22.615  1.00  0.00           C  
ATOM   1305  C   ILE A 173      12.489 -20.199 -24.115  1.00  0.00           C  
ATOM   1306  O   ILE A 173      11.471 -20.183 -24.797  1.00  0.00           O  
ATOM   1307  CB  ILE A 173      11.475 -21.161 -21.991  1.00  0.00           C  
ATOM   1308  CG1 ILE A 173      11.199 -20.892 -20.469  1.00  0.00           C  
ATOM   1309  CG2 ILE A 173      12.081 -22.556 -22.220  1.00  0.00           C  
ATOM   1310  CD1 ILE A 173      12.437 -20.919 -19.493  1.00  0.00           C  
ATOM   1311  N   LEU A 174      13.723 -20.278 -24.627  1.00  0.00           N  
ATOM   1312  CA  LEU A 174      13.956 -20.242 -26.077  1.00  0.00           C  
ATOM   1313  C   LEU A 174      14.962 -21.281 -26.530  1.00  0.00           C  
ATOM   1314  O   LEU A 174      15.835 -21.657 -25.760  1.00  0.00           O  
ATOM   1315  CB  LEU A 174      14.450 -18.853 -26.498  1.00  0.00           C  
ATOM   1316  CG  LEU A 174      15.764 -18.396 -25.877  1.00  0.00           C  
ATOM   1317  CD1 LEU A 174      16.730 -17.960 -26.952  1.00  0.00           C  
ATOM   1318  CD2 LEU A 174      15.534 -17.335 -24.762  1.00  0.00           C  
ATOM   1319  N   ASN A 175      14.824 -21.735 -27.784  1.00  0.00           N  
ATOM   1320  CA  ASN A 175      15.788 -22.648 -28.377  1.00  0.00           C  
ATOM   1321  C   ASN A 175      16.410 -21.838 -29.533  1.00  0.00           C  
ATOM   1322  O   ASN A 175      15.756 -21.674 -30.576  1.00  0.00           O  
ATOM   1323  CB  ASN A 175      15.099 -23.942 -28.882  1.00  0.00           C  
ATOM   1324  CG  ASN A 175      16.020 -24.800 -29.728  1.00  0.00           C  
ATOM   1325  ND2 ASN A 175      15.503 -25.917 -30.200  1.00  0.00           N  
ATOM   1326  OD1 ASN A 175      17.187 -24.453 -29.985  1.00  0.00           O  
ATOM   1327  N   PRO A 176      17.665 -21.369 -29.364  1.00  0.00           N  
ATOM   1328  CA  PRO A 176      18.324 -20.559 -30.417  1.00  0.00           C  
ATOM   1329  C   PRO A 176      18.348 -21.183 -31.815  1.00  0.00           C  
ATOM   1330  O   PRO A 176      18.320 -20.454 -32.799  1.00  0.00           O  
ATOM   1331  CB  PRO A 176      19.758 -20.384 -29.913  1.00  0.00           C  
ATOM   1332  CG  PRO A 176      19.693 -20.677 -28.467  1.00  0.00           C  
ATOM   1333  CD  PRO A 176      18.540 -21.558 -28.189  1.00  0.00           C  
ATOM   1334  N   ASN A 177      18.373 -22.518 -31.898  1.00  0.00           N  
ATOM   1335  CA  ASN A 177      18.413 -23.211 -33.197  1.00  0.00           C  
ATOM   1336  C   ASN A 177      17.081 -23.256 -33.921  1.00  0.00           C  
ATOM   1337  O   ASN A 177      17.034 -23.656 -35.090  1.00  0.00           O  
ATOM   1338  CB  ASN A 177      19.044 -24.601 -33.010  1.00  0.00           C  
ATOM   1339  CG  ASN A 177      20.486 -24.497 -32.566  1.00  0.00           C  
ATOM   1340  ND2 ASN A 177      20.857 -25.274 -31.548  1.00  0.00           N  
ATOM   1341  OD1 ASN A 177      21.259 -23.670 -33.067  1.00  0.00           O  
ATOM   1342  N   LYS A 178      15.991 -22.837 -33.253  1.00  0.00           N  
ATOM   1343  CA  LYS A 178      14.660 -22.829 -33.858  1.00  0.00           C  
ATOM   1344  C   LYS A 178      14.016 -21.438 -33.856  1.00  0.00           C  
ATOM   1345  O   LYS A 178      12.801 -21.328 -33.998  1.00  0.00           O  
ATOM   1346  CB  LYS A 178      13.767 -23.917 -33.223  1.00  0.00           C  
ATOM   1347  CG  LYS A 178      14.260 -25.331 -33.544  1.00  0.00           C  
ATOM   1348  CD  LYS A 178      13.303 -26.355 -33.034  1.00  0.00           C  
ATOM   1349  CE  LYS A 178      13.847 -27.737 -33.241  1.00  0.00           C  
ATOM   1350  NZ  LYS A 178      12.883 -28.752 -32.749  1.00  0.00           N1+
ATOM   1351  N   MET A 179      14.825 -20.380 -33.719  1.00  0.00           N  
ATOM   1352  CA  MET A 179      14.305 -19.004 -33.682  1.00  0.00           C  
ATOM   1353  C   MET A 179      14.183 -18.368 -35.045  1.00  0.00           C  
ATOM   1354  O   MET A 179      13.246 -17.604 -35.263  1.00  0.00           O  
ATOM   1355  CB  MET A 179      15.188 -18.115 -32.786  1.00  0.00           C  
ATOM   1356  CG  MET A 179      15.272 -18.564 -31.338  1.00  0.00           C  
ATOM   1357  SD  MET A 179      13.809 -18.180 -30.415  1.00  0.00           S  
ATOM   1358  CE  MET A 179      14.222 -16.476 -29.848  1.00  0.00           C  
ATOM   1359  N   ALA A 180      15.139 -18.637 -35.961  1.00  0.00           N  
ATOM   1360  CA  ALA A 180      15.143 -18.008 -37.283  1.00  0.00           C  
ATOM   1361  C   ALA A 180      13.900 -18.273 -38.123  1.00  0.00           C  
ATOM   1362  O   ALA A 180      13.513 -17.403 -38.910  1.00  0.00           O  
ATOM   1363  CB  ALA A 180      16.394 -18.394 -38.057  1.00  0.00           C  
ATOM   1364  N   THR A 181      13.243 -19.426 -37.914  1.00  0.00           N  
ATOM   1365  CA  THR A 181      12.039 -19.771 -38.677  1.00  0.00           C  
ATOM   1366  C   THR A 181      10.806 -18.964 -38.246  1.00  0.00           C  
ATOM   1367  O   THR A 181       9.779 -18.992 -38.935  1.00  0.00           O  
ATOM   1368  CB  THR A 181      11.815 -21.284 -38.703  1.00  0.00           C  
ATOM   1369  CG2 THR A 181      12.997 -22.034 -39.293  1.00  0.00           C  
ATOM   1370  OG1 THR A 181      11.543 -21.726 -37.371  1.00  0.00           O  
ATOM   1371  N   LEU A 182      10.926 -18.213 -37.131  1.00  0.00           N  
ATOM   1372  CA  LEU A 182       9.848 -17.368 -36.608  1.00  0.00           C  
ATOM   1373  C   LEU A 182       9.751 -16.025 -37.350  1.00  0.00           C  
ATOM   1374  O   LEU A 182       8.731 -15.337 -37.232  1.00  0.00           O  
ATOM   1375  CB  LEU A 182      10.015 -17.150 -35.089  1.00  0.00           C  
ATOM   1376  CG  LEU A 182      10.090 -18.408 -34.223  1.00  0.00           C  
ATOM   1377  CD1 LEU A 182      10.525 -18.082 -32.803  1.00  0.00           C  
ATOM   1378  CD2 LEU A 182       8.783 -19.140 -34.223  1.00  0.00           C  
ATOM   1379  N   MET A 183      10.803 -15.664 -38.125  1.00  0.00           N  
ATOM   1380  CA  MET A 183      10.867 -14.419 -38.902  1.00  0.00           C  
ATOM   1381  C   MET A 183      10.115 -14.555 -40.236  1.00  0.00           C  
ATOM   1382  O   MET A 183      10.678 -15.126 -41.199  1.00  0.00           O  
ATOM   1383  CB  MET A 183      12.331 -13.964 -39.129  1.00  0.00           C  
ATOM   1384  CG  MET A 183      13.124 -13.711 -37.848  1.00  0.00           C  
ATOM   1385  SD  MET A 183      12.323 -12.625 -36.632  1.00  0.00           S  
ATOM   1386  CE  MET A 183      12.348 -11.039 -37.506  1.00  0.00           C  
ATOM   1387  OXT MET A 183       8.945 -14.120 -40.301  1.00  0.00           O1-
TER   
HETATM 1388 ZN    ZN A 201      24.626  -5.949  -8.055  1.00  0.00          ZN  
HETATM 1389  N   GLY B   0      15.413 -10.970  10.318  1.00  0.00           N  
HETATM 1390  CA  GLY B   0      16.792 -11.054   9.859  1.00  0.00           C  
HETATM 1391  C   GLY B   0      16.949 -11.830   8.565  1.00  0.00           C  
HETATM 1392  O   GLY B   0      15.966 -12.239   7.949  1.00  0.00           O  
HETATM 1393  N   GLY B   1      18.182 -12.035   8.154  1.00  0.00           N  
HETATM 1394  CA  GLY B   1      18.437 -12.777   6.926  1.00  0.00           C  
HETATM 1395  C   GLY B   1      18.552 -14.261   7.188  1.00  0.00           C  
HETATM 1396  O   GLY B   1      18.512 -14.699   8.343  1.00  0.00           O  
ATOM   1397  N   LEU B  10      18.734 -15.041   6.129  1.00  0.00           N  
ATOM   1398  CA  LEU B  10      18.908 -16.488   6.285  1.00  0.00           C  
ATOM   1399  C   LEU B  10      20.339 -16.779   6.675  1.00  0.00           C  
ATOM   1400  O   LEU B  10      21.267 -16.088   6.232  1.00  0.00           O  
ATOM   1401  CB  LEU B  10      18.648 -17.232   4.939  1.00  0.00           C  
ATOM   1402  CG  LEU B  10      17.286 -17.092   4.254  1.00  0.00           C  
ATOM   1403  CD1 LEU B  10      17.240 -17.979   2.988  1.00  0.00           C  
ATOM   1404  CD2 LEU B  10      16.161 -17.514   5.156  1.00  0.00           C  
ATOM   1405  N   THR B  11      20.558 -17.878   7.421  1.00  0.00           N  
ATOM   1406  CA  THR B  11      21.905 -18.352   7.647  1.00  0.00           C  
ATOM   1407  C   THR B  11      22.375 -19.025   6.343  1.00  0.00           C  
ATOM   1408  O   THR B  11      21.539 -19.361   5.479  1.00  0.00           O  
ATOM   1409  CB  THR B  11      21.967 -19.372   8.804  1.00  0.00           C  
ATOM   1410  CG2 THR B  11      21.564 -18.753  10.145  1.00  0.00           C  
ATOM   1411  OG1 THR B  11      21.127 -20.501   8.478  1.00  0.00           O  
ATOM   1412  N   ASP B  12      23.690 -19.256   6.216  1.00  0.00           N  
ATOM   1413  CA  ASP B  12      24.231 -19.929   5.036  1.00  0.00           C  
ATOM   1414  C   ASP B  12      23.612 -21.325   4.922  1.00  0.00           C  
ATOM   1415  O   ASP B  12      23.172 -21.700   3.844  1.00  0.00           O  
ATOM   1416  CB  ASP B  12      25.762 -20.035   5.115  1.00  0.00           C  
ATOM   1417  CG  ASP B  12      26.497 -18.704   5.007  1.00  0.00           C  
ATOM   1418  OD1 ASP B  12      25.841 -17.675   4.684  1.00  0.00           O  
ATOM   1419  OD2 ASP B  12      27.723 -18.684   5.261  1.00  0.00           O1-
ATOM   1420  N   GLU B  13      23.497 -22.057   6.061  1.00  0.00           N  
ATOM   1421  CA  GLU B  13      22.915 -23.412   6.081  1.00  0.00           C  
ATOM   1422  C   GLU B  13      21.439 -23.390   5.698  1.00  0.00           C  
ATOM   1423  O   GLU B  13      20.994 -24.254   4.924  1.00  0.00           O  
ATOM   1424  CB  GLU B  13      23.108 -24.080   7.471  1.00  0.00           C  
ATOM   1425  CG  GLU B  13      24.563 -24.260   7.896  1.00  0.00           C  
ATOM   1426  CD  GLU B  13      25.380 -23.006   8.188  1.00  0.00           C  
ATOM   1427  OE1 GLU B  13      24.785 -21.970   8.569  1.00  0.00           O  
ATOM   1428  OE2 GLU B  13      26.617 -23.048   7.991  1.00  0.00           O1-
ATOM   1429  N   ALA B  14      20.659 -22.417   6.219  1.00  0.00           N  
ATOM   1430  CA  ALA B  14      19.240 -22.303   5.881  1.00  0.00           C  
ATOM   1431  C   ALA B  14      19.050 -22.024   4.367  1.00  0.00           C  
ATOM   1432  O   ALA B  14      18.157 -22.618   3.750  1.00  0.00           O  
ATOM   1433  CB  ALA B  14      18.565 -21.227   6.698  1.00  0.00           C  
ATOM   1434  N   ALA B  15      19.930 -21.177   3.771  1.00  0.00           N  
ATOM   1435  CA  ALA B  15      19.856 -20.879   2.329  1.00  0.00           C  
ATOM   1436  C   ALA B  15      20.158 -22.153   1.549  1.00  0.00           C  
ATOM   1437  O   ALA B  15      19.389 -22.497   0.649  1.00  0.00           O  
ATOM   1438  CB  ALA B  15      20.849 -19.773   1.949  1.00  0.00           C  
ATOM   1439  N   LEU B  16      21.229 -22.878   1.916  1.00  0.00           N  
ATOM   1440  CA  LEU B  16      21.595 -24.122   1.229  1.00  0.00           C  
ATOM   1441  C   LEU B  16      20.473 -25.151   1.279  1.00  0.00           C  
ATOM   1442  O   LEU B  16      20.222 -25.790   0.264  1.00  0.00           O  
ATOM   1443  CB  LEU B  16      22.891 -24.705   1.787  1.00  0.00           C  
ATOM   1444  CG  LEU B  16      23.502 -25.916   1.055  1.00  0.00           C  
ATOM   1445  CD1 LEU B  16      23.949 -25.555  -0.371  1.00  0.00           C  
ATOM   1446  CD2 LEU B  16      24.695 -26.434   1.816  1.00  0.00           C  
ATOM   1447  N   SER B  17      19.735 -25.250   2.409  1.00  0.00           N  
ATOM   1448  CA  SER B  17      18.615 -26.197   2.527  1.00  0.00           C  
ATOM   1449  C   SER B  17      17.455 -25.915   1.579  1.00  0.00           C  
ATOM   1450  O   SER B  17      16.620 -26.788   1.337  1.00  0.00           O  
ATOM   1451  CB  SER B  17      18.113 -26.293   3.962  1.00  0.00           C  
ATOM   1452  OG  SER B  17      19.176 -26.748   4.782  1.00  0.00           O  
ATOM   1453  N   CYS B  18      17.408 -24.693   1.032  1.00  0.00           N  
ATOM   1454  CA  CYS B  18      16.369 -24.313   0.089  1.00  0.00           C  
ATOM   1455  C   CYS B  18      16.780 -24.636  -1.315  1.00  0.00           C  
ATOM   1456  O   CYS B  18      15.942 -24.503  -2.205  1.00  0.00           O  
ATOM   1457  CB  CYS B  18      16.072 -22.830   0.218  1.00  0.00           C  
ATOM   1458  SG  CYS B  18      15.371 -22.386   1.815  1.00  0.00           S  
ATOM   1459  N   CYS B  19      18.054 -24.989  -1.529  1.00  0.00           N  
ATOM   1460  CA  CYS B  19      18.606 -25.268  -2.859  1.00  0.00           C  
ATOM   1461  C   CYS B  19      18.528 -26.732  -3.199  1.00  0.00           C  
ATOM   1462  O   CYS B  19      18.620 -27.598  -2.321  1.00  0.00           O  
ATOM   1463  CB  CYS B  19      20.039 -24.783  -2.954  1.00  0.00           C  
ATOM   1464  SG  CYS B  19      20.221 -22.996  -2.748  1.00  0.00           S  
ATOM   1465  N   SER B  20      18.412 -27.009  -4.496  1.00  0.00           N  
ATOM   1466  CA  SER B  20      18.426 -28.379  -5.001  1.00  0.00           C  
ATOM   1467  C   SER B  20      19.485 -28.503  -6.060  1.00  0.00           C  
ATOM   1468  O   SER B  20      19.826 -27.526  -6.757  1.00  0.00           O  
ATOM   1469  CB  SER B  20      17.077 -28.766  -5.594  1.00  0.00           C  
ATOM   1470  OG  SER B  20      16.022 -28.849  -4.652  1.00  0.00           O  
ATOM   1471  N   ASP B  21      20.025 -29.724  -6.208  1.00  0.00           N  
ATOM   1472  CA  ASP B  21      20.957 -29.987  -7.285  1.00  0.00           C  
ATOM   1473  C   ASP B  21      20.169 -29.943  -8.598  1.00  0.00           C  
ATOM   1474  O   ASP B  21      18.945 -30.104  -8.615  1.00  0.00           O  
ATOM   1475  CB  ASP B  21      21.627 -31.361  -7.117  1.00  0.00           C  
ATOM   1476  CG  ASP B  21      22.624 -31.428  -5.967  1.00  0.00           C  
ATOM   1477  OD1 ASP B  21      23.315 -30.414  -5.714  1.00  0.00           O  
ATOM   1478  OD2 ASP B  21      22.736 -32.498  -5.349  1.00  0.00           O1-
ATOM   1479  N   ALA B  22      20.874 -29.656  -9.677  1.00  0.00           N  
ATOM   1480  CA  ALA B  22      20.269 -29.493 -10.988  1.00  0.00           C  
ATOM   1481  C   ALA B  22      19.746 -30.808 -11.560  1.00  0.00           C  
ATOM   1482  O   ALA B  22      20.486 -31.798 -11.612  1.00  0.00           O  
ATOM   1483  CB  ALA B  22      21.281 -28.881 -11.933  1.00  0.00           C  
ATOM   1484  N   ASP B  23      18.479 -30.808 -11.999  1.00  0.00           N  
ATOM   1485  CA  ASP B  23      17.899 -31.960 -12.682  1.00  0.00           C  
ATOM   1486  C   ASP B  23      18.726 -32.155 -13.985  1.00  0.00           C  
ATOM   1487  O   ASP B  23      19.120 -31.169 -14.629  1.00  0.00           O  
ATOM   1488  CB  ASP B  23      16.424 -31.717 -13.029  1.00  0.00           C  
ATOM   1489  CG  ASP B  23      15.751 -32.932 -13.631  1.00  0.00           C  
ATOM   1490  OD1 ASP B  23      15.865 -33.129 -14.859  1.00  0.00           O  
ATOM   1491  OD2 ASP B  23      15.213 -33.746 -12.863  1.00  0.00           O1-
ATOM   1492  N   PRO B  24      19.018 -33.396 -14.411  1.00  0.00           N  
ATOM   1493  CA  PRO B  24      19.862 -33.566 -15.613  1.00  0.00           C  
ATOM   1494  C   PRO B  24      19.281 -32.971 -16.898  1.00  0.00           C  
ATOM   1495  O   PRO B  24      20.045 -32.604 -17.803  1.00  0.00           O  
ATOM   1496  CB  PRO B  24      20.059 -35.087 -15.697  1.00  0.00           C  
ATOM   1497  CG  PRO B  24      18.912 -35.664 -14.939  1.00  0.00           C  
ATOM   1498  CD  PRO B  24      18.695 -34.702 -13.795  1.00  0.00           C  
ATOM   1499  N   SER B  25      17.947 -32.794 -16.943  1.00  0.00           N  
ATOM   1500  CA  SER B  25      17.320 -32.203 -18.131  1.00  0.00           C  
ATOM   1501  C   SER B  25      17.634 -30.702 -18.279  1.00  0.00           C  
ATOM   1502  O   SER B  25      17.362 -30.123 -19.337  1.00  0.00           O  
ATOM   1503  CB  SER B  25      15.819 -32.433 -18.104  1.00  0.00           C  
ATOM   1504  OG  SER B  25      15.198 -31.627 -17.120  1.00  0.00           O  
ATOM   1505  N   THR B  26      18.232 -30.080 -17.246  1.00  0.00           N  
ATOM   1506  CA  THR B  26      18.571 -28.659 -17.322  1.00  0.00           C  
ATOM   1507  C   THR B  26      20.064 -28.438 -17.509  1.00  0.00           C  
ATOM   1508  O   THR B  26      20.492 -27.289 -17.545  1.00  0.00           O  
ATOM   1509  CB  THR B  26      18.145 -27.919 -16.019  1.00  0.00           C  
ATOM   1510  CG2 THR B  26      16.676 -28.140 -15.647  1.00  0.00           C  
ATOM   1511  OG1 THR B  26      19.024 -28.290 -14.935  1.00  0.00           O  
ATOM   1512  N   LYS B  27      20.875 -29.520 -17.634  1.00  0.00           N  
ATOM   1513  CA  LYS B  27      22.331 -29.432 -17.663  1.00  0.00           C  
ATOM   1514  C   LYS B  27      22.981 -28.497 -18.689  1.00  0.00           C  
ATOM   1515  O   LYS B  27      24.119 -28.064 -18.464  1.00  0.00           O  
ATOM   1516  CB  LYS B  27      22.980 -30.830 -17.668  1.00  0.00           C  
ATOM   1517  CG  LYS B  27      22.961 -31.489 -19.038  1.00  0.00           C  
ATOM   1518  CD  LYS B  27      23.589 -32.888 -19.009  1.00  0.00           C  
ATOM   1519  CE  LYS B  27      23.782 -33.346 -20.442  1.00  0.00           C  
ATOM   1520  NZ  LYS B  27      24.954 -32.660 -21.053  1.00  0.00           N1+
ATOM   1521  N   ASP B  28      22.268 -28.217 -19.816  1.00  0.00           N  
ATOM   1522  CA  ASP B  28      22.761 -27.380 -20.892  1.00  0.00           C  
ATOM   1523  C   ASP B  28      22.067 -26.018 -20.971  1.00  0.00           C  
ATOM   1524  O   ASP B  28      22.361 -25.237 -21.871  1.00  0.00           O  
ATOM   1525  CB  ASP B  28      22.635 -28.116 -22.223  1.00  0.00           C  
ATOM   1526  CG  ASP B  28      23.520 -29.357 -22.263  1.00  0.00           C  
ATOM   1527  OD1 ASP B  28      24.702 -29.259 -21.858  1.00  0.00           O  
ATOM   1528  OD2 ASP B  28      23.012 -30.429 -22.641  1.00  0.00           O1-
ATOM   1529  N   PHE B  29      21.206 -25.705 -19.993  1.00  0.00           N  
ATOM   1530  CA  PHE B  29      20.537 -24.405 -19.954  1.00  0.00           C  
ATOM   1531  C   PHE B  29      21.579 -23.308 -19.731  1.00  0.00           C  
ATOM   1532  O   PHE B  29      22.580 -23.498 -19.026  1.00  0.00           O  
ATOM   1533  CB  PHE B  29      19.537 -24.394 -18.781  1.00  0.00           C  
ATOM   1534  CG  PHE B  29      18.240 -25.164 -18.929  1.00  0.00           C  
ATOM   1535  CD1 PHE B  29      18.089 -26.135 -19.918  1.00  0.00           C  
ATOM   1536  CD2 PHE B  29      17.171 -24.912 -18.089  1.00  0.00           C  
ATOM   1537  CE1 PHE B  29      16.887 -26.856 -20.038  1.00  0.00           C  
ATOM   1538  CE2 PHE B  29      15.973 -25.623 -18.211  1.00  0.00           C  
ATOM   1539  CZ  PHE B  29      15.825 -26.581 -19.199  1.00  0.00           C  
ATOM   1540  N   LEU B  30      21.309 -22.139 -20.292  1.00  0.00           N  
ATOM   1541  CA  LEU B  30      22.196 -20.999 -20.111  1.00  0.00           C  
ATOM   1542  C   LEU B  30      21.378 -19.729 -19.933  1.00  0.00           C  
ATOM   1543  O   LEU B  30      20.267 -19.632 -20.476  1.00  0.00           O  
ATOM   1544  CB  LEU B  30      23.240 -20.839 -21.229  1.00  0.00           C  
ATOM   1545  CG  LEU B  30      22.671 -20.661 -22.608  1.00  0.00           C  
ATOM   1546  CD1 LEU B  30      22.988 -19.277 -23.166  1.00  0.00           C  
ATOM   1547  CD2 LEU B  30      23.111 -21.785 -23.540  1.00  0.00           C  
ATOM   1548  N   LEU B  31      21.925 -18.780 -19.160  1.00  0.00           N  
ATOM   1549  CA  LEU B  31      21.249 -17.487 -18.939  1.00  0.00           C  
ATOM   1550  C   LEU B  31      21.664 -16.599 -20.107  1.00  0.00           C  
ATOM   1551  O   LEU B  31      22.793 -16.098 -20.184  1.00  0.00           O  
ATOM   1552  CB  LEU B  31      21.597 -16.911 -17.557  1.00  0.00           C  
ATOM   1553  CG  LEU B  31      20.843 -15.630 -17.171  1.00  0.00           C  
ATOM   1554  CD1 LEU B  31      19.349 -15.771 -17.374  1.00  0.00           C  
ATOM   1555  CD2 LEU B  31      21.128 -15.238 -15.724  1.00  0.00           C  
ATOM   1556  N   GLN B  32      20.763 -16.491 -21.089  1.00  0.00           N  
ATOM   1557  CA  GLN B  32      21.048 -15.911 -22.388  1.00  0.00           C  
ATOM   1558  C   GLN B  32      20.866 -14.419 -22.492  1.00  0.00           C  
ATOM   1559  O   GLN B  32      21.599 -13.765 -23.227  1.00  0.00           O  
ATOM   1560  CB  GLN B  32      20.173 -16.641 -23.426  1.00  0.00           C  
ATOM   1561  CG  GLN B  32      20.665 -16.505 -24.875  1.00  0.00           C  
ATOM   1562  CD  GLN B  32      20.250 -15.223 -25.549  1.00  0.00           C  
ATOM   1563  NE2 GLN B  32      21.193 -14.591 -26.275  1.00  0.00           N  
ATOM   1564  OE1 GLN B  32      19.091 -14.769 -25.443  1.00  0.00           O  
ATOM   1565  N   GLN B  33      19.810 -13.896 -21.866  1.00  0.00           N  
ATOM   1566  CA  GLN B  33      19.489 -12.485 -22.081  1.00  0.00           C  
ATOM   1567  C   GLN B  33      18.836 -11.847 -20.880  1.00  0.00           C  
ATOM   1568  O   GLN B  33      18.191 -12.522 -20.053  1.00  0.00           O  
ATOM   1569  CB  GLN B  33      18.518 -12.353 -23.288  1.00  0.00           C  
ATOM   1570  CG  GLN B  33      17.307 -13.275 -23.187  1.00  0.00           C  
ATOM   1571  CD  GLN B  33      16.300 -13.029 -24.270  1.00  0.00           C  
ATOM   1572  NE2 GLN B  33      16.619 -13.410 -25.508  1.00  0.00           N  
ATOM   1573  OE1 GLN B  33      15.217 -12.513 -23.993  1.00  0.00           O1+
ATOM   1574  N   THR B  34      18.942 -10.513 -20.834  1.00  0.00           N  
ATOM   1575  CA  THR B  34      18.212  -9.649 -19.905  1.00  0.00           C  
ATOM   1576  C   THR B  34      17.572  -8.605 -20.824  1.00  0.00           C  
ATOM   1577  O   THR B  34      18.295  -7.957 -21.602  1.00  0.00           O  
ATOM   1578  CB  THR B  34      19.162  -8.970 -18.926  1.00  0.00           C  
ATOM   1579  CG2 THR B  34      18.436  -7.893 -18.054  1.00  0.00           C  
ATOM   1580  OG1 THR B  34      19.756  -9.999 -18.107  1.00  0.00           O  
ATOM   1581  N   MET B  35      16.234  -8.460 -20.755  1.00  0.00           N  
ATOM   1582  CA  MET B  35      15.532  -7.488 -21.601  1.00  0.00           C  
ATOM   1583  C   MET B  35      15.141  -6.224 -20.858  1.00  0.00           C  
ATOM   1584  O   MET B  35      14.553  -6.281 -19.763  1.00  0.00           O  
ATOM   1585  CB  MET B  35      14.277  -8.138 -22.209  1.00  0.00           C  
ATOM   1586  CG  MET B  35      13.552  -7.286 -23.270  1.00  0.00           C  
ATOM   1587  SD  MET B  35      12.548  -5.916 -22.629  1.00  0.00           S  
ATOM   1588  CE  MET B  35      10.865  -6.542 -22.842  1.00  0.00           C  
ATOM   1589  N   LEU B  36      15.456  -5.075 -21.481  1.00  0.00           N  
ATOM   1590  CA  LEU B  36      15.075  -3.732 -21.001  1.00  0.00           C  
ATOM   1591  C   LEU B  36      14.344  -3.018 -22.125  1.00  0.00           C  
ATOM   1592  O   LEU B  36      14.785  -3.065 -23.273  1.00  0.00           O  
ATOM   1593  CB  LEU B  36      16.299  -2.873 -20.599  1.00  0.00           C  
ATOM   1594  CG  LEU B  36      17.238  -3.510 -19.560  1.00  0.00           C  
ATOM   1595  CD1 LEU B  36      18.439  -2.603 -19.300  1.00  0.00           C  
ATOM   1596  CD2 LEU B  36      16.492  -3.745 -18.217  1.00  0.00           C  
ATOM   1597  N   ARG B  37      13.244  -2.307 -21.797  1.00  0.00           N  
ATOM   1598  CA  ARG B  37      12.586  -1.487 -22.821  1.00  0.00           C  
ATOM   1599  C   ARG B  37      13.322  -0.139 -22.894  1.00  0.00           C  
ATOM   1600  O   ARG B  37      13.686   0.433 -21.861  1.00  0.00           O  
ATOM   1601  CB  ARG B  37      11.117  -1.242 -22.417  1.00  0.00           C  
ATOM   1602  CG  ARG B  37      10.267  -2.502 -22.484  1.00  0.00           C  
ATOM   1603  CD  ARG B  37       8.903  -2.177 -21.877  1.00  0.00           C  
ATOM   1604  NE  ARG B  37       8.004  -3.341 -21.853  1.00  0.00           N  
ATOM   1605  CZ  ARG B  37       7.985  -4.265 -20.902  1.00  0.00           C  
ATOM   1606  NH1 ARG B  37       8.895  -4.249 -19.927  1.00  0.00           N1+
ATOM   1607  NH2 ARG B  37       7.075  -5.230 -20.927  1.00  0.00           N  
ATOM   1608  N   VAL B  38      13.545   0.359 -24.121  1.00  0.00           N  
ATOM   1609  CA  VAL B  38      14.247   1.621 -24.353  1.00  0.00           C  
ATOM   1610  C   VAL B  38      13.365   2.584 -25.137  1.00  0.00           C  
ATOM   1611  O   VAL B  38      12.716   2.184 -26.114  1.00  0.00           O  
ATOM   1612  CB  VAL B  38      15.610   1.420 -25.042  1.00  0.00           C  
ATOM   1613  CG1 VAL B  38      16.542   0.593 -24.149  1.00  0.00           C  
ATOM   1614  CG2 VAL B  38      15.500   0.797 -26.449  1.00  0.00           C  
ATOM   1615  N   LYS B  39      13.340   3.834 -24.689  1.00  0.00           N  
ATOM   1616  CA  LYS B  39      12.492   4.852 -25.353  1.00  0.00           C  
ATOM   1617  C   LYS B  39      12.993   5.212 -26.755  1.00  0.00           C  
ATOM   1618  O   LYS B  39      12.176   5.389 -27.684  1.00  0.00           O  
ATOM   1619  CB  LYS B  39      12.465   6.111 -24.462  1.00  0.00           C  
ATOM   1620  CG  LYS B  39      11.697   7.311 -25.059  1.00  0.00           C  
ATOM   1621  CD  LYS B  39      11.571   8.416 -24.015  1.00  0.00           C  
ATOM   1622  CE  LYS B  39      10.862   9.657 -24.559  1.00  0.00           C  
ATOM   1623  NZ  LYS B  39       9.414   9.400 -24.778  1.00  0.00           N1+
ATOM   1624  N   ASP B  40      14.326   5.358 -26.898  1.00  0.00           N  
ATOM   1625  CA  ASP B  40      14.938   5.810 -28.142  1.00  0.00           C  
ATOM   1626  C   ASP B  40      16.115   4.934 -28.459  1.00  0.00           C  
ATOM   1627  O   ASP B  40      17.148   5.031 -27.784  1.00  0.00           O  
ATOM   1628  CB  ASP B  40      15.385   7.265 -27.982  1.00  0.00           C  
ATOM   1629  CG  ASP B  40      15.825   7.909 -29.289  1.00  0.00           C  
ATOM   1630  OD1 ASP B  40      16.358   7.191 -30.166  1.00  0.00           O  
ATOM   1631  OD2 ASP B  40      15.616   9.122 -29.445  1.00  0.00           O1-
ATOM   1632  N   PRO B  41      16.004   4.086 -29.499  1.00  0.00           N  
ATOM   1633  CA  PRO B  41      17.119   3.182 -29.818  1.00  0.00           C  
ATOM   1634  C   PRO B  41      18.382   3.908 -30.282  1.00  0.00           C  
ATOM   1635  O   PRO B  41      19.470   3.366 -30.085  1.00  0.00           O  
ATOM   1636  CB  PRO B  41      16.546   2.261 -30.891  1.00  0.00           C  
ATOM   1637  CG  PRO B  41      15.488   3.114 -31.555  1.00  0.00           C  
ATOM   1638  CD  PRO B  41      14.871   3.894 -30.429  1.00  0.00           C  
ATOM   1639  N   LYS B  42      18.261   5.117 -30.885  1.00  0.00           N  
ATOM   1640  CA  LYS B  42      19.479   5.802 -31.328  1.00  0.00           C  
ATOM   1641  C   LYS B  42      20.375   6.136 -30.137  1.00  0.00           C  
ATOM   1642  O   LYS B  42      21.590   5.876 -30.152  1.00  0.00           O  
ATOM   1643  CB  LYS B  42      19.157   7.061 -32.135  1.00  0.00           C  
ATOM   1644  CG  LYS B  42      18.505   6.750 -33.489  1.00  0.00           C  
ATOM   1645  CD  LYS B  42      18.616   7.989 -34.417  1.00  0.00           C  
ATOM   1646  CE  LYS B  42      17.555   9.030 -34.183  1.00  0.00           C  
ATOM   1647  NZ  LYS B  42      16.236   8.618 -34.744  1.00  0.00           N1+
ATOM   1648  N   LYS B  43      19.749   6.646 -29.063  1.00  0.00           N  
ATOM   1649  CA  LYS B  43      20.491   7.024 -27.853  1.00  0.00           C  
ATOM   1650  C   LYS B  43      21.026   5.773 -27.136  1.00  0.00           C  
ATOM   1651  O   LYS B  43      22.187   5.763 -26.713  1.00  0.00           O  
ATOM   1652  CB  LYS B  43      19.593   7.808 -26.881  1.00  0.00           C  
ATOM   1653  CG  LYS B  43      19.046   9.103 -27.460  1.00  0.00           C  
ATOM   1654  CD  LYS B  43      18.318   9.914 -26.397  1.00  0.00           C  
ATOM   1655  CE  LYS B  43      17.755  11.173 -27.018  1.00  0.00           C  
ATOM   1656  NZ  LYS B  43      16.975  11.987 -26.034  1.00  0.00           N1+
ATOM   1657  N   SER B  44      20.199   4.722 -27.037  1.00  0.00           N  
ATOM   1658  CA  SER B  44      20.608   3.507 -26.333  1.00  0.00           C  
ATOM   1659  C   SER B  44      21.741   2.802 -27.069  1.00  0.00           C  
ATOM   1660  O   SER B  44      22.707   2.366 -26.430  1.00  0.00           O  
ATOM   1661  CB  SER B  44      19.423   2.577 -26.147  1.00  0.00           C  
ATOM   1662  OG  SER B  44      18.476   3.221 -25.317  1.00  0.00           O  
ATOM   1663  N   LEU B  45      21.645   2.682 -28.394  1.00  0.00           N  
ATOM   1664  CA  LEU B  45      22.729   2.025 -29.145  1.00  0.00           C  
ATOM   1665  C   LEU B  45      24.064   2.780 -28.993  1.00  0.00           C  
ATOM   1666  O   LEU B  45      25.118   2.156 -28.847  1.00  0.00           O  
ATOM   1667  CB  LEU B  45      22.353   1.934 -30.642  1.00  0.00           C  
ATOM   1668  CG  LEU B  45      21.264   0.910 -30.975  1.00  0.00           C  
ATOM   1669  CD1 LEU B  45      20.859   1.044 -32.456  1.00  0.00           C  
ATOM   1670  CD2 LEU B  45      21.761  -0.546 -30.754  1.00  0.00           C  
ATOM   1671  N   ASP B  46      24.009   4.108 -29.037  1.00  0.00           N  
ATOM   1672  CA  ASP B  46      25.221   4.916 -28.857  1.00  0.00           C  
ATOM   1673  C   ASP B  46      25.798   4.658 -27.477  1.00  0.00           C  
ATOM   1674  O   ASP B  46      26.999   4.431 -27.341  1.00  0.00           O  
ATOM   1675  CB  ASP B  46      24.914   6.404 -29.051  1.00  0.00           C  
ATOM   1676  CG  ASP B  46      26.116   7.256 -28.740  1.00  0.00           C  
ATOM   1677  OD1 ASP B  46      27.040   7.301 -29.578  1.00  0.00           O  
ATOM   1678  OD2 ASP B  46      26.126   7.889 -27.667  1.00  0.00           O1-
ATOM   1679  N   PHE B  47      24.947   4.638 -26.438  1.00  0.00           N  
ATOM   1680  CA  PHE B  47      25.462   4.428 -25.105  1.00  0.00           C  
ATOM   1681  C   PHE B  47      26.110   3.042 -24.947  1.00  0.00           C  
ATOM   1682  O   PHE B  47      27.260   2.935 -24.476  1.00  0.00           O  
ATOM   1683  CB  PHE B  47      24.332   4.613 -24.085  1.00  0.00           C  
ATOM   1684  CG  PHE B  47      24.784   4.364 -22.662  1.00  0.00           C  
ATOM   1685  CD1 PHE B  47      25.370   5.379 -21.916  1.00  0.00           C  
ATOM   1686  CD2 PHE B  47      24.581   3.128 -22.062  1.00  0.00           C  
ATOM   1687  CE1 PHE B  47      25.798   5.147 -20.602  1.00  0.00           C  
ATOM   1688  CE2 PHE B  47      24.975   2.909 -20.740  1.00  0.00           C  
ATOM   1689  CZ  PHE B  47      25.578   3.918 -20.017  1.00  0.00           C  
ATOM   1690  N   TYR B  48      25.369   1.981 -25.278  1.00  0.00           N  
ATOM   1691  CA  TYR B  48      25.887   0.640 -25.069  1.00  0.00           C  
ATOM   1692  C   TYR B  48      27.090   0.285 -25.903  1.00  0.00           C  
ATOM   1693  O   TYR B  48      27.941  -0.456 -25.399  1.00  0.00           O  
ATOM   1694  CB  TYR B  48      24.786  -0.412 -25.153  1.00  0.00           C  
ATOM   1695  CG  TYR B  48      23.897  -0.373 -23.935  1.00  0.00           C  
ATOM   1696  CD1 TYR B  48      24.339  -0.881 -22.714  1.00  0.00           C  
ATOM   1697  CD2 TYR B  48      22.660   0.267 -23.972  1.00  0.00           C  
ATOM   1698  CE1 TYR B  48      23.568  -0.770 -21.561  1.00  0.00           C  
ATOM   1699  CE2 TYR B  48      21.865   0.368 -22.826  1.00  0.00           C  
ATOM   1700  CZ  TYR B  48      22.325  -0.151 -21.622  1.00  0.00           C  
ATOM   1701  OH  TYR B  48      21.587  -0.071 -20.469  1.00  0.00           O  
ATOM   1702  N   THR B  49      27.219   0.857 -27.111  1.00  0.00           N  
ATOM   1703  CA  THR B  49      28.381   0.528 -27.954  1.00  0.00           C  
ATOM   1704  C   THR B  49      29.546   1.493 -27.694  1.00  0.00           C  
ATOM   1705  O   THR B  49      30.624   1.040 -27.370  1.00  0.00           O  
ATOM   1706  CB  THR B  49      28.001   0.474 -29.454  1.00  0.00           C  
ATOM   1707  CG2 THR B  49      26.923  -0.568 -29.738  1.00  0.00           C  
ATOM   1708  OG1 THR B  49      27.597   1.785 -29.900  1.00  0.00           O  
ATOM   1709  N   ARG B  50      29.330   2.808 -27.812  1.00  0.00           N  
ATOM   1710  CA  ARG B  50      30.425   3.772 -27.643  1.00  0.00           C  
ATOM   1711  C   ARG B  50      30.876   3.898 -26.189  1.00  0.00           C  
ATOM   1712  O   ARG B  50      32.085   3.935 -25.935  1.00  0.00           O  
ATOM   1713  CB  ARG B  50      29.984   5.138 -28.204  1.00  0.00           C  
ATOM   1714  CG  ARG B  50      31.073   6.234 -28.163  1.00  0.00           C  
ATOM   1715  CD  ARG B  50      30.556   7.524 -28.795  1.00  0.00           C  
ATOM   1716  NE  ARG B  50      29.375   8.042 -28.097  1.00  0.00           N  
ATOM   1717  CZ  ARG B  50      29.421   8.799 -27.001  1.00  0.00           C  
ATOM   1718  NH1 ARG B  50      30.593   9.164 -26.484  1.00  0.00           N1+
ATOM   1719  NH2 ARG B  50      28.295   9.206 -26.418  1.00  0.00           N  
ATOM   1720  N   VAL B  51      29.928   4.017 -25.245  1.00  0.00           N  
ATOM   1721  CA  VAL B  51      30.333   4.208 -23.849  1.00  0.00           C  
ATOM   1722  C   VAL B  51      30.737   2.885 -23.204  1.00  0.00           C  
ATOM   1723  O   VAL B  51      31.831   2.805 -22.616  1.00  0.00           O  
ATOM   1724  CB  VAL B  51      29.245   4.947 -23.006  1.00  0.00           C  
ATOM   1725  CG1 VAL B  51      29.647   5.058 -21.529  1.00  0.00           C  
ATOM   1726  CG2 VAL B  51      28.917   6.327 -23.595  1.00  0.00           C  
ATOM   1727  N   LEU B  52      29.849   1.861 -23.276  1.00  0.00           N  
ATOM   1728  CA  LEU B  52      30.118   0.570 -22.631  1.00  0.00           C  
ATOM   1729  C   LEU B  52      30.935  -0.454 -23.408  1.00  0.00           C  
ATOM   1730  O   LEU B  52      31.413  -1.423 -22.807  1.00  0.00           O  
ATOM   1731  CB  LEU B  52      28.845  -0.049 -22.033  1.00  0.00           C  
ATOM   1732  CG  LEU B  52      28.295   0.661 -20.781  1.00  0.00           C  
ATOM   1733  CD1 LEU B  52      27.061  -0.062 -20.263  1.00  0.00           C  
ATOM   1734  CD2 LEU B  52      29.331   0.783 -19.653  1.00  0.00           C  
ATOM   1735  N   GLY B  53      31.105  -0.250 -24.708  1.00  0.00           N  
ATOM   1736  CA  GLY B  53      31.931  -1.186 -25.474  1.00  0.00           C  
ATOM   1737  C   GLY B  53      31.269  -2.500 -25.859  1.00  0.00           C  
ATOM   1738  O   GLY B  53      31.949  -3.472 -26.201  1.00  0.00           O  
ATOM   1739  N   MET B  54      29.938  -2.559 -25.806  1.00  0.00           N  
ATOM   1740  CA  MET B  54      29.211  -3.749 -26.252  1.00  0.00           C  
ATOM   1741  C   MET B  54      29.093  -3.671 -27.784  1.00  0.00           C  
ATOM   1742  O   MET B  54      29.318  -2.607 -28.391  1.00  0.00           O  
ATOM   1743  CB  MET B  54      27.803  -3.762 -25.629  1.00  0.00           C  
ATOM   1744  CG  MET B  54      27.867  -3.915 -24.141  1.00  0.00           C  
ATOM   1745  SD  MET B  54      26.200  -4.146 -23.472  1.00  0.00           S  
ATOM   1746  CE  MET B  54      26.502  -4.092 -21.855  1.00  0.00           C  
ATOM   1747  N   THR B  55      28.739  -4.808 -28.400  1.00  0.00           N  
ATOM   1748  CA  THR B  55      28.581  -4.952 -29.839  1.00  0.00           C  
ATOM   1749  C   THR B  55      27.118  -5.289 -30.158  1.00  0.00           C  
ATOM   1750  O   THR B  55      26.526  -6.144 -29.483  1.00  0.00           O  
ATOM   1751  CB  THR B  55      29.533  -6.085 -30.343  1.00  0.00           C  
ATOM   1752  CG2 THR B  55      29.393  -6.376 -31.832  1.00  0.00           C  
ATOM   1753  OG1 THR B  55      30.888  -5.692 -30.079  1.00  0.00           O  
ATOM   1754  N   LEU B  56      26.558  -4.641 -31.194  1.00  0.00           N  
ATOM   1755  CA  LEU B  56      25.213  -4.971 -31.665  1.00  0.00           C  
ATOM   1756  C   LEU B  56      25.386  -6.245 -32.490  1.00  0.00           C  
ATOM   1757  O   LEU B  56      25.977  -6.211 -33.583  1.00  0.00           O  
ATOM   1758  CB  LEU B  56      24.561  -3.829 -32.467  1.00  0.00           C  
ATOM   1759  CG  LEU B  56      23.215  -4.186 -33.120  1.00  0.00           C  
ATOM   1760  CD1 LEU B  56      22.126  -4.406 -32.067  1.00  0.00           C  
ATOM   1761  CD2 LEU B  56      22.746  -3.095 -34.117  1.00  0.00           C  
ATOM   1762  N   ILE B  57      24.917  -7.391 -31.942  1.00  0.00           N  
ATOM   1763  CA  ILE B  57      25.096  -8.674 -32.633  1.00  0.00           C  
ATOM   1764  C   ILE B  57      23.880  -9.132 -33.454  1.00  0.00           C  
ATOM   1765  O   ILE B  57      24.038 -10.012 -34.294  1.00  0.00           O  
ATOM   1766  CB  ILE B  57      25.580  -9.762 -31.634  1.00  0.00           C  
ATOM   1767  CG1 ILE B  57      24.565  -9.997 -30.502  1.00  0.00           C  
ATOM   1768  CG2 ILE B  57      26.990  -9.420 -31.105  1.00  0.00           C  
ATOM   1769  CD1 ILE B  57      24.838 -11.274 -29.715  1.00  0.00           C  
ATOM   1770  N   GLN B  58      22.690  -8.528 -33.252  1.00  0.00           N  
ATOM   1771  CA  GLN B  58      21.464  -8.911 -33.940  1.00  0.00           C  
ATOM   1772  C   GLN B  58      20.399  -7.863 -33.715  1.00  0.00           C  
ATOM   1773  O   GLN B  58      20.223  -7.364 -32.603  1.00  0.00           O  
ATOM   1774  CB  GLN B  58      20.958 -10.286 -33.432  1.00  0.00           C  
ATOM   1775  CG  GLN B  58      19.720 -10.851 -34.160  1.00  0.00           C  
ATOM   1776  CD  GLN B  58      19.956 -11.102 -35.635  1.00  0.00           C  
ATOM   1777  NE2 GLN B  58      19.021 -10.670 -36.465  1.00  0.00           N  
ATOM   1778  OE1 GLN B  58      20.973 -11.667 -36.044  1.00  0.00           O  
ATOM   1779  N   LYS B  59      19.664  -7.573 -34.773  1.00  0.00           N  
ATOM   1780  CA  LYS B  59      18.538  -6.645 -34.782  1.00  0.00           C  
ATOM   1781  C   LYS B  59      17.385  -7.377 -35.440  1.00  0.00           C  
ATOM   1782  O   LYS B  59      17.556  -7.936 -36.536  1.00  0.00           O  
ATOM   1783  CB  LYS B  59      18.891  -5.364 -35.541  1.00  0.00           C  
ATOM   1784  CG  LYS B  59      17.737  -4.385 -35.669  1.00  0.00           C  
ATOM   1785  CD  LYS B  59      18.198  -3.171 -36.473  1.00  0.00           C  
ATOM   1786  CE  LYS B  59      17.089  -2.190 -36.763  1.00  0.00           C  
ATOM   1787  NZ  LYS B  59      16.173  -2.700 -37.840  1.00  0.00           N1+
ATOM   1788  N   CYS B  60      16.236  -7.405 -34.770  1.00  0.00           N  
ATOM   1789  CA  CYS B  60      15.044  -8.093 -35.295  1.00  0.00           C  
ATOM   1790  C   CYS B  60      13.884  -7.143 -35.270  1.00  0.00           C  
ATOM   1791  O   CYS B  60      13.639  -6.509 -34.252  1.00  0.00           O  
ATOM   1792  CB  CYS B  60      14.735  -9.341 -34.473  1.00  0.00           C  
ATOM   1793  SG  CYS B  60      16.043 -10.582 -34.516  1.00  0.00           S  
ATOM   1794  N   ASP B  61      13.142  -7.067 -36.368  1.00  0.00           N  
ATOM   1795  CA  ASP B  61      11.996  -6.184 -36.464  1.00  0.00           C  
ATOM   1796  C   ASP B  61      10.737  -7.013 -36.604  1.00  0.00           C  
ATOM   1797  O   ASP B  61      10.725  -7.988 -37.365  1.00  0.00           O  
ATOM   1798  CB  ASP B  61      12.174  -5.242 -37.651  1.00  0.00           C  
ATOM   1799  CG  ASP B  61      13.425  -4.394 -37.501  1.00  0.00           C  
ATOM   1800  OD1 ASP B  61      13.447  -3.534 -36.613  1.00  0.00           O  
ATOM   1801  OD2 ASP B  61      14.392  -4.620 -38.261  1.00  0.00           O1-
ATOM   1802  N   PHE B  62       9.690  -6.620 -35.883  1.00  0.00           N  
ATOM   1803  CA  PHE B  62       8.415  -7.334 -35.862  1.00  0.00           C  
ATOM   1804  C   PHE B  62       7.307  -6.347 -36.276  1.00  0.00           C  
ATOM   1805  O   PHE B  62       6.774  -5.621 -35.428  1.00  0.00           O  
ATOM   1806  CB  PHE B  62       8.179  -7.957 -34.473  1.00  0.00           C  
ATOM   1807  CG  PHE B  62       9.240  -8.954 -34.079  1.00  0.00           C  
ATOM   1808  CD1 PHE B  62      10.417  -8.537 -33.465  1.00  0.00           C  
ATOM   1809  CD2 PHE B  62       9.080 -10.310 -34.349  1.00  0.00           C  
ATOM   1810  CE1 PHE B  62      11.415  -9.457 -33.132  1.00  0.00           C  
ATOM   1811  CE2 PHE B  62      10.071 -11.231 -33.998  1.00  0.00           C  
ATOM   1812  CZ  PHE B  62      11.239 -10.796 -33.399  1.00  0.00           C  
ATOM   1813  N   PRO B  63       7.026  -6.253 -37.604  1.00  0.00           N  
ATOM   1814  CA  PRO B  63       6.027  -5.278 -38.089  1.00  0.00           C  
ATOM   1815  C   PRO B  63       4.614  -5.368 -37.512  1.00  0.00           C  
ATOM   1816  O   PRO B  63       3.970  -4.321 -37.400  1.00  0.00           O  
ATOM   1817  CB  PRO B  63       6.030  -5.464 -39.613  1.00  0.00           C  
ATOM   1818  CG  PRO B  63       7.281  -6.184 -39.932  1.00  0.00           C  
ATOM   1819  CD  PRO B  63       7.627  -7.009 -38.724  1.00  0.00           C  
ATOM   1820  N   ILE B  64       4.123  -6.579 -37.160  1.00  0.00           N  
ATOM   1821  CA  ILE B  64       2.771  -6.715 -36.580  1.00  0.00           C  
ATOM   1822  C   ILE B  64       2.744  -6.511 -35.056  1.00  0.00           C  
ATOM   1823  O   ILE B  64       1.723  -6.077 -34.515  1.00  0.00           O  
ATOM   1824  CB  ILE B  64       1.947  -7.943 -37.064  1.00  0.00           C  
ATOM   1825  CG1 ILE B  64       2.544  -9.286 -36.562  1.00  0.00           C  
ATOM   1826  CG2 ILE B  64       1.734  -7.911 -38.589  1.00  0.00           C  
ATOM   1827  CD1 ILE B  64       1.542 -10.456 -36.435  1.00  0.00           C  
ATOM   1828  N   MET B  65       3.867  -6.808 -34.372  1.00  0.00           N  
ATOM   1829  CA  MET B  65       4.015  -6.594 -32.928  1.00  0.00           C  
ATOM   1830  C   MET B  65       4.355  -5.103 -32.676  1.00  0.00           C  
ATOM   1831  O   MET B  65       4.192  -4.616 -31.556  1.00  0.00           O  
ATOM   1832  CB  MET B  65       5.125  -7.497 -32.358  1.00  0.00           C  
ATOM   1833  CG  MET B  65       4.867  -8.984 -32.540  1.00  0.00           C  
ATOM   1834  SD  MET B  65       4.063  -9.700 -31.098  1.00  0.00           S  
ATOM   1835  CE  MET B  65       5.451 -10.278 -30.213  1.00  0.00           C  
ATOM   1836  N   LYS B  66       4.819  -4.390 -33.735  1.00  0.00           N  
ATOM   1837  CA  LYS B  66       5.194  -2.971 -33.726  1.00  0.00           C  
ATOM   1838  C   LYS B  66       6.412  -2.695 -32.813  1.00  0.00           C  
ATOM   1839  O   LYS B  66       6.431  -1.738 -32.027  1.00  0.00           O  
ATOM   1840  CB  LYS B  66       3.997  -2.045 -33.397  1.00  0.00           C  
ATOM   1841  CG  LYS B  66       2.861  -2.073 -34.430  1.00  0.00           C  
ATOM   1842  CD  LYS B  66       3.163  -1.187 -35.636  1.00  0.00           C  
ATOM   1843  CE  LYS B  66       1.920  -0.797 -36.394  1.00  0.00           C  
ATOM   1844  NZ  LYS B  66       2.231   0.166 -37.483  1.00  0.00           N1+
ATOM   1845  N   PHE B  67       7.419  -3.563 -32.911  1.00  0.00           N  
ATOM   1846  CA  PHE B  67       8.636  -3.359 -32.129  1.00  0.00           C  
ATOM   1847  C   PHE B  67       9.877  -3.898 -32.799  1.00  0.00           C  
ATOM   1848  O   PHE B  67       9.815  -4.729 -33.727  1.00  0.00           O  
ATOM   1849  CB  PHE B  67       8.511  -3.869 -30.668  1.00  0.00           C  
ATOM   1850  CG  PHE B  67       8.343  -5.352 -30.403  1.00  0.00           C  
ATOM   1851  CD1 PHE B  67       9.342  -6.257 -30.744  1.00  0.00           C  
ATOM   1852  CD2 PHE B  67       7.277  -5.817 -29.644  1.00  0.00           C  
ATOM   1853  CE1 PHE B  67       9.211  -7.620 -30.451  1.00  0.00           C  
ATOM   1854  CE2 PHE B  67       7.160  -7.174 -29.321  1.00  0.00           C  
ATOM   1855  CZ  PHE B  67       8.129  -8.066 -29.727  1.00  0.00           C  
ATOM   1856  N   SER B  68      11.031  -3.413 -32.323  1.00  0.00           N  
ATOM   1857  CA  SER B  68      12.326  -3.925 -32.737  1.00  0.00           C  
ATOM   1858  C   SER B  68      13.035  -4.454 -31.516  1.00  0.00           C  
ATOM   1859  O   SER B  68      12.884  -3.893 -30.417  1.00  0.00           O  
ATOM   1860  CB  SER B  68      13.201  -2.835 -33.332  1.00  0.00           C  
ATOM   1861  OG  SER B  68      12.591  -2.269 -34.481  1.00  0.00           O  
ATOM   1862  N   LEU B  69      13.832  -5.507 -31.716  1.00  0.00           N  
ATOM   1863  CA  LEU B  69      14.681  -6.056 -30.656  1.00  0.00           C  
ATOM   1864  C   LEU B  69      16.129  -5.878 -31.061  1.00  0.00           C  
ATOM   1865  O   LEU B  69      16.502  -6.245 -32.181  1.00  0.00           O  
ATOM   1866  CB  LEU B  69      14.415  -7.556 -30.401  1.00  0.00           C  
ATOM   1867  CG  LEU B  69      12.964  -7.959 -30.110  1.00  0.00           C  
ATOM   1868  CD1 LEU B  69      12.868  -9.464 -29.900  1.00  0.00           C  
ATOM   1869  CD2 LEU B  69      12.411  -7.229 -28.873  1.00  0.00           C  
ATOM   1870  N   TYR B  70      16.943  -5.348 -30.147  1.00  0.00           N  
ATOM   1871  CA  TYR B  70      18.374  -5.138 -30.383  1.00  0.00           C  
ATOM   1872  C   TYR B  70      19.128  -5.994 -29.372  1.00  0.00           C  
ATOM   1873  O   TYR B  70      18.907  -5.838 -28.167  1.00  0.00           O  
ATOM   1874  CB  TYR B  70      18.729  -3.667 -30.134  1.00  0.00           C  
ATOM   1875  CG  TYR B  70      18.071  -2.730 -31.120  1.00  0.00           C  
ATOM   1876  CD1 TYR B  70      16.799  -2.211 -30.880  1.00  0.00           C  
ATOM   1877  CD2 TYR B  70      18.720  -2.357 -32.293  1.00  0.00           C  
ATOM   1878  CE1 TYR B  70      16.179  -1.362 -31.801  1.00  0.00           C  
ATOM   1879  CE2 TYR B  70      18.103  -1.529 -33.231  1.00  0.00           C  
ATOM   1880  CZ  TYR B  70      16.839  -1.025 -32.976  1.00  0.00           C  
ATOM   1881  OH  TYR B  70      16.257  -0.173 -33.895  1.00  0.00           O  
ATOM   1882  N   PHE B  71      20.001  -6.886 -29.843  1.00  0.00           N  
ATOM   1883  CA  PHE B  71      20.789  -7.740 -28.954  1.00  0.00           C  
ATOM   1884  C   PHE B  71      22.208  -7.214 -28.919  1.00  0.00           C  
ATOM   1885  O   PHE B  71      22.876  -7.145 -29.970  1.00  0.00           O  
ATOM   1886  CB  PHE B  71      20.760  -9.198 -29.431  1.00  0.00           C  
ATOM   1887  CG  PHE B  71      19.380  -9.785 -29.303  1.00  0.00           C  
ATOM   1888  CD1 PHE B  71      18.451  -9.643 -30.331  1.00  0.00           C  
ATOM   1889  CD2 PHE B  71      18.976 -10.394 -28.121  1.00  0.00           C  
ATOM   1890  CE1 PHE B  71      17.149 -10.131 -30.191  1.00  0.00           C  
ATOM   1891  CE2 PHE B  71      17.680 -10.885 -27.986  1.00  0.00           C  
ATOM   1892  CZ  PHE B  71      16.762 -10.709 -29.004  1.00  0.00           C  
ATOM   1893  N   LEU B  72      22.630  -6.822 -27.715  1.00  0.00           N  
ATOM   1894  CA  LEU B  72      23.961  -6.261 -27.447  1.00  0.00           C  
ATOM   1895  C   LEU B  72      24.738  -7.263 -26.598  1.00  0.00           C  
ATOM   1896  O   LEU B  72      24.162  -7.953 -25.751  1.00  0.00           O  
ATOM   1897  CB  LEU B  72      23.786  -4.970 -26.606  1.00  0.00           C  
ATOM   1898  CB  LEU B  72      23.881  -4.924 -26.741  1.00  0.00           C  
ATOM   1899  CG  LEU B  72      23.372  -3.626 -27.292  1.00  0.00           C  
ATOM   1900  CG  LEU B  72      23.335  -3.812 -27.622  1.00  0.00           C  
ATOM   1901  CD1 LEU B  72      24.504  -3.023 -28.121  1.00  0.00           C  
ATOM   1902  CD1 LEU B  72      22.665  -2.788 -26.792  1.00  0.00           C  
ATOM   1903  CD2 LEU B  72      22.038  -3.691 -28.068  1.00  0.00           C  
ATOM   1904  CD2 LEU B  72      24.434  -3.153 -28.428  1.00  0.00           C  
ATOM   1905  N   ALA B  73      26.035  -7.424 -26.880  1.00  0.00           N  
ATOM   1906  CA  ALA B  73      26.827  -8.364 -26.086  1.00  0.00           C  
ATOM   1907  C   ALA B  73      28.292  -7.990 -26.185  1.00  0.00           C  
ATOM   1908  O   ALA B  73      28.692  -7.264 -27.109  1.00  0.00           O  
ATOM   1909  CB  ALA B  73      26.632  -9.790 -26.612  1.00  0.00           C  
ATOM   1910  N   TYR B  74      29.077  -8.470 -25.220  1.00  0.00           N  
ATOM   1911  CA  TYR B  74      30.530  -8.327 -25.266  1.00  0.00           C  
ATOM   1912  C   TYR B  74      31.046  -9.499 -26.121  1.00  0.00           C  
ATOM   1913  O   TYR B  74      31.343 -10.596 -25.631  1.00  0.00           O  
ATOM   1914  CB  TYR B  74      31.120  -8.287 -23.868  1.00  0.00           C  
ATOM   1915  CG  TYR B  74      30.885  -6.961 -23.178  1.00  0.00           C  
ATOM   1916  CD1 TYR B  74      31.494  -5.796 -23.636  1.00  0.00           C  
ATOM   1917  CD2 TYR B  74      30.052  -6.869 -22.061  1.00  0.00           C  
ATOM   1918  CE1 TYR B  74      31.321  -4.581 -22.974  1.00  0.00           C  
ATOM   1919  CE2 TYR B  74      29.865  -5.658 -21.400  1.00  0.00           C  
ATOM   1920  CZ  TYR B  74      30.507  -4.520 -21.856  1.00  0.00           C  
ATOM   1921  OH  TYR B  74      30.328  -3.306 -21.237  1.00  0.00           O  
ATOM   1922  N   GLU B  75      31.055  -9.255 -27.424  1.00  0.00           N  
ATOM   1923  CA  GLU B  75      31.476 -10.231 -28.437  1.00  0.00           C  
ATOM   1924  C   GLU B  75      32.283  -9.484 -29.472  1.00  0.00           C  
ATOM   1925  O   GLU B  75      32.044  -8.296 -29.721  1.00  0.00           O  
ATOM   1926  CB  GLU B  75      30.260 -10.865 -29.141  1.00  0.00           C  
ATOM   1927  CG  GLU B  75      29.396 -11.742 -28.249  1.00  0.00           C  
ATOM   1928  CD  GLU B  75      29.968 -13.098 -27.873  1.00  0.00           C  
ATOM   1929  OE1 GLU B  75      30.881 -13.584 -28.585  1.00  0.00           O  
ATOM   1930  OE2 GLU B  75      29.482 -13.691 -26.883  1.00  0.00           O1-
ATOM   1931  N   ASP B  76      33.185 -10.200 -30.136  1.00  0.00           N  
ATOM   1932  CA  ASP B  76      33.990  -9.658 -31.217  1.00  0.00           C  
ATOM   1933  C   ASP B  76      33.087  -9.579 -32.442  1.00  0.00           C  
ATOM   1934  O   ASP B  76      32.528 -10.604 -32.847  1.00  0.00           O  
ATOM   1935  CB  ASP B  76      35.153 -10.632 -31.477  1.00  0.00           C  
ATOM   1936  CG  ASP B  76      36.201 -10.192 -32.486  1.00  0.00           C  
ATOM   1937  OD1 ASP B  76      35.902  -9.299 -33.313  1.00  0.00           O  
ATOM   1938  OD2 ASP B  76      37.300 -10.776 -32.479  1.00  0.00           O1-
ATOM   1939  N   LYS B  77      32.936  -8.377 -33.037  1.00  0.00           N  
ATOM   1940  CA  LYS B  77      32.090  -8.164 -34.217  1.00  0.00           C  
ATOM   1941  C   LYS B  77      32.486  -9.077 -35.394  1.00  0.00           C  
ATOM   1942  O   LYS B  77      31.641  -9.366 -36.245  1.00  0.00           O  
ATOM   1943  CB  LYS B  77      32.055  -6.692 -34.657  1.00  0.00           C  
ATOM   1944  CG  LYS B  77      33.423  -6.092 -34.980  1.00  0.00           C  
ATOM   1945  CD  LYS B  77      33.300  -4.667 -35.511  1.00  0.00           C  
ATOM   1946  N   ASN B  78      33.751  -9.548 -35.409  1.00  0.00           N  
ATOM   1947  CA  ASN B  78      34.262 -10.458 -36.440  1.00  0.00           C  
ATOM   1948  C   ASN B  78      33.713 -11.887 -36.297  1.00  0.00           C  
ATOM   1949  O   ASN B  78      33.806 -12.678 -37.243  1.00  0.00           O  
ATOM   1950  CB  ASN B  78      35.794 -10.422 -36.500  1.00  0.00           C  
ATOM   1951  CG  ASN B  78      36.317  -9.111 -37.045  1.00  0.00           C  
ATOM   1952  ND2 ASN B  78      37.444  -8.661 -36.528  1.00  0.00           N  
ATOM   1953  OD1 ASN B  78      35.704  -8.475 -37.913  1.00  0.00           O  
ATOM   1954  N   ASP B  79      33.145 -12.219 -35.119  1.00  0.00           N  
ATOM   1955  CA  ASP B  79      32.538 -13.531 -34.865  1.00  0.00           C  
ATOM   1956  C   ASP B  79      31.068 -13.569 -35.309  1.00  0.00           C  
ATOM   1957  O   ASP B  79      30.472 -14.648 -35.327  1.00  0.00           O  
ATOM   1958  CB  ASP B  79      32.686 -13.952 -33.385  1.00  0.00           C  
ATOM   1959  CG  ASP B  79      34.097 -14.285 -32.933  1.00  0.00           C  
ATOM   1960  OD1 ASP B  79      34.977 -14.495 -33.812  1.00  0.00           O  
ATOM   1961  OD2 ASP B  79      34.315 -14.399 -31.705  1.00  0.00           O1-
ATOM   1962  N   ILE B  80      30.485 -12.412 -35.676  1.00  0.00           N  
ATOM   1963  CA  ILE B  80      29.107 -12.353 -36.151  1.00  0.00           C  
ATOM   1964  C   ILE B  80      29.032 -13.085 -37.505  1.00  0.00           C  
ATOM   1965  O   ILE B  80      29.740 -12.682 -38.445  1.00  0.00           O  
ATOM   1966  CB  ILE B  80      28.571 -10.904 -36.265  1.00  0.00           C  
ATOM   1967  CG1 ILE B  80      28.597 -10.166 -34.896  1.00  0.00           C  
ATOM   1968  CG2 ILE B  80      27.152 -10.877 -36.914  1.00  0.00           C  
ATOM   1969  CD1 ILE B  80      28.395  -8.629 -35.006  1.00  0.00           C  
ATOM   1970  N   PRO B  81      28.187 -14.136 -37.644  1.00  0.00           N  
ATOM   1971  CA  PRO B  81      28.082 -14.815 -38.949  1.00  0.00           C  
ATOM   1972  C   PRO B  81      27.496 -13.909 -40.038  1.00  0.00           C  
ATOM   1973  O   PRO B  81      26.726 -12.993 -39.755  1.00  0.00           O  
ATOM   1974  CB  PRO B  81      27.161 -16.011 -38.654  1.00  0.00           C  
ATOM   1975  CG  PRO B  81      27.220 -16.201 -37.162  1.00  0.00           C  
ATOM   1976  CD  PRO B  81      27.312 -14.784 -36.640  1.00  0.00           C  
ATOM   1977  N   LYS B  82      27.849 -14.180 -41.296  1.00  0.00           N  
ATOM   1978  CA  LYS B  82      27.369 -13.394 -42.437  1.00  0.00           C  
ATOM   1979  C   LYS B  82      25.904 -13.668 -42.831  1.00  0.00           C  
ATOM   1980  O   LYS B  82      25.175 -12.716 -43.123  1.00  0.00           O  
ATOM   1981  CB  LYS B  82      28.294 -13.581 -43.650  1.00  0.00           C  
ATOM   1982  CG  LYS B  82      29.700 -13.026 -43.445  1.00  0.00           C  
ATOM   1983  N   GLU B  83      25.480 -14.959 -42.857  1.00  0.00           N  
ATOM   1984  CA  GLU B  83      24.129 -15.367 -43.268  1.00  0.00           C  
ATOM   1985  C   GLU B  83      23.097 -15.127 -42.153  1.00  0.00           C  
ATOM   1986  O   GLU B  83      23.403 -15.384 -40.990  1.00  0.00           O  
ATOM   1987  CB  GLU B  83      24.159 -16.844 -43.711  1.00  0.00           C  
ATOM   1988  CG  GLU B  83      22.921 -17.320 -44.452  1.00  0.00           C  
ATOM   1989  CD  GLU B  83      21.955 -18.099 -43.582  1.00  0.00           C  
ATOM   1990  OE1 GLU B  83      22.362 -19.158 -43.051  1.00  0.00           O  
ATOM   1991  OE2 GLU B  83      20.785 -17.671 -43.454  1.00  0.00           O1-
ATOM   1992  N   LYS B  84      21.877 -14.660 -42.521  1.00  0.00           N  
ATOM   1993  CA  LYS B  84      20.764 -14.307 -41.621  1.00  0.00           C  
ATOM   1994  C   LYS B  84      20.285 -15.354 -40.596  1.00  0.00           C  
ATOM   1995  O   LYS B  84      20.133 -15.023 -39.411  1.00  0.00           O  
ATOM   1996  CB  LYS B  84      19.581 -13.651 -42.377  1.00  0.00           C  
ATOM   1997  CG  LYS B  84      18.915 -14.529 -43.434  1.00  0.00           C  
ATOM   1998  N   ASP B  85      20.001 -16.591 -41.037  1.00  0.00           N  
ATOM   1999  CA  ASP B  85      19.564 -17.639 -40.108  1.00  0.00           C  
ATOM   2000  C   ASP B  85      20.699 -18.076 -39.165  1.00  0.00           C  
ATOM   2001  O   ASP B  85      20.447 -18.312 -37.958  1.00  0.00           O  
ATOM   2002  CB  ASP B  85      18.917 -18.821 -40.862  1.00  0.00           C  
ATOM   2003  CG  ASP B  85      17.613 -18.468 -41.572  1.00  0.00           C  
ATOM   2004  OD1 ASP B  85      17.174 -17.294 -41.477  1.00  0.00           O  
ATOM   2005  OD2 ASP B  85      17.019 -19.368 -42.199  1.00  0.00           O1-
ATOM   2006  N   GLU B  86      21.955 -18.148 -39.704  1.00  0.00           N  
ATOM   2007  CA  GLU B  86      23.123 -18.509 -38.897  1.00  0.00           C  
ATOM   2008  C   GLU B  86      23.381 -17.404 -37.864  1.00  0.00           C  
ATOM   2009  O   GLU B  86      23.794 -17.690 -36.735  1.00  0.00           O  
ATOM   2010  CB  GLU B  86      24.377 -18.702 -39.757  1.00  0.00           C  
ATOM   2011  CG  GLU B  86      25.495 -19.351 -38.967  1.00  0.00           C  
ATOM   2012  CD  GLU B  86      26.819 -19.590 -39.660  1.00  0.00           C  
ATOM   2013  OE1 GLU B  86      26.885 -19.454 -40.902  1.00  0.00           O  
ATOM   2014  OE2 GLU B  86      27.790 -19.940 -38.952  1.00  0.00           O1-
ATOM   2015  N   LYS B  87      23.162 -16.152 -38.281  1.00  0.00           N  
ATOM   2016  CA  LYS B  87      23.346 -14.980 -37.435  1.00  0.00           C  
ATOM   2017  C   LYS B  87      22.404 -15.053 -36.207  1.00  0.00           C  
ATOM   2018  O   LYS B  87      22.878 -14.894 -35.071  1.00  0.00           O  
ATOM   2019  CB  LYS B  87      23.094 -13.706 -38.266  1.00  0.00           C  
ATOM   2020  CG  LYS B  87      23.771 -12.466 -37.742  1.00  0.00           C  
ATOM   2021  CD  LYS B  87      23.437 -11.261 -38.597  1.00  0.00           C  
ATOM   2022  CE  LYS B  87      23.658  -9.974 -37.847  1.00  0.00           C  
ATOM   2023  NZ  LYS B  87      23.422  -8.794 -38.715  1.00  0.00           N1+
ATOM   2024  N   ILE B  88      21.104 -15.330 -36.434  1.00  0.00           N  
ATOM   2025  CA  ILE B  88      20.114 -15.408 -35.351  1.00  0.00           C  
ATOM   2026  C   ILE B  88      20.472 -16.521 -34.372  1.00  0.00           C  
ATOM   2027  O   ILE B  88      20.489 -16.279 -33.154  1.00  0.00           O  
ATOM   2028  CB  ILE B  88      18.668 -15.562 -35.913  1.00  0.00           C  
ATOM   2029  CG1 ILE B  88      18.187 -14.218 -36.492  1.00  0.00           C  
ATOM   2030  CG2 ILE B  88      17.686 -16.084 -34.836  1.00  0.00           C  
ATOM   2031  CD1 ILE B  88      16.858 -14.330 -37.317  1.00  0.00           C  
ATOM   2032  N   ALA B  89      20.779 -17.739 -34.881  1.00  0.00           N  
ATOM   2033  CA  ALA B  89      21.121 -18.865 -34.004  1.00  0.00           C  
ATOM   2034  C   ALA B  89      22.376 -18.604 -33.177  1.00  0.00           C  
ATOM   2035  O   ALA B  89      22.458 -19.064 -32.033  1.00  0.00           O  
ATOM   2036  CB  ALA B  89      21.272 -20.156 -34.804  1.00  0.00           C  
ATOM   2037  N   TRP B  90      23.343 -17.882 -33.744  1.00  0.00           N  
ATOM   2038  CA  TRP B  90      24.573 -17.570 -33.037  1.00  0.00           C  
ATOM   2039  C   TRP B  90      24.300 -16.489 -31.983  1.00  0.00           C  
ATOM   2040  O   TRP B  90      24.684 -16.673 -30.827  1.00  0.00           O  
ATOM   2041  CB  TRP B  90      25.658 -17.102 -34.028  1.00  0.00           C  
ATOM   2042  CG  TRP B  90      26.953 -16.716 -33.381  1.00  0.00           C  
ATOM   2043  CD1 TRP B  90      27.974 -17.548 -33.011  1.00  0.00           C  
ATOM   2044  CD2 TRP B  90      27.351 -15.393 -33.000  1.00  0.00           C  
ATOM   2045  CE2 TRP B  90      28.629 -15.494 -32.401  1.00  0.00           C  
ATOM   2046  CE3 TRP B  90      26.727 -14.133 -33.070  1.00  0.00           C  
ATOM   2047  NE1 TRP B  90      28.993 -16.818 -32.437  1.00  0.00           N  
ATOM   2048  CZ2 TRP B  90      29.315 -14.374 -31.907  1.00  0.00           C  
ATOM   2049  CZ3 TRP B  90      27.424 -13.013 -32.619  1.00  0.00           C  
ATOM   2050  CH2 TRP B  90      28.691 -13.142 -32.030  1.00  0.00           C  
ATOM   2051  N   ALA B  91      23.598 -15.394 -32.366  1.00  0.00           N  
ATOM   2052  CA  ALA B  91      23.370 -14.295 -31.417  1.00  0.00           C  
ATOM   2053  C   ALA B  91      22.523 -14.756 -30.235  1.00  0.00           C  
ATOM   2054  O   ALA B  91      22.824 -14.398 -29.085  1.00  0.00           O  
ATOM   2055  CB  ALA B  91      22.696 -13.130 -32.106  1.00  0.00           C  
ATOM   2056  N   LEU B  92      21.482 -15.568 -30.524  1.00  0.00           N  
ATOM   2057  CA  LEU B  92      20.551 -16.042 -29.494  1.00  0.00           C  
ATOM   2058  C   LEU B  92      21.087 -17.199 -28.652  1.00  0.00           C  
ATOM   2059  O   LEU B  92      20.404 -17.651 -27.730  1.00  0.00           O  
ATOM   2060  CB  LEU B  92      19.147 -16.312 -30.065  1.00  0.00           C  
ATOM   2061  CG  LEU B  92      18.219 -15.092 -30.307  1.00  0.00           C  
ATOM   2062  CD1 LEU B  92      17.791 -14.437 -28.991  1.00  0.00           C  
ATOM   2063  CD2 LEU B  92      18.845 -14.024 -31.248  1.00  0.00           C  
ATOM   2064  N   SER B  93      22.315 -17.675 -28.957  1.00  0.00           N  
ATOM   2065  CA  SER B  93      22.988 -18.695 -28.146  1.00  0.00           C  
ATOM   2066  C   SER B  93      24.190 -18.088 -27.396  1.00  0.00           C  
ATOM   2067  O   SER B  93      24.867 -18.812 -26.681  1.00  0.00           O  
ATOM   2068  CB  SER B  93      23.412 -19.908 -28.978  1.00  0.00           C  
ATOM   2069  OG  SER B  93      24.308 -19.535 -30.013  1.00  0.00           O  
ATOM   2070  N   ARG B  94      24.415 -16.748 -27.495  1.00  0.00           N  
ATOM   2071  CA  ARG B  94      25.493 -16.151 -26.707  1.00  0.00           C  
ATOM   2072  C   ARG B  94      24.997 -15.982 -25.279  1.00  0.00           C  
ATOM   2073  O   ARG B  94      23.839 -15.583 -25.056  1.00  0.00           O  
ATOM   2074  CB  ARG B  94      25.927 -14.763 -27.253  1.00  0.00           C  
ATOM   2075  CG  ARG B  94      26.528 -14.711 -28.673  1.00  0.00           C  
ATOM   2076  CD  ARG B  94      27.652 -15.723 -28.914  1.00  0.00           C  
ATOM   2077  NE  ARG B  94      27.088 -17.005 -29.359  1.00  0.00           N  
ATOM   2078  CZ  ARG B  94      27.780 -18.139 -29.462  1.00  0.00           C  
ATOM   2079  NH1 ARG B  94      29.063 -18.177 -29.113  1.00  0.00           N1+
ATOM   2080  NH2 ARG B  94      27.179 -19.258 -29.846  1.00  0.00           N  
ATOM   2081  N   LYS B  95      25.861 -16.262 -24.297  1.00  0.00           N  
ATOM   2082  CA  LYS B  95      25.501 -16.013 -22.900  1.00  0.00           C  
ATOM   2083  C   LYS B  95      25.582 -14.503 -22.632  1.00  0.00           C  
ATOM   2084  O   LYS B  95      26.318 -13.785 -23.307  1.00  0.00           O  
ATOM   2085  CB  LYS B  95      26.538 -16.652 -21.945  1.00  0.00           C  
ATOM   2086  CG  LYS B  95      26.385 -18.156 -21.732  1.00  0.00           C  
ATOM   2087  CD  LYS B  95      27.558 -18.744 -20.886  1.00  0.00           C  
ATOM   2088  CE  LYS B  95      27.670 -18.216 -19.469  1.00  0.00           C  
ATOM   2089  NZ  LYS B  95      28.649 -19.042 -18.668  1.00  0.00           N1+
ATOM   2090  N   ALA B  96      24.865 -14.032 -21.602  1.00  0.00           N  
ATOM   2091  CA  ALA B  96      25.021 -12.663 -21.125  1.00  0.00           C  
ATOM   2092  C   ALA B  96      24.761 -11.557 -22.179  1.00  0.00           C  
ATOM   2093  O   ALA B  96      25.545 -10.600 -22.301  1.00  0.00           O  
ATOM   2094  CB  ALA B  96      26.421 -12.505 -20.501  1.00  0.00           C  
ATOM   2095  N   THR B  97      23.653 -11.698 -22.927  1.00  0.00           N  
ATOM   2096  CA  THR B  97      23.295 -10.629 -23.847  1.00  0.00           C  
ATOM   2097  C   THR B  97      22.322  -9.658 -23.191  1.00  0.00           C  
ATOM   2098  O   THR B  97      21.607 -10.027 -22.245  1.00  0.00           O  
ATOM   2099  CB  THR B  97      22.741 -11.147 -25.172  1.00  0.00           C  
ATOM   2100  CG2 THR B  97      23.616 -12.252 -25.776  1.00  0.00           C  
ATOM   2101  OG1 THR B  97      21.385 -11.598 -25.019  1.00  0.00           O  
ATOM   2102  N   LEU B  98      22.268  -8.448 -23.732  1.00  0.00           N  
ATOM   2103  CA  LEU B  98      21.328  -7.447 -23.289  1.00  0.00           C  
ATOM   2104  C   LEU B  98      20.388  -7.224 -24.457  1.00  0.00           C  
ATOM   2105  O   LEU B  98      20.840  -6.883 -25.562  1.00  0.00           O  
ATOM   2106  CB  LEU B  98      22.099  -6.173 -22.926  1.00  0.00           C  
ATOM   2107  CG  LEU B  98      21.252  -4.997 -22.419  1.00  0.00           C  
ATOM   2108  CD1 LEU B  98      20.535  -5.325 -21.081  1.00  0.00           C  
ATOM   2109  CD2 LEU B  98      22.133  -3.767 -22.268  1.00  0.00           C  
ATOM   2110  N   GLU B  99      19.094  -7.486 -24.238  1.00  0.00           N  
ATOM   2111  CA  GLU B  99      18.092  -7.298 -25.264  1.00  0.00           C  
ATOM   2112  C   GLU B  99      17.385  -5.956 -25.001  1.00  0.00           C  
ATOM   2113  O   GLU B  99      16.795  -5.767 -23.939  1.00  0.00           O  
ATOM   2114  CB  GLU B  99      17.097  -8.452 -25.244  1.00  0.00           C  
ATOM   2115  CG  GLU B  99      15.949  -8.273 -26.220  1.00  0.00           C  
ATOM   2116  CD  GLU B  99      14.825  -9.257 -25.970  1.00  0.00           C1-
ATOM   2117  OE1 GLU B  99      14.984 -10.131 -25.089  1.00  0.00           O  
ATOM   2118  OE2 GLU B  99      13.816  -9.199 -26.701  1.00  0.00           O1-
ATOM   2119  N   LEU B 100      17.431  -5.054 -25.965  1.00  0.00           N  
ATOM   2120  CA  LEU B 100      16.751  -3.772 -25.838  1.00  0.00           C  
ATOM   2121  C   LEU B 100      15.503  -3.783 -26.713  1.00  0.00           C  
ATOM   2122  O   LEU B 100      15.606  -4.063 -27.915  1.00  0.00           O  
ATOM   2123  CB  LEU B 100      17.688  -2.637 -26.249  1.00  0.00           C  
ATOM   2124  CG  LEU B 100      19.022  -2.585 -25.454  1.00  0.00           C  
ATOM   2125  CD1 LEU B 100      19.832  -1.358 -25.900  1.00  0.00           C  
ATOM   2126  CD2 LEU B 100      18.776  -2.542 -23.935  1.00  0.00           C  
ATOM   2127  N   THR B 101      14.332  -3.532 -26.109  1.00  0.00           N  
ATOM   2128  CA  THR B 101      13.086  -3.549 -26.885  1.00  0.00           C  
ATOM   2129  C   THR B 101      12.654  -2.131 -27.186  1.00  0.00           C  
ATOM   2130  O   THR B 101      12.472  -1.328 -26.254  1.00  0.00           O  
ATOM   2131  CB  THR B 101      11.972  -4.264 -26.105  1.00  0.00           C  
ATOM   2132  CG2 THR B 101      10.631  -4.287 -26.887  1.00  0.00           C  
ATOM   2133  OG1 THR B 101      12.360  -5.622 -25.884  1.00  0.00           O  
ATOM   2134  N   HIS B 102      12.475  -1.828 -28.486  1.00  0.00           N  
ATOM   2135  CA  HIS B 102      11.993  -0.528 -28.905  1.00  0.00           C  
ATOM   2136  C   HIS B 102      10.537  -0.685 -29.381  1.00  0.00           C  
ATOM   2137  O   HIS B 102      10.319  -1.277 -30.428  1.00  0.00           O  
ATOM   2138  CB  HIS B 102      12.867   0.047 -30.036  1.00  0.00           C  
ATOM   2139  CG  HIS B 102      12.300   1.304 -30.640  1.00  0.00           C  
ATOM   2140  CD2 HIS B 102      11.680   2.350 -30.048  1.00  0.00           C  
ATOM   2141  ND1 HIS B 102      12.371   1.539 -31.995  1.00  0.00           N  
ATOM   2142  CE1 HIS B 102      11.800   2.719 -32.187  1.00  0.00           C  
ATOM   2143  NE2 HIS B 102      11.341   3.227 -31.056  1.00  0.00           N  
ATOM   2144  N   ASN B 103       9.584  -0.205 -28.583  1.00  0.00           N  
ATOM   2145  CA  ASN B 103       8.164  -0.186 -28.998  1.00  0.00           C  
ATOM   2146  C   ASN B 103       8.042   1.072 -29.853  1.00  0.00           C  
ATOM   2147  O   ASN B 103       8.291   2.200 -29.375  1.00  0.00           O  
ATOM   2148  CB  ASN B 103       7.253  -0.167 -27.799  1.00  0.00           C  
ATOM   2149  CG  ASN B 103       7.253  -1.479 -27.080  1.00  0.00           C  
ATOM   2150  ND2 ASN B 103       7.749  -1.486 -25.871  1.00  0.00           N  
ATOM   2151  OD1 ASN B 103       6.833  -2.511 -27.599  1.00  0.00           O  
ATOM   2152  N   TRP B 104       7.749   0.863 -31.149  1.00  0.00           N  
ATOM   2153  CA  TRP B 104       7.740   1.948 -32.125  1.00  0.00           C  
ATOM   2154  C   TRP B 104       6.886   3.130 -31.698  1.00  0.00           C  
ATOM   2155  O   TRP B 104       5.779   2.940 -31.209  1.00  0.00           O  
ATOM   2156  CB  TRP B 104       7.330   1.446 -33.513  1.00  0.00           C  
ATOM   2157  CG  TRP B 104       8.209   0.367 -34.084  1.00  0.00           C  
ATOM   2158  CD1 TRP B 104       9.466   0.012 -33.672  1.00  0.00           C  
ATOM   2159  CD2 TRP B 104       7.914  -0.449 -35.223  1.00  0.00           C  
ATOM   2160  CE2 TRP B 104       9.017  -1.312 -35.419  1.00  0.00           C  
ATOM   2161  CE3 TRP B 104       6.781  -0.591 -36.058  1.00  0.00           C  
ATOM   2162  NE1 TRP B 104       9.950  -1.008 -34.457  1.00  0.00           N  
ATOM   2163  CZ2 TRP B 104       9.053  -2.259 -36.449  1.00  0.00           C  
ATOM   2164  CZ3 TRP B 104       6.810  -1.551 -37.064  1.00  0.00           C  
ATOM   2165  CH2 TRP B 104       7.940  -2.358 -37.263  1.00  0.00           C  
ATOM   2166  N   GLY B 105       7.442   4.321 -31.835  1.00  0.00           N  
ATOM   2167  CA  GLY B 105       6.746   5.562 -31.509  1.00  0.00           C  
ATOM   2168  C   GLY B 105       7.058   6.167 -30.154  1.00  0.00           C  
ATOM   2169  O   GLY B 105       6.759   7.340 -29.938  1.00  0.00           O  
ATOM   2170  N   THR B 106       7.676   5.394 -29.204  1.00  0.00           N  
ATOM   2171  CA  THR B 106       7.933   5.979 -27.888  1.00  0.00           C  
ATOM   2172  C   THR B 106       8.843   7.207 -27.940  1.00  0.00           C  
ATOM   2173  O   THR B 106       8.718   8.093 -27.096  1.00  0.00           O  
ATOM   2174  CB  THR B 106       8.497   4.945 -26.906  1.00  0.00           C  
ATOM   2175  CG2 THR B 106       7.472   3.889 -26.542  1.00  0.00           C  
ATOM   2176  OG1 THR B 106       9.658   4.350 -27.490  1.00  0.00           O  
ATOM   2177  N   GLU B 107       9.779   7.235 -28.892  1.00  0.00           N  
ATOM   2178  CA  GLU B 107      10.737   8.323 -29.023  1.00  0.00           C  
ATOM   2179  C   GLU B 107      10.063   9.661 -29.370  1.00  0.00           C  
ATOM   2180  O   GLU B 107      10.629  10.714 -29.084  1.00  0.00           O  
ATOM   2181  CB  GLU B 107      11.879   7.967 -30.014  1.00  0.00           C  
ATOM   2182  CG  GLU B 107      11.468   7.840 -31.477  1.00  0.00           C  
ATOM   2183  CD  GLU B 107      10.875   6.523 -31.953  1.00  0.00           C  
ATOM   2184  OE1 GLU B 107      10.262   5.794 -31.141  1.00  0.00           O  
ATOM   2185  OE2 GLU B 107      10.934   6.272 -33.179  1.00  0.00           O1-
ATOM   2186  N   ASP B 108       8.836   9.604 -29.927  1.00  0.00           N  
ATOM   2187  CA  ASP B 108       8.094  10.815 -30.309  1.00  0.00           C  
ATOM   2188  C   ASP B 108       7.009  11.220 -29.303  1.00  0.00           C  
ATOM   2189  O   ASP B 108       6.336  12.245 -29.496  1.00  0.00           O  
ATOM   2190  CB  ASP B 108       7.507  10.637 -31.722  1.00  0.00           C  
ATOM   2191  CG  ASP B 108       8.558  10.362 -32.778  1.00  0.00           C  
ATOM   2192  OD1 ASP B 108       9.613  11.048 -32.764  1.00  0.00           O  
ATOM   2193  OD2 ASP B 108       8.354   9.427 -33.587  1.00  0.00           O1-
ATOM   2194  N   ASP B 109       6.839  10.431 -28.232  1.00  0.00           N  
ATOM   2195  CA  ASP B 109       5.848  10.668 -27.185  1.00  0.00           C  
ATOM   2196  C   ASP B 109       6.488  11.370 -25.973  1.00  0.00           C  
ATOM   2197  O   ASP B 109       7.053  10.717 -25.099  1.00  0.00           O  
ATOM   2198  CB  ASP B 109       5.160   9.343 -26.810  1.00  0.00           C  
ATOM   2199  CG  ASP B 109       3.979   9.447 -25.860  1.00  0.00           C  
ATOM   2200  OD1 ASP B 109       3.730  10.558 -25.337  1.00  0.00           O  
ATOM   2201  OD2 ASP B 109       3.327   8.404 -25.608  1.00  0.00           O1-
ATOM   2202  N   GLU B 110       6.373  12.717 -25.919  1.00  0.00           N  
ATOM   2203  CA  GLU B 110       6.953  13.562 -24.870  1.00  0.00           C  
ATOM   2204  C   GLU B 110       6.569  13.180 -23.437  1.00  0.00           C  
ATOM   2205  O   GLU B 110       7.358  13.411 -22.526  1.00  0.00           O  
ATOM   2206  CB  GLU B 110       6.614  15.042 -25.127  1.00  0.00           C  
ATOM   2207  CG  GLU B 110       7.839  15.908 -25.345  1.00  0.00           C  
ATOM   2208  CD  GLU B 110       7.559  17.356 -25.702  1.00  0.00           C  
ATOM   2209  OE1 GLU B 110       7.054  18.099 -24.828  1.00  0.00           O  
ATOM   2210  OE2 GLU B 110       7.884  17.759 -26.843  1.00  0.00           O1-
ATOM   2211  N   THR B 111       5.389  12.590 -23.248  1.00  0.00           N  
ATOM   2212  CA  THR B 111       4.871  12.187 -21.932  1.00  0.00           C  
ATOM   2213  C   THR B 111       5.274  10.755 -21.515  1.00  0.00           C  
ATOM   2214  O   THR B 111       4.969  10.336 -20.396  1.00  0.00           O  
ATOM   2215  CB  THR B 111       3.339  12.358 -21.870  1.00  0.00           C  
ATOM   2216  CG2 THR B 111       2.883  13.790 -22.173  1.00  0.00           C  
ATOM   2217  OG1 THR B 111       2.709  11.420 -22.746  1.00  0.00           O  
ATOM   2218  N   GLN B 112       5.910   9.996 -22.425  1.00  0.00           N  
ATOM   2219  CA  GLN B 112       6.306   8.613 -22.164  1.00  0.00           C  
ATOM   2220  C   GLN B 112       7.725   8.528 -21.612  1.00  0.00           C  
ATOM   2221  O   GLN B 112       8.630   9.231 -22.060  1.00  0.00           O  
ATOM   2222  CB  GLN B 112       6.195   7.774 -23.450  1.00  0.00           C  
ATOM   2223  CG  GLN B 112       6.390   6.247 -23.276  1.00  0.00           C  
ATOM   2224  CD  GLN B 112       7.853   5.830 -23.217  1.00  0.00           C  
ATOM   2225  NE2 GLN B 112       8.106   4.738 -22.505  1.00  0.00           N  
ATOM   2226  OE1 GLN B 112       8.752   6.518 -23.692  1.00  0.00           O  
ATOM   2227  N   SER B 113       7.916   7.571 -20.688  1.00  0.00           N  
ATOM   2228  CA  SER B 113       9.224   7.234 -20.144  1.00  0.00           C  
ATOM   2229  C   SER B 113       9.120   5.895 -19.457  1.00  0.00           C  
ATOM   2230  O   SER B 113       8.060   5.541 -18.914  1.00  0.00           O  
ATOM   2231  CB  SER B 113       9.709   8.286 -19.153  1.00  0.00           C  
ATOM   2232  OG  SER B 113       8.936   8.298 -17.963  1.00  0.00           O  
ATOM   2233  N   TYR B 114      10.225   5.151 -19.462  1.00  0.00           N  
ATOM   2234  CA  TYR B 114      10.256   3.885 -18.750  1.00  0.00           C  
ATOM   2235  C   TYR B 114      10.691   4.093 -17.291  1.00  0.00           C  
ATOM   2236  O   TYR B 114      11.212   5.155 -16.923  1.00  0.00           O  
ATOM   2237  CB  TYR B 114      11.132   2.844 -19.491  1.00  0.00           C  
ATOM   2238  CG  TYR B 114      10.490   2.422 -20.795  1.00  0.00           C  
ATOM   2239  CD1 TYR B 114       9.253   1.780 -20.808  1.00  0.00           C  
ATOM   2240  CD2 TYR B 114      11.095   2.699 -22.021  1.00  0.00           C  
ATOM   2241  CE1 TYR B 114       8.651   1.389 -22.005  1.00  0.00           C  
ATOM   2242  CE2 TYR B 114      10.511   2.300 -23.226  1.00  0.00           C  
ATOM   2243  CZ  TYR B 114       9.285   1.647 -23.212  1.00  0.00           C  
ATOM   2244  OH  TYR B 114       8.712   1.237 -24.390  1.00  0.00           O  
ATOM   2245  N   HIS B 115      10.434   3.093 -16.447  1.00  0.00           N  
ATOM   2246  CA  HIS B 115      10.736   3.128 -15.020  1.00  0.00           C  
ATOM   2247  C   HIS B 115      11.890   2.178 -14.728  1.00  0.00           C  
ATOM   2248  O   HIS B 115      11.891   1.029 -15.205  1.00  0.00           O  
ATOM   2249  CB  HIS B 115       9.485   2.714 -14.238  1.00  0.00           C  
ATOM   2250  CG  HIS B 115       9.650   2.758 -12.759  1.00  0.00           C  
ATOM   2251  CD2 HIS B 115       9.820   3.825 -11.936  1.00  0.00           C  
ATOM   2252  ND1 HIS B 115       9.584   1.604 -11.985  1.00  0.00           N  
ATOM   2253  CE1 HIS B 115       9.750   2.003 -10.734  1.00  0.00           C  
ATOM   2254  NE2 HIS B 115       9.889   3.326 -10.651  1.00  0.00           N  
ATOM   2255  N   ASN B 116      12.858   2.643 -13.955  1.00  0.00           N  
ATOM   2256  CA  ASN B 116      14.083   1.865 -13.741  1.00  0.00           C  
ATOM   2257  C   ASN B 116      14.051   0.835 -12.604  1.00  0.00           C  
ATOM   2258  O   ASN B 116      15.059   0.177 -12.340  1.00  0.00           O  
ATOM   2259  CB  ASN B 116      15.290   2.804 -13.641  1.00  0.00           C  
ATOM   2260  CG  ASN B 116      15.276   3.630 -12.383  1.00  0.00           C  
ATOM   2261  ND2 ASN B 116      16.141   4.640 -12.325  1.00  0.00           N  
ATOM   2262  OD1 ASN B 116      14.505   3.355 -11.433  1.00  0.00           O  
ATOM   2263  N   GLY B 117      12.919   0.731 -11.910  1.00  0.00           N  
ATOM   2264  CA  GLY B 117      12.743  -0.211 -10.809  1.00  0.00           C  
ATOM   2265  C   GLY B 117      13.361   0.186  -9.479  1.00  0.00           C  
ATOM   2266  O   GLY B 117      13.311  -0.597  -8.517  1.00  0.00           O  
ATOM   2267  N   ASN B 118      13.974   1.385  -9.408  1.00  0.00           N  
ATOM   2268  CA  ASN B 118      14.675   1.859  -8.208  1.00  0.00           C  
ATOM   2269  C   ASN B 118      13.909   2.854  -7.340  1.00  0.00           C  
ATOM   2270  O   ASN B 118      14.471   3.416  -6.386  1.00  0.00           O  
ATOM   2271  CB  ASN B 118      16.102   2.283  -8.510  1.00  0.00           C  
ATOM   2272  CG  ASN B 118      16.916   1.095  -8.950  1.00  0.00           C  
ATOM   2273  ND2 ASN B 118      17.384   1.120 -10.177  1.00  0.00           N  
ATOM   2274  OD1 ASN B 118      17.062   0.106  -8.231  1.00  0.00           O  
ATOM   2275  N   SER B 119      12.666   3.108  -7.717  1.00  0.00           N  
ATOM   2276  CA  SER B 119      11.756   3.956  -6.933  1.00  0.00           C  
ATOM   2277  C   SER B 119      10.421   3.219  -6.954  1.00  0.00           C  
ATOM   2278  O   SER B 119      10.216   2.306  -7.755  1.00  0.00           O  
ATOM   2279  CB  SER B 119      11.637   5.359  -7.532  1.00  0.00           C  
ATOM   2280  OG  SER B 119      11.020   5.331  -8.806  1.00  0.00           O  
ATOM   2281  N   ASP B 120       9.533   3.536  -6.006  1.00  0.00           N  
ATOM   2282  CA  ASP B 120       8.253   2.838  -5.935  1.00  0.00           C  
ATOM   2283  C   ASP B 120       7.494   2.868  -7.286  1.00  0.00           C  
ATOM   2284  O   ASP B 120       7.395   3.935  -7.895  1.00  0.00           O  
ATOM   2285  CB  ASP B 120       7.397   3.468  -4.815  1.00  0.00           C  
ATOM   2286  CG  ASP B 120       7.877   3.226  -3.390  1.00  0.00           C  
ATOM   2287  OD1 ASP B 120       8.601   2.231  -3.162  1.00  0.00           O  
ATOM   2288  OD2 ASP B 120       7.471   3.997  -2.486  1.00  0.00           O1-
ATOM   2289  N   PRO B 121       7.051   1.718  -7.843  1.00  0.00           N  
ATOM   2290  CA  PRO B 121       7.157   0.351  -7.304  1.00  0.00           C  
ATOM   2291  C   PRO B 121       8.483  -0.284  -7.734  1.00  0.00           C  
ATOM   2292  O   PRO B 121       8.809  -0.274  -8.922  1.00  0.00           O  
ATOM   2293  CB  PRO B 121       5.971  -0.364  -7.944  1.00  0.00           C  
ATOM   2294  CG  PRO B 121       5.812   0.303  -9.290  1.00  0.00           C  
ATOM   2295  CD  PRO B 121       6.291   1.738  -9.116  1.00  0.00           C  
ATOM   2296  N   ARG B 122       9.225  -0.821  -6.782  1.00  0.00           N  
ATOM   2297  CA  ARG B 122      10.529  -1.441  -7.070  1.00  0.00           C  
ATOM   2298  C   ARG B 122      10.418  -2.874  -7.570  1.00  0.00           C  
ATOM   2299  O   ARG B 122       9.428  -3.556  -7.318  1.00  0.00           O  
ATOM   2300  CB  ARG B 122      11.438  -1.388  -5.826  1.00  0.00           C  
ATOM   2301  CG  ARG B 122      11.863   0.011  -5.440  1.00  0.00           C  
ATOM   2302  CD  ARG B 122      12.682   0.015  -4.166  1.00  0.00           C  
ATOM   2303  NE  ARG B 122      13.197   1.351  -3.848  1.00  0.00           N  
ATOM   2304  CZ  ARG B 122      12.511   2.307  -3.221  1.00  0.00           C  
ATOM   2305  NH1 ARG B 122      11.258   2.095  -2.840  1.00  0.00           N1+
ATOM   2306  NH2 ARG B 122      13.071   3.485  -2.983  1.00  0.00           N  
ATOM   2307  N   GLY B 123      11.479  -3.349  -8.238  1.00  0.00           N  
ATOM   2308  CA  GLY B 123      11.557  -4.741  -8.680  1.00  0.00           C  
ATOM   2309  C   GLY B 123      12.963  -5.029  -9.153  1.00  0.00           C  
ATOM   2310  O   GLY B 123      13.886  -5.224  -8.350  1.00  0.00           O  
ATOM   2311  N   PHE B 124      13.134  -4.984 -10.489  1.00  0.00           N  
ATOM   2312  CA  PHE B 124      14.444  -5.035 -11.106  1.00  0.00           C  
ATOM   2313  C   PHE B 124      15.261  -3.874 -10.529  1.00  0.00           C  
ATOM   2314  O   PHE B 124      14.719  -2.780 -10.268  1.00  0.00           O  
ATOM   2315  CB  PHE B 124      14.255  -4.815 -12.611  1.00  0.00           C  
ATOM   2316  CG  PHE B 124      15.532  -4.469 -13.347  1.00  0.00           C  
ATOM   2317  CD1 PHE B 124      16.447  -5.460 -13.682  1.00  0.00           C  
ATOM   2318  CD2 PHE B 124      15.817  -3.148 -13.697  1.00  0.00           C  
ATOM   2319  CE1 PHE B 124      17.636  -5.134 -14.358  1.00  0.00           C  
ATOM   2320  CE2 PHE B 124      17.004  -2.825 -14.371  1.00  0.00           C  
ATOM   2321  CZ  PHE B 124      17.889  -3.821 -14.721  1.00  0.00           C  
ATOM   2322  N   GLY B 125      16.550  -4.103 -10.322  1.00  0.00           N  
ATOM   2323  CA  GLY B 125      17.400  -3.055  -9.779  1.00  0.00           C  
ATOM   2324  C   GLY B 125      18.450  -2.553 -10.755  1.00  0.00           C  
ATOM   2325  O   GLY B 125      18.591  -1.340 -10.942  1.00  0.00           O  
ATOM   2326  N   HIS B 126      19.207  -3.472 -11.381  1.00  0.00           N  
ATOM   2327  CA  HIS B 126      20.306  -3.050 -12.241  1.00  0.00           C  
ATOM   2328  C   HIS B 126      20.907  -4.204 -13.009  1.00  0.00           C  
ATOM   2329  O   HIS B 126      20.674  -5.375 -12.676  1.00  0.00           O  
ATOM   2330  CB  HIS B 126      21.452  -2.401 -11.359  1.00  0.00           C  
ATOM   2331  CG  HIS B 126      21.973  -3.237 -10.210  1.00  0.00           C  
ATOM   2332  CD2 HIS B 126      22.992  -4.139 -10.178  1.00  0.00           C  
ATOM   2333  ND1 HIS B 126      21.475  -3.085  -8.919  1.00  0.00           N  
ATOM   2334  CE1 HIS B 126      22.173  -3.924  -8.154  1.00  0.00           C  
ATOM   2335  NE2 HIS B 126      23.089  -4.590  -8.864  1.00  0.00           N  
ATOM   2336  N   ILE B 127      21.719  -3.857 -14.023  1.00  0.00           N  
ATOM   2337  CA  ILE B 127      22.633  -4.802 -14.627  1.00  0.00           C  
ATOM   2338  C   ILE B 127      23.998  -4.381 -14.061  1.00  0.00           C  
ATOM   2339  O   ILE B 127      24.134  -3.276 -13.517  1.00  0.00           O  
ATOM   2340  CB  ILE B 127      22.598  -4.855 -16.168  1.00  0.00           C  
ATOM   2341  CG1 ILE B 127      22.772  -3.449 -16.761  1.00  0.00           C  
ATOM   2342  CG2 ILE B 127      21.300  -5.558 -16.683  1.00  0.00           C  
ATOM   2343  CD1 ILE B 127      23.117  -3.422 -18.289  1.00  0.00           C  
ATOM   2344  N   GLY B 128      24.976  -5.269 -14.102  1.00  0.00           N  
ATOM   2345  CA  GLY B 128      26.303  -4.932 -13.600  1.00  0.00           C  
ATOM   2346  C   GLY B 128      27.373  -5.389 -14.566  1.00  0.00           C  
ATOM   2347  O   GLY B 128      27.261  -6.489 -15.129  1.00  0.00           O  
ATOM   2348  N   ILE B 129      28.393  -4.530 -14.776  1.00  0.00           N  
ATOM   2349  CA  ILE B 129      29.508  -4.829 -15.665  1.00  0.00           C  
ATOM   2350  C   ILE B 129      30.736  -4.996 -14.798  1.00  0.00           C  
ATOM   2351  O   ILE B 129      31.063  -4.069 -14.042  1.00  0.00           O  
ATOM   2352  CB  ILE B 129      29.724  -3.655 -16.642  1.00  0.00           C  
ATOM   2353  CG1 ILE B 129      28.431  -3.244 -17.419  1.00  0.00           C  
ATOM   2354  CG2 ILE B 129      30.916  -3.893 -17.564  1.00  0.00           C  
ATOM   2355  CD1 ILE B 129      27.892  -4.209 -18.208  1.00  0.00           C  
ATOM   2356  N   ALA B 130      31.438  -6.134 -14.964  1.00  0.00           N  
ATOM   2357  CA  ALA B 130      32.705  -6.364 -14.263  1.00  0.00           C  
ATOM   2358  C   ALA B 130      33.797  -5.789 -15.144  1.00  0.00           C  
ATOM   2359  O   ALA B 130      33.851  -6.024 -16.360  1.00  0.00           O  
ATOM   2360  CB  ALA B 130      32.929  -7.851 -14.016  1.00  0.00           C  
ATOM   2361  N   VAL B 131      34.664  -4.998 -14.523  1.00  0.00           N  
ATOM   2362  CA  VAL B 131      35.728  -4.283 -15.214  1.00  0.00           C  
ATOM   2363  C   VAL B 131      37.057  -4.565 -14.501  1.00  0.00           C  
ATOM   2364  O   VAL B 131      37.046  -4.851 -13.308  1.00  0.00           O  
ATOM   2365  CB  VAL B 131      35.427  -2.731 -15.240  1.00  0.00           C  
ATOM   2366  CG1 VAL B 131      34.092  -2.423 -15.936  1.00  0.00           C  
ATOM   2367  CG2 VAL B 131      35.459  -2.105 -13.829  1.00  0.00           C  
ATOM   2368  N   PRO B 132      38.191  -4.402 -15.205  1.00  0.00           N  
ATOM   2369  CA  PRO B 132      39.501  -4.628 -14.538  1.00  0.00           C  
ATOM   2370  C   PRO B 132      39.824  -3.574 -13.486  1.00  0.00           C  
ATOM   2371  O   PRO B 132      40.605  -3.842 -12.559  1.00  0.00           O  
ATOM   2372  CB  PRO B 132      40.505  -4.497 -15.682  1.00  0.00           C  
ATOM   2373  CG  PRO B 132      39.744  -4.637 -16.943  1.00  0.00           C  
ATOM   2374  CD  PRO B 132      38.351  -4.140 -16.651  1.00  0.00           C  
ATOM   2375  N   ASP B 133      39.280  -2.348 -13.654  1.00  0.00           N  
ATOM   2376  CA  ASP B 133      39.570  -1.276 -12.709  1.00  0.00           C  
ATOM   2377  C   ASP B 133      38.406  -0.293 -12.744  1.00  0.00           C  
ATOM   2378  O   ASP B 133      38.208   0.388 -13.756  1.00  0.00           O  
ATOM   2379  CB  ASP B 133      40.899  -0.589 -13.109  1.00  0.00           C  
ATOM   2380  CG  ASP B 133      41.192   0.711 -12.381  1.00  0.00           C  
ATOM   2381  OD1 ASP B 133      40.727   0.869 -11.237  1.00  0.00           O  
ATOM   2382  OD2 ASP B 133      41.830   1.589 -12.981  1.00  0.00           O1-
ATOM   2383  N   VAL B 134      37.690  -0.192 -11.616  1.00  0.00           N  
ATOM   2384  CA  VAL B 134      36.540   0.743 -11.511  1.00  0.00           C  
ATOM   2385  C   VAL B 134      36.949   2.205 -11.689  1.00  0.00           C  
ATOM   2386  O   VAL B 134      36.228   2.970 -12.336  1.00  0.00           O  
ATOM   2387  CB  VAL B 134      35.772   0.518 -10.181  1.00  0.00           C  
ATOM   2388  CG1 VAL B 134      34.664   1.562  -9.995  1.00  0.00           C  
ATOM   2389  CG2 VAL B 134      35.182  -0.895 -10.140  1.00  0.00           C  
ATOM   2390  N   TYR B 135      38.115   2.600 -11.154  1.00  0.00           N  
ATOM   2391  CA  TYR B 135      38.534   4.003 -11.215  1.00  0.00           C  
ATOM   2392  C   TYR B 135      38.834   4.498 -12.619  1.00  0.00           C  
ATOM   2393  O   TYR B 135      38.349   5.569 -12.995  1.00  0.00           O  
ATOM   2394  CB  TYR B 135      39.726   4.253 -10.257  1.00  0.00           C  
ATOM   2395  CG  TYR B 135      39.342   3.980  -8.823  1.00  0.00           C  
ATOM   2396  CD1 TYR B 135      38.633   4.918  -8.079  1.00  0.00           C  
ATOM   2397  CD2 TYR B 135      39.677   2.777  -8.207  1.00  0.00           C  
ATOM   2398  CE1 TYR B 135      38.249   4.659  -6.762  1.00  0.00           C  
ATOM   2399  CE2 TYR B 135      39.308   2.510  -6.888  1.00  0.00           C  
ATOM   2400  CZ  TYR B 135      38.602   3.459  -6.167  1.00  0.00           C  
ATOM   2401  OH  TYR B 135      38.238   3.199  -4.872  1.00  0.00           O  
ATOM   2402  N   SER B 136      39.612   3.716 -13.416  1.00  0.00           N  
ATOM   2403  CA  SER B 136      39.918   4.120 -14.788  1.00  0.00           C  
ATOM   2404  C   SER B 136      38.653   4.045 -15.619  1.00  0.00           C  
ATOM   2405  O   SER B 136      38.417   4.936 -16.431  1.00  0.00           O  
ATOM   2406  CB  SER B 136      41.028   3.262 -15.402  1.00  0.00           C  
ATOM   2407  OG  SER B 136      40.695   1.883 -15.384  1.00  0.00           O  
ATOM   2408  N   ALA B 137      37.813   3.026 -15.388  1.00  0.00           N  
ATOM   2409  CA  ALA B 137      36.567   2.961 -16.175  1.00  0.00           C  
ATOM   2410  C   ALA B 137      35.720   4.222 -15.945  1.00  0.00           C  
ATOM   2411  O   ALA B 137      35.179   4.799 -16.895  1.00  0.00           O  
ATOM   2412  CB  ALA B 137      35.772   1.716 -15.814  1.00  0.00           C  
ATOM   2413  N   CYS B 138      35.590   4.618 -14.675  1.00  0.00           N  
ATOM   2414  CA  CYS B 138      34.762   5.771 -14.314  1.00  0.00           C  
ATOM   2415  C   CYS B 138      35.342   7.105 -14.690  1.00  0.00           C  
ATOM   2416  O   CYS B 138      34.582   8.035 -14.981  1.00  0.00           O  
ATOM   2417  CB  CYS B 138      34.374   5.705 -12.846  1.00  0.00           C  
ATOM   2418  SG  CYS B 138      33.208   4.365 -12.484  1.00  0.00           S  
ATOM   2419  N   LYS B 139      36.680   7.205 -14.730  1.00  0.00           N  
ATOM   2420  CA  LYS B 139      37.342   8.420 -15.201  1.00  0.00           C  
ATOM   2421  C   LYS B 139      36.921   8.663 -16.654  1.00  0.00           C  
ATOM   2422  O   LYS B 139      36.555   9.782 -17.004  1.00  0.00           O  
ATOM   2423  CB  LYS B 139      38.879   8.293 -15.077  1.00  0.00           C  
ATOM   2424  CG  LYS B 139      39.657   9.413 -15.769  1.00  0.00           C  
ATOM   2425  CD  LYS B 139      41.152   9.283 -15.495  1.00  0.00           C  
ATOM   2426  CE  LYS B 139      41.942  10.447 -16.061  1.00  0.00           C  
ATOM   2427  NZ  LYS B 139      42.103  10.347 -17.547  1.00  0.00           N1+
ATOM   2428  N   ARG B 140      36.950   7.604 -17.496  1.00  0.00           N  
ATOM   2429  CA  ARG B 140      36.540   7.725 -18.887  1.00  0.00           C  
ATOM   2430  C   ARG B 140      35.030   8.036 -18.967  1.00  0.00           C  
ATOM   2431  O   ARG B 140      34.642   8.915 -19.724  1.00  0.00           O  
ATOM   2432  CB  ARG B 140      36.891   6.445 -19.650  1.00  0.00           C  
ATOM   2433  CG  ARG B 140      36.332   6.438 -21.059  1.00  0.00           C  
ATOM   2434  CD  ARG B 140      36.869   5.280 -21.873  1.00  0.00           C  
ATOM   2435  NE  ARG B 140      36.155   5.195 -23.144  1.00  0.00           N  
ATOM   2436  CZ  ARG B 140      35.008   4.538 -23.318  1.00  0.00           C  
ATOM   2437  NH1 ARG B 140      34.437   3.901 -22.298  1.00  0.00           N1+
ATOM   2438  NH2 ARG B 140      34.412   4.537 -24.508  1.00  0.00           N  
ATOM   2439  N   PHE B 141      34.191   7.365 -18.148  1.00  0.00           N  
ATOM   2440  CA  PHE B 141      32.743   7.679 -18.157  1.00  0.00           C  
ATOM   2441  C   PHE B 141      32.501   9.156 -17.841  1.00  0.00           C  
ATOM   2442  O   PHE B 141      31.671   9.779 -18.497  1.00  0.00           O  
ATOM   2443  CB  PHE B 141      31.969   6.819 -17.146  1.00  0.00           C  
ATOM   2444  CG  PHE B 141      31.991   5.333 -17.415  1.00  0.00           C  
ATOM   2445  CD1 PHE B 141      32.104   4.838 -18.723  1.00  0.00           C  
ATOM   2446  CD2 PHE B 141      31.823   4.423 -16.378  1.00  0.00           C  
ATOM   2447  CE1 PHE B 141      32.109   3.454 -18.968  1.00  0.00           C  
ATOM   2448  CE2 PHE B 141      31.848   3.045 -16.619  1.00  0.00           C  
ATOM   2449  CZ  PHE B 141      31.982   2.567 -17.913  1.00  0.00           C  
ATOM   2450  N   GLU B 142      33.249   9.713 -16.885  1.00  0.00           N  
ATOM   2451  CA  GLU B 142      33.144  11.145 -16.529  1.00  0.00           C  
ATOM   2452  C   GLU B 142      33.510  12.026 -17.713  1.00  0.00           C  
ATOM   2453  O   GLU B 142      32.791  12.978 -18.045  1.00  0.00           O  
ATOM   2454  CB  GLU B 142      34.072  11.474 -15.356  1.00  0.00           C  
ATOM   2455  CG  GLU B 142      33.471  11.080 -14.027  1.00  0.00           C  
ATOM   2456  CD  GLU B 142      34.236  11.675 -12.865  1.00  0.00           C  
ATOM   2457  OE1 GLU B 142      33.817  12.740 -12.355  1.00  0.00           O  
ATOM   2458  OE2 GLU B 142      35.311  11.129 -12.534  1.00  0.00           O1-
ATOM   2459  N   GLU B 143      34.597  11.674 -18.389  1.00  0.00           N  
ATOM   2460  CA  GLU B 143      35.066  12.419 -19.574  1.00  0.00           C  
ATOM   2461  C   GLU B 143      34.018  12.405 -20.677  1.00  0.00           C  
ATOM   2462  O   GLU B 143      33.934  13.344 -21.473  1.00  0.00           O  
ATOM   2463  CB  GLU B 143      36.382  11.820 -20.110  1.00  0.00           C  
ATOM   2464  CG  GLU B 143      37.553  12.144 -19.212  1.00  0.00           C  
ATOM   2465  CD  GLU B 143      38.775  11.244 -19.316  1.00  0.00           C  
ATOM   2466  OE1 GLU B 143      38.747  10.261 -20.094  1.00  0.00           O  
ATOM   2467  OE2 GLU B 143      39.748  11.502 -18.571  1.00  0.00           O1-
ATOM   2468  N   LEU B 144      33.219  11.319 -20.731  1.00  0.00           N  
ATOM   2469  CA  LEU B 144      32.187  11.147 -21.734  1.00  0.00           C  
ATOM   2470  C   LEU B 144      30.828  11.720 -21.304  1.00  0.00           C  
ATOM   2471  O   LEU B 144      29.884  11.659 -22.083  1.00  0.00           O  
ATOM   2472  CB  LEU B 144      32.053   9.677 -22.145  1.00  0.00           C  
ATOM   2473  CG  LEU B 144      33.270   9.041 -22.801  1.00  0.00           C  
ATOM   2474  CD1 LEU B 144      33.005   7.569 -23.082  1.00  0.00           C  
ATOM   2475  CD2 LEU B 144      33.685   9.781 -24.080  1.00  0.00           C  
ATOM   2476  N   GLY B 145      30.771  12.309 -20.113  1.00  0.00           N  
ATOM   2477  CA  GLY B 145      29.558  12.961 -19.618  1.00  0.00           C  
ATOM   2478  C   GLY B 145      28.476  12.032 -19.128  1.00  0.00           C  
ATOM   2479  O   GLY B 145      27.297  12.407 -19.117  1.00  0.00           O  
ATOM   2480  N   VAL B 146      28.864  10.796 -18.736  1.00  0.00           N  
ATOM   2481  CA  VAL B 146      27.923   9.806 -18.205  1.00  0.00           C  
ATOM   2482  C   VAL B 146      27.347  10.289 -16.878  1.00  0.00           C  
ATOM   2483  O   VAL B 146      28.063  10.867 -16.062  1.00  0.00           O  
ATOM   2484  CB  VAL B 146      28.656   8.444 -18.050  1.00  0.00           C  
ATOM   2485  CG1 VAL B 146      27.798   7.400 -17.324  1.00  0.00           C  
ATOM   2486  CG2 VAL B 146      29.083   7.913 -19.416  1.00  0.00           C  
ATOM   2487  N   LYS B 147      26.048  10.010 -16.662  1.00  0.00           N  
ATOM   2488  CA  LYS B 147      25.390  10.371 -15.422  1.00  0.00           C  
ATOM   2489  C   LYS B 147      25.695   9.296 -14.359  1.00  0.00           C  
ATOM   2490  O   LYS B 147      25.491   8.099 -14.605  1.00  0.00           O  
ATOM   2491  CB  LYS B 147      23.873  10.461 -15.642  1.00  0.00           C  
ATOM   2492  CG  LYS B 147      23.129  10.983 -14.429  1.00  0.00           C  
ATOM   2493  CD  LYS B 147      21.711  11.451 -14.744  1.00  0.00           C  
ATOM   2494  CE  LYS B 147      20.996  11.994 -13.515  1.00  0.00           C  
ATOM   2495  NZ  LYS B 147      20.801  10.961 -12.445  1.00  0.00           N1+
ATOM   2496  N   PHE B 148      26.104   9.740 -13.163  1.00  0.00           N  
ATOM   2497  CA  PHE B 148      26.391   8.831 -12.070  1.00  0.00           C  
ATOM   2498  C   PHE B 148      25.351   8.849 -10.974  1.00  0.00           C  
ATOM   2499  O   PHE B 148      24.961   9.923 -10.504  1.00  0.00           O  
ATOM   2500  CB  PHE B 148      27.747   9.171 -11.411  1.00  0.00           C  
ATOM   2501  CG  PHE B 148      28.971   8.719 -12.169  1.00  0.00           C  
ATOM   2502  CD1 PHE B 148      29.418   9.425 -13.277  1.00  0.00           C  
ATOM   2503  CD2 PHE B 148      29.659   7.570 -11.789  1.00  0.00           C  
ATOM   2504  CE1 PHE B 148      30.537   8.984 -14.003  1.00  0.00           C  
ATOM   2505  CE2 PHE B 148      30.818   7.161 -12.482  1.00  0.00           C  
ATOM   2506  CZ  PHE B 148      31.246   7.873 -13.584  1.00  0.00           C  
ATOM   2507  N   VAL B 149      24.968   7.651 -10.504  1.00  0.00           N  
ATOM   2508  CA  VAL B 149      24.120   7.452  -9.317  1.00  0.00           C  
ATOM   2509  C   VAL B 149      25.068   7.441  -8.094  1.00  0.00           C  
ATOM   2510  O   VAL B 149      24.757   8.032  -7.044  1.00  0.00           O  
ATOM   2511  CB  VAL B 149      23.320   6.134  -9.448  1.00  0.00           C  
ATOM   2512  CG1 VAL B 149      22.751   5.677  -8.115  1.00  0.00           C  
ATOM   2513  CG2 VAL B 149      22.203   6.300 -10.463  1.00  0.00           C  
ATOM   2514  N   LYS B 150      26.222   6.756  -8.239  1.00  0.00           N  
ATOM   2515  CA  LYS B 150      27.227   6.638  -7.189  1.00  0.00           C  
ATOM   2516  C   LYS B 150      28.593   6.633  -7.839  1.00  0.00           C  
ATOM   2517  O   LYS B 150      28.897   5.735  -8.647  1.00  0.00           O  
ATOM   2518  CB  LYS B 150      27.002   5.332  -6.384  1.00  0.00           C  
ATOM   2519  CG  LYS B 150      27.976   5.114  -5.211  1.00  0.00           C  
ATOM   2520  CD  LYS B 150      28.087   3.624  -4.866  1.00  0.00           C  
ATOM   2521  CE  LYS B 150      29.044   3.314  -3.701  1.00  0.00           C  
ATOM   2522  NZ  LYS B 150      30.416   3.851  -3.904  1.00  0.00           N1+
ATOM   2523  N   LYS B 151      29.447   7.605  -7.489  1.00  0.00           N  
ATOM   2524  CA  LYS B 151      30.831   7.586  -7.958  1.00  0.00           C  
ATOM   2525  C   LYS B 151      31.625   6.541  -7.134  1.00  0.00           C  
ATOM   2526  O   LYS B 151      31.166   6.171  -6.038  1.00  0.00           O  
ATOM   2527  CB  LYS B 151      31.479   8.984  -7.906  1.00  0.00           C  
ATOM   2528  CG  LYS B 151      30.830   9.898  -8.961  1.00  0.00           C  
ATOM   2529  CD  LYS B 151      31.685  11.083  -9.328  1.00  0.00           C  
ATOM   2530  CE  LYS B 151      31.149  11.747 -10.564  1.00  0.00           C  
ATOM   2531  NZ  LYS B 151      31.615  13.154 -10.667  1.00  0.00           N1+
ATOM   2532  N   PRO B 152      32.768   6.025  -7.650  1.00  0.00           N  
ATOM   2533  CA  PRO B 152      33.467   4.919  -6.961  1.00  0.00           C  
ATOM   2534  C   PRO B 152      33.690   5.066  -5.466  1.00  0.00           C  
ATOM   2535  O   PRO B 152      33.413   4.120  -4.733  1.00  0.00           O  
ATOM   2536  CB  PRO B 152      34.794   4.792  -7.711  1.00  0.00           C  
ATOM   2537  CG  PRO B 152      34.540   5.323  -9.043  1.00  0.00           C  
ATOM   2538  CD  PRO B 152      33.412   6.322  -8.948  1.00  0.00           C  
ATOM   2539  N   ASP B 153      34.144   6.246  -5.024  1.00  0.00           N  
ATOM   2540  CA  ASP B 153      34.395   6.462  -3.599  1.00  0.00           C  
ATOM   2541  C   ASP B 153      33.325   7.247  -2.834  1.00  0.00           C  
ATOM   2542  O   ASP B 153      33.570   7.665  -1.694  1.00  0.00           O  
ATOM   2543  CB  ASP B 153      35.799   7.007  -3.383  1.00  0.00           C  
ATOM   2544  CG  ASP B 153      36.918   6.034  -3.716  1.00  0.00           C  
ATOM   2545  OD1 ASP B 153      36.632   4.812  -3.874  1.00  0.00           O  
ATOM   2546  OD2 ASP B 153      38.070   6.481  -3.817  1.00  0.00           O1-
ATOM   2547  N   ASP B 154      32.122   7.401  -3.408  1.00  0.00           N  
ATOM   2548  CA  ASP B 154      31.019   8.045  -2.706  1.00  0.00           C  
ATOM   2549  C   ASP B 154      30.387   7.037  -1.751  1.00  0.00           C  
ATOM   2550  O   ASP B 154      30.189   5.870  -2.099  1.00  0.00           O  
ATOM   2551  CB  ASP B 154      29.942   8.538  -3.690  1.00  0.00           C  
ATOM   2552  CG  ASP B 154      30.368   9.676  -4.581  1.00  0.00           C  
ATOM   2553  OD1 ASP B 154      31.476  10.221  -4.367  1.00  0.00           O  
ATOM   2554  OD2 ASP B 154      29.591  10.030  -5.488  1.00  0.00           O1-
ATOM   2555  N   GLY B 155      30.037   7.501  -0.570  1.00  0.00           N  
ATOM   2556  CA  GLY B 155      29.367   6.656   0.407  1.00  0.00           C  
ATOM   2557  C   GLY B 155      30.282   5.644   1.063  1.00  0.00           C  
ATOM   2558  O   GLY B 155      31.517   5.711   0.954  1.00  0.00           O  
ATOM   2559  N   LYS B 156      29.649   4.670   1.702  1.00  0.00           N  
ATOM   2560  CA  LYS B 156      30.336   3.639   2.470  1.00  0.00           C  
ATOM   2561  C   LYS B 156      31.258   2.740   1.663  1.00  0.00           C  
ATOM   2562  O   LYS B 156      32.412   2.537   2.045  1.00  0.00           O  
ATOM   2563  CB  LYS B 156      29.318   2.762   3.210  1.00  0.00           C  
ATOM   2564  CG  LYS B 156      30.028   1.738   4.102  1.00  0.00           C  
ATOM   2565  CD  LYS B 156      29.151   1.202   5.205  1.00  0.00           C  
ATOM   2566  CE  LYS B 156      29.990   0.306   6.094  1.00  0.00           C  
ATOM   2567  NZ  LYS B 156      29.183  -0.317   7.163  1.00  0.00           N1+
ATOM   2568  N   MET B 157      30.717   2.141   0.583  1.00  0.00           N  
ATOM   2569  CA  MET B 157      31.460   1.143  -0.175  1.00  0.00           C  
ATOM   2570  C   MET B 157      32.377   1.722  -1.237  1.00  0.00           C  
ATOM   2571  O   MET B 157      31.921   2.186  -2.279  1.00  0.00           O  
ATOM   2572  CB  MET B 157      30.486   0.119  -0.746  1.00  0.00           C  
ATOM   2573  CG  MET B 157      31.162  -1.130  -1.183  1.00  0.00           C  
ATOM   2574  SD  MET B 157      29.890  -2.255  -1.777  1.00  0.00           S  
ATOM   2575  CE  MET B 157      29.152  -2.778  -0.254  1.00  0.00           C  
ATOM   2576  N   LYS B 158      33.677   1.694  -0.975  1.00  0.00           N  
ATOM   2577  CA  LYS B 158      34.654   2.252  -1.893  1.00  0.00           C  
ATOM   2578  C   LYS B 158      34.957   1.310  -3.061  1.00  0.00           C  
ATOM   2579  O   LYS B 158      34.887   0.080  -2.918  1.00  0.00           O  
ATOM   2580  CB  LYS B 158      35.957   2.634  -1.144  1.00  0.00           C  
ATOM   2581  CG  LYS B 158      35.724   3.520   0.093  1.00  0.00           C  
ATOM   2582  CD  LYS B 158      34.958   4.829  -0.209  1.00  0.00           C  
ATOM   2583  CE  LYS B 158      34.753   5.564   1.097  1.00  0.00           C  
ATOM   2584  NZ  LYS B 158      34.045   6.851   0.920  1.00  0.00           N1+
ATOM   2585  N   GLY B 159      35.268   1.911  -4.204  1.00  0.00           N  
ATOM   2586  CA  GLY B 159      35.683   1.177  -5.392  1.00  0.00           C  
ATOM   2587  C   GLY B 159      34.563   0.492  -6.138  1.00  0.00           C  
ATOM   2588  O   GLY B 159      34.826  -0.478  -6.842  1.00  0.00           O  
ATOM   2589  N   LEU B 160      33.326   0.996  -5.981  1.00  0.00           N  
ATOM   2590  CA  LEU B 160      32.136   0.419  -6.605  1.00  0.00           C  
ATOM   2591  C   LEU B 160      31.276   1.574  -7.073  1.00  0.00           C  
ATOM   2592  O   LEU B 160      31.006   2.487  -6.295  1.00  0.00           O  
ATOM   2593  CB  LEU B 160      31.377  -0.469  -5.583  1.00  0.00           C  
ATOM   2594  CG  LEU B 160      30.212  -1.392  -6.052  1.00  0.00           C  
ATOM   2595  CD1 LEU B 160      28.900  -0.704  -6.152  1.00  0.00           C  
ATOM   2596  CD2 LEU B 160      30.526  -2.150  -7.259  1.00  0.00           C  
ATOM   2597  N   ALA B 161      30.854   1.555  -8.349  1.00  0.00           N  
ATOM   2598  CA  ALA B 161      30.064   2.677  -8.856  1.00  0.00           C  
ATOM   2599  C   ALA B 161      28.746   2.235  -9.469  1.00  0.00           C  
ATOM   2600  O   ALA B 161      28.555   1.067  -9.771  1.00  0.00           O  
ATOM   2601  CB  ALA B 161      30.865   3.428  -9.910  1.00  0.00           C  
ATOM   2602  N   PHE B 162      27.839   3.204  -9.651  1.00  0.00           N  
ATOM   2603  CA  PHE B 162      26.586   2.983 -10.377  1.00  0.00           C  
ATOM   2604  C   PHE B 162      26.430   4.137 -11.325  1.00  0.00           C  
ATOM   2605  O   PHE B 162      26.490   5.300 -10.903  1.00  0.00           O  
ATOM   2606  CB  PHE B 162      25.332   2.912  -9.496  1.00  0.00           C  
ATOM   2607  CG  PHE B 162      25.180   1.649  -8.697  1.00  0.00           C  
ATOM   2608  CD1 PHE B 162      25.801   1.514  -7.464  1.00  0.00           C  
ATOM   2609  CD2 PHE B 162      24.404   0.590  -9.172  1.00  0.00           C  
ATOM   2610  CE1 PHE B 162      25.644   0.351  -6.714  1.00  0.00           C  
ATOM   2611  CE2 PHE B 162      24.253  -0.577  -8.416  1.00  0.00           C  
ATOM   2612  CZ  PHE B 162      24.880  -0.688  -7.195  1.00  0.00           C  
ATOM   2613  N   ILE B 163      26.264   3.825 -12.615  1.00  0.00           N  
ATOM   2614  CA  ILE B 163      25.987   4.842 -13.631  1.00  0.00           C  
ATOM   2615  C   ILE B 163      24.560   4.592 -14.161  1.00  0.00           C  
ATOM   2616  O   ILE B 163      23.870   3.638 -13.745  1.00  0.00           O  
ATOM   2617  CB  ILE B 163      27.027   4.812 -14.785  1.00  0.00           C  
ATOM   2618  CG1 ILE B 163      26.990   3.440 -15.519  1.00  0.00           C  
ATOM   2619  CG2 ILE B 163      28.456   5.098 -14.225  1.00  0.00           C  
ATOM   2620  CD1 ILE B 163      27.849   3.411 -16.800  1.00  0.00           C  
ATOM   2621  N   GLN B 164      24.110   5.468 -15.051  1.00  0.00           N  
ATOM   2622  CA  GLN B 164      22.788   5.341 -15.665  1.00  0.00           C  
ATOM   2623  CA  GLN B 164      22.812   5.228 -15.653  1.00  0.00           C  
ATOM   2624  C   GLN B 164      22.847   5.370 -17.164  1.00  0.00           C  
ATOM   2625  O   GLN B 164      23.682   6.090 -17.713  1.00  0.00           O1-
ATOM   2626  CB  GLN B 164      21.884   6.474 -15.204  1.00  0.00           C  
ATOM   2627  CB  GLN B 164      21.669   5.998 -14.970  1.00  0.00           C  
ATOM   2628  CG  GLN B 164      21.320   6.177 -13.853  1.00  0.00           C  
ATOM   2629  CG  GLN B 164      21.739   7.504 -15.103  1.00  0.00           C  
ATOM   2630  CD  GLN B 164      20.522   7.343 -13.366  1.00  0.00           C  
ATOM   2631  CD  GLN B 164      20.552   8.150 -14.444  1.00  0.00           C  
ATOM   2632  NE2 GLN B 164      19.232   7.124 -13.222  1.00  0.00           N  
ATOM   2633  NE2 GLN B 164      19.698   8.773 -15.242  1.00  0.00           N  
ATOM   2634  OE1 GLN B 164      21.061   8.424 -13.091  1.00  0.00           O  
ATOM   2635  OE1 GLN B 164      20.396   8.113 -13.221  1.00  0.00           O  
ATOM   2636  N   ASP B 165      21.967   4.607 -17.822  1.00  0.00           N  
ATOM   2637  CA  ASP B 165      21.902   4.645 -19.269  1.00  0.00           C  
ATOM   2638  C   ASP B 165      20.908   5.772 -19.704  1.00  0.00           C  
ATOM   2639  O   ASP B 165      20.345   6.474 -18.844  1.00  0.00           O  
ATOM   2640  CB  ASP B 165      21.558   3.255 -19.823  1.00  0.00           C  
ATOM   2641  CG  ASP B 165      20.080   2.878 -19.806  1.00  0.00           C  
ATOM   2642  OD1 ASP B 165      19.273   3.639 -19.196  1.00  0.00           O  
ATOM   2643  OD2 ASP B 165      19.728   1.821 -20.388  1.00  0.00           O1-
ATOM   2644  N   PRO B 166      20.665   5.943 -21.016  1.00  0.00           N  
ATOM   2645  CA  PRO B 166      19.767   7.037 -21.466  1.00  0.00           C  
ATOM   2646  C   PRO B 166      18.333   6.949 -20.938  1.00  0.00           C  
ATOM   2647  O   PRO B 166      17.690   7.995 -20.823  1.00  0.00           O  
ATOM   2648  CB  PRO B 166      19.821   6.931 -22.993  1.00  0.00           C  
ATOM   2649  CG  PRO B 166      21.188   6.334 -23.260  1.00  0.00           C  
ATOM   2650  CD  PRO B 166      21.330   5.295 -22.165  1.00  0.00           C  
ATOM   2651  N   ASP B 167      17.837   5.732 -20.598  1.00  0.00           N  
ATOM   2652  CA  ASP B 167      16.491   5.575 -20.006  1.00  0.00           C  
ATOM   2653  C   ASP B 167      16.500   5.695 -18.476  1.00  0.00           C  
ATOM   2654  O   ASP B 167      15.426   5.613 -17.860  1.00  0.00           O  
ATOM   2655  CB  ASP B 167      15.852   4.247 -20.385  1.00  0.00           C  
ATOM   2656  CG  ASP B 167      15.445   4.215 -21.824  1.00  0.00           C  
ATOM   2657  OD1 ASP B 167      16.295   3.856 -22.668  1.00  0.00           O  
ATOM   2658  OD2 ASP B 167      14.263   4.575 -22.124  1.00  0.00           O1-
ATOM   2659  N   GLY B 168      17.678   5.833 -17.877  1.00  0.00           N  
ATOM   2660  CA  GLY B 168      17.814   5.918 -16.429  1.00  0.00           C  
ATOM   2661  C   GLY B 168      18.019   4.592 -15.719  1.00  0.00           C  
ATOM   2662  O   GLY B 168      18.061   4.561 -14.488  1.00  0.00           O  
ATOM   2663  N   TYR B 169      18.186   3.476 -16.480  1.00  0.00           N  
ATOM   2664  CA  TYR B 169      18.440   2.192 -15.847  1.00  0.00           C  
ATOM   2665  C   TYR B 169      19.810   2.259 -15.166  1.00  0.00           C  
ATOM   2666  O   TYR B 169      20.766   2.825 -15.713  1.00  0.00           O  
ATOM   2667  CB  TYR B 169      18.467   1.061 -16.886  1.00  0.00           C  
ATOM   2668  CG  TYR B 169      17.118   0.790 -17.508  1.00  0.00           C  
ATOM   2669  CD1 TYR B 169      16.066   0.280 -16.745  1.00  0.00           C  
ATOM   2670  CD2 TYR B 169      16.886   1.048 -18.855  1.00  0.00           C  
ATOM   2671  CE1 TYR B 169      14.825   0.004 -17.318  1.00  0.00           C  
ATOM   2672  CE2 TYR B 169      15.667   0.721 -19.453  1.00  0.00           C  
ATOM   2673  CZ  TYR B 169      14.630   0.231 -18.673  1.00  0.00           C  
ATOM   2674  OH  TYR B 169      13.426  -0.068 -19.255  1.00  0.00           O  
ATOM   2675  N   TRP B 170      19.888   1.734 -13.961  1.00  0.00           N  
ATOM   2676  CA  TRP B 170      21.143   1.702 -13.223  1.00  0.00           C  
ATOM   2677  C   TRP B 170      22.055   0.574 -13.722  1.00  0.00           C  
ATOM   2678  O   TRP B 170      21.610  -0.547 -14.004  1.00  0.00           O  
ATOM   2679  CB  TRP B 170      20.863   1.462 -11.747  1.00  0.00           C  
ATOM   2680  CG  TRP B 170      20.226   2.626 -11.040  1.00  0.00           C  
ATOM   2681  CD1 TRP B 170      19.649   3.734 -11.601  1.00  0.00           C  
ATOM   2682  CD2 TRP B 170      20.139   2.803  -9.619  1.00  0.00           C  
ATOM   2683  CE2 TRP B 170      19.457   4.019  -9.387  1.00  0.00           C  
ATOM   2684  CE3 TRP B 170      20.497   2.008  -8.518  1.00  0.00           C  
ATOM   2685  NE1 TRP B 170      19.157   4.562 -10.608  1.00  0.00           N  
ATOM   2686  CZ2 TRP B 170      19.166   4.479  -8.094  1.00  0.00           C  
ATOM   2687  CZ3 TRP B 170      20.236   2.482  -7.237  1.00  0.00           C  
ATOM   2688  CH2 TRP B 170      19.556   3.691  -7.042  1.00  0.00           C  
ATOM   2689  N   ILE B 171      23.349   0.886 -13.798  1.00  0.00           N  
ATOM   2690  CA  ILE B 171      24.382  -0.074 -14.221  1.00  0.00           C  
ATOM   2691  C   ILE B 171      25.508  -0.024 -13.191  1.00  0.00           C  
ATOM   2692  O   ILE B 171      26.166   1.020 -13.010  1.00  0.00           O  
ATOM   2693  CB  ILE B 171      24.913   0.259 -15.627  1.00  0.00           C  
ATOM   2694  CG1 ILE B 171      23.759   0.277 -16.672  1.00  0.00           C  
ATOM   2695  CG2 ILE B 171      26.035  -0.761 -16.030  1.00  0.00           C  
ATOM   2696  CD1 ILE B 171      24.149   0.818 -17.984  1.00  0.00           C  
ATOM   2697  N   GLU B 172      25.697  -1.132 -12.508  1.00  0.00           N  
ATOM   2698  CA  GLU B 172      26.757  -1.272 -11.511  1.00  0.00           C  
ATOM   2699  C   GLU B 172      28.076  -1.461 -12.242  1.00  0.00           C  
ATOM   2700  O   GLU B 172      28.132  -2.174 -13.256  1.00  0.00           O  
ATOM   2701  CB  GLU B 172      26.486  -2.499 -10.636  1.00  0.00           C  
ATOM   2702  CG  GLU B 172      27.406  -2.588  -9.424  1.00  0.00           C  
ATOM   2703  CD  GLU B 172      27.087  -3.794  -8.575  1.00  0.00           C1-
ATOM   2704  OE1 GLU B 172      25.885  -4.036  -8.335  1.00  0.00           O  
ATOM   2705  OE2 GLU B 172      28.029  -4.515  -8.173  1.00  0.00           O1-
ATOM   2706  N   ILE B 173      29.139  -0.836 -11.723  1.00  0.00           N  
ATOM   2707  CA  ILE B 173      30.483  -0.973 -12.296  1.00  0.00           C  
ATOM   2708  C   ILE B 173      31.321  -1.546 -11.153  1.00  0.00           C  
ATOM   2709  O   ILE B 173      31.513  -0.863 -10.147  1.00  0.00           O  
ATOM   2710  CB  ILE B 173      31.042   0.369 -12.833  1.00  0.00           C  
ATOM   2711  CG1 ILE B 173      30.092   1.056 -13.875  1.00  0.00           C  
ATOM   2712  CG2 ILE B 173      32.444   0.193 -13.384  1.00  0.00           C  
ATOM   2713  CD1 ILE B 173      29.795   0.298 -15.103  1.00  0.00           C  
ATOM   2714  N   LEU B 174      31.753  -2.815 -11.277  1.00  0.00           N  
ATOM   2715  CA  LEU B 174      32.445  -3.485 -10.180  1.00  0.00           C  
ATOM   2716  C   LEU B 174      33.733  -4.132 -10.641  1.00  0.00           C  
ATOM   2717  O   LEU B 174      33.853  -4.517 -11.799  1.00  0.00           O  
ATOM   2718  CB  LEU B 174      31.522  -4.564  -9.562  1.00  0.00           C  
ATOM   2719  CG  LEU B 174      31.071  -5.695 -10.496  1.00  0.00           C  
ATOM   2720  CD1 LEU B 174      31.200  -7.052  -9.807  1.00  0.00           C  
ATOM   2721  CD2 LEU B 174      29.639  -5.463 -11.048  1.00  0.00           C  
ATOM   2722  N   ASN B 175      34.669  -4.304  -9.709  1.00  0.00           N  
ATOM   2723  CA  ASN B 175      35.922  -5.011 -10.004  1.00  0.00           C  
ATOM   2724  C   ASN B 175      35.908  -6.242  -9.095  1.00  0.00           C  
ATOM   2725  O   ASN B 175      36.074  -6.117  -7.884  1.00  0.00           O  
ATOM   2726  CB  ASN B 175      37.153  -4.130  -9.755  1.00  0.00           C  
ATOM   2727  CG  ASN B 175      38.470  -4.889  -9.857  1.00  0.00           C  
ATOM   2728  ND2 ASN B 175      39.584  -4.184  -9.662  1.00  0.00           N  
ATOM   2729  OD1 ASN B 175      38.494  -6.117 -10.043  1.00  0.00           O  
ATOM   2730  N   PRO B 176      35.676  -7.439  -9.659  1.00  0.00           N  
ATOM   2731  CA  PRO B 176      35.570  -8.647  -8.813  1.00  0.00           C  
ATOM   2732  C   PRO B 176      36.799  -8.916  -7.924  1.00  0.00           C  
ATOM   2733  O   PRO B 176      36.656  -9.563  -6.887  1.00  0.00           O  
ATOM   2734  CB  PRO B 176      35.384  -9.794  -9.807  1.00  0.00           C  
ATOM   2735  CG  PRO B 176      35.347  -9.204 -11.153  1.00  0.00           C  
ATOM   2736  CD  PRO B 176      35.438  -7.719 -11.091  1.00  0.00           C  
ATOM   2737  N   ASN B 177      37.975  -8.408  -8.321  1.00  0.00           N  
ATOM   2738  CA  ASN B 177      39.233  -8.585  -7.553  1.00  0.00           C  
ATOM   2739  C   ASN B 177      39.394  -7.589  -6.405  1.00  0.00           C  
ATOM   2740  O   ASN B 177      40.311  -7.740  -5.589  1.00  0.00           O  
ATOM   2741  CB  ASN B 177      40.436  -8.465  -8.485  1.00  0.00           C  
ATOM   2742  CG  ASN B 177      40.504  -9.576  -9.477  1.00  0.00           C  
ATOM   2743  ND2 ASN B 177      40.885  -9.240 -10.695  1.00  0.00           N  
ATOM   2744  OD1 ASN B 177      40.189 -10.730  -9.165  1.00  0.00           O  
ATOM   2745  N   LYS B 178      38.564  -6.533  -6.377  1.00  0.00           N  
ATOM   2746  CA  LYS B 178      38.679  -5.473  -5.380  1.00  0.00           C  
ATOM   2747  C   LYS B 178      37.314  -5.113  -4.818  1.00  0.00           C  
ATOM   2748  O   LYS B 178      36.882  -3.958  -4.915  1.00  0.00           O  
ATOM   2749  CB  LYS B 178      39.398  -4.226  -5.952  1.00  0.00           C  
ATOM   2750  CG  LYS B 178      40.800  -4.437  -6.561  1.00  0.00           C  
ATOM   2751  CD  LYS B 178      41.899  -4.474  -5.511  1.00  0.00           C  
ATOM   2752  CE  LYS B 178      43.234  -4.851  -6.115  1.00  0.00           C  
ATOM   2753  NZ  LYS B 178      44.288  -4.988  -5.072  1.00  0.00           N1+
ATOM   2754  N   MET B 179      36.619  -6.116  -4.263  1.00  0.00           N  
ATOM   2755  CA  MET B 179      35.316  -5.930  -3.632  1.00  0.00           C  
ATOM   2756  C   MET B 179      35.570  -5.586  -2.163  1.00  0.00           C  
ATOM   2757  O   MET B 179      36.644  -5.901  -1.637  1.00  0.00           O  
ATOM   2758  CB  MET B 179      34.440  -7.193  -3.731  1.00  0.00           C  
ATOM   2759  CG  MET B 179      34.095  -7.637  -5.157  1.00  0.00           C  
ATOM   2760  SD  MET B 179      33.365  -6.386  -6.271  1.00  0.00           S  
ATOM   2761  CE  MET B 179      31.777  -6.120  -5.544  1.00  0.00           C  
ATOM   2762  N   ALA B 180      34.599  -4.934  -1.511  1.00  0.00           N  
ATOM   2763  CA  ALA B 180      34.691  -4.556  -0.095  1.00  0.00           C  
ATOM   2764  C   ALA B 180      34.637  -5.800   0.801  1.00  0.00           C  
ATOM   2765  O   ALA B 180      34.004  -6.792   0.430  1.00  0.00           O  
ATOM   2766  CB  ALA B 180      33.547  -3.618   0.259  1.00  0.00           C  
ATOM   2767  N   THR B 181      35.304  -5.751   1.972  1.00  0.00           N  
ATOM   2768  CA  THR B 181      35.310  -6.859   2.939  1.00  0.00           C  
ATOM   2769  C   THR B 181      33.898  -7.032   3.546  1.00  0.00           C  
ATOM   2770  O   THR B 181      33.276  -6.039   3.932  1.00  0.00           O  
ATOM   2771  CB  THR B 181      36.388  -6.625   4.025  1.00  0.00           C  
ATOM   2772  CG2 THR B 181      36.489  -7.781   5.023  1.00  0.00           C  
ATOM   2773  OG1 THR B 181      37.660  -6.428   3.405  1.00  0.00           O  
ATOM   2774  N   LEU B 182      33.399  -8.285   3.609  1.00  0.00           N  
ATOM   2775  CA  LEU B 182      32.088  -8.611   4.185  1.00  0.00           C  
ATOM   2776  C   LEU B 182      32.197  -8.761   5.708  1.00  0.00           C  
ATOM   2777  O   LEU B 182      33.164  -9.354   6.195  1.00  0.00           O  
ATOM   2778  CB  LEU B 182      31.510  -9.907   3.576  1.00  0.00           C  
ATOM   2779  CG  LEU B 182      31.117  -9.902   2.091  1.00  0.00           C  
ATOM   2780  CD1 LEU B 182      30.563 -11.253   1.679  1.00  0.00           C  
ATOM   2781  CD2 LEU B 182      30.078  -8.859   1.800  1.00  0.00           C  
ATOM   2782  N   MET B 183      31.191  -8.241   6.449  1.00  0.00           N  
ATOM   2783  CA  MET B 183      31.118  -8.279   7.918  1.00  0.00           C  
ATOM   2784  C   MET B 183      31.090  -9.710   8.471  1.00  0.00           C  
ATOM   2785  O   MET B 183      31.769  -9.969   9.489  1.00  0.00           O  
ATOM   2786  CB  MET B 183      29.908  -7.480   8.436  1.00  0.00           C  
ATOM   2787  CG  MET B 183      29.994  -5.989   8.157  1.00  0.00           C  
ATOM   2788  SD  MET B 183      28.720  -5.021   9.006  1.00  0.00           S  
ATOM   2789  CE  MET B 183      29.507  -4.777  10.597  1.00  0.00           C  
ATOM   2790  OXT MET B 183      30.416 -10.573   7.870  1.00  0.00           O1-
TER   
HETATM 2791 ZN    ZN B 201      13.644 -11.706 -24.945  1.00  0.00          ZN5-
HETATM 2792  C1          0      14.060 -12.565 -28.002  0.00  0.00           C  
HETATM 2793  C2          0      12.733 -12.380 -28.416  0.00  0.00           C  
HETATM 2794  C3          0      12.391 -12.866 -29.708  0.00  0.00           C  
HETATM 2795  C4          0      13.348 -13.364 -30.567  0.00  0.00           C  
HETATM 2796  C5          0      14.685 -13.434 -30.156  0.00  0.00           C  
HETATM 2797  C6          0      15.020 -13.053 -28.875  0.00  0.00           C  
HETATM 2798  H7          0      11.385 -12.838 -30.037  0.00  0.00           H  
HETATM 2799  H8          0      15.425 -13.793 -30.825  0.00  0.00           H  
HETATM 2800  H9          0      16.000 -13.092 -28.518  0.00  0.00           H  
HETATM 2801  O10         0      14.493 -12.285 -26.798  0.00  0.00           O1-
HETATM 2802  C11         0      11.767 -11.672 -27.651  0.00  0.00           C  
HETATM 2803  C12         0      10.375 -10.952 -26.015  0.00  0.00           C  
HETATM 2804  C13         0       9.768 -10.717 -27.253  0.00  0.00           C  
HETATM 2805  N14         0      11.745 -11.436 -26.281  0.00  0.00           N  
HETATM 2806  S15         0      10.612 -11.134 -28.237  0.00  0.00           S  
HETATM 2807  C16         0       8.505 -10.163 -27.303  0.00  0.00           C  
HETATM 2808  H17         0       8.056  -9.937 -28.259  0.00  0.00           H  
HETATM 2809  C18         0       7.808  -9.892 -26.126  0.00  0.00           C  
HETATM 2810  H19         0       6.813  -9.473 -26.172  0.00  0.00           H  
HETATM 2811  C20         0       8.394 -10.164 -24.890  0.00  0.00           C  
HETATM 2812  H21         0       7.854  -9.955 -23.979  0.00  0.00           H  
HETATM 2813  C22         0       9.679 -10.705 -24.831  0.00  0.00           C  
HETATM 2814  H23         0      10.132 -10.932 -23.877  0.00  0.00           H  
HETATM 2815  H24         0      13.070 -13.696 -31.545  0.00  0.00           H  
CONECT    1    2
CONECT    2    1    3
CONECT    3    2    4    5
CONECT    4    3
CONECT    5    3    6
CONECT    6    5    7
CONECT    7    6    8    9
CONECT    8    7
CONECT    9    7
CONECT  185 1388
CONECT  722 1388
CONECT  940 2791
CONECT 1301 2791
CONECT 1388  185  722 2335 2704
CONECT 1389 1390
CONECT 1390 1389 1391
CONECT 1391 1390 1392 1393
CONECT 1392 1391
CONECT 1393 1391 1394
CONECT 1394 1393 1395
CONECT 1395 1394 1396 1397
CONECT 1396 1395
CONECT 1397 1395
CONECT 1573 2791
CONECT 2117 2791
CONECT 2335 1388
CONECT 2704 1388
CONECT 2791  940 1301 1573 2117
CONECT 2792 2793 2797 2801
CONECT 2793 2792 2794 2802
CONECT 2794 2793 2795 2798
CONECT 2795 2794 2796 2815
CONECT 2796 2795 2797 2799
CONECT 2797 2792 2796 2800
CONECT 2798 2794
CONECT 2799 2796
CONECT 2800 2797
CONECT 2801 2792
CONECT 2802 2793 2805 2806
CONECT 2803 2804 2805 2813
CONECT 2804 2803 2806 2807
CONECT 2805 2802 2803
CONECT 2806 2802 2804
CONECT 2807 2804 2808 2809
CONECT 2808 2807
CONECT 2809 2807 2810 2811
CONECT 2810 2809
CONECT 2811 2809 2812 2813
CONECT 2812 2811
CONECT 2813 2803 2811 2814
CONECT 2814 2813
CONECT 2815 2795
END
