# Supplementary material for: Salicylate metal-binding isosteres as fragments for metalloenzyme inhibition
Source: Chem Sci. 2022 Jan 21;13(7):2128–36. doi: 10.1039/d1sc06011b (PMC8849047; doi:10.1039/d1sc06011b)
Supplement: SC-013-D1SC06011B-s004 [file SC-013-D1SC06011B-s004.cif]

# Electronic Supplementary Material (ESI) for Chemical Science.
# This journal is © The Royal Society of Chemistry 2022

####################################################################### 
# 
# This file contains crystal structure data downloaded from the 
# Cambridge Structural Database (CSD) hosted by the Cambridge 
# Crystallographic Data Centre (CCDC).
# 
# Full information about CCDC data access policies and citation 
# guidelines are available at http://www.ccdc.cam.ac.uk/access/V1 
# 
# Audit and citation data items may have been added by the CCDC. 
# Please retain this information to preserve the provenance of 
# this file and to allow appropriate attribution of the data. 
# 
#######################################################################

data_mkj1_a
_audit_block_doi                 10.5517/ccdc.csd.cc292q26
_database_code_depnum_ccdc_archive 'CCDC 2117767'
loop_
_audit_author_name
_audit_author_address
'Hyeonglim Seo'
;UC San Diego
United States of America
;
_audit_update_record             
;
2021-10-22 deposited with the CCDC.	2022-02-01 downloaded from the CCDC.
;
_audit_creation_date             2021-08-27
_audit_creation_method           
;
Olex2 1.3-alpha
(compiled 2020.11.12 svn.r5f609507 for OlexSys, GUI svn.r6272)
;
_shelx_SHELXL_version_number     2018/3
_chemical_name_common            ?
_chemical_name_systematic        ?
_chemical_formula_moiety         'C39 H34 B N7 O4 Zn'
_chemical_formula_sum            'C39 H34 B N7 O4 Zn'
_chemical_formula_weight         740.91
_chemical_melting_point          ?
loop_
_atom_type_symbol
_atom_type_description
_atom_type_scat_dispersion_real
_atom_type_scat_dispersion_imag
_atom_type_scat_source
C C 0.0033 0.0016 'International Tables Vol C Tables 4.2.6.8 and 6.1.1.4'
H H 0.0000 0.0000 'International Tables Vol C Tables 4.2.6.8 and 6.1.1.4'
B B 0.0013 0.0007 'International Tables Vol C Tables 4.2.6.8 and 6.1.1.4'
N N 0.0061 0.0033 'International Tables Vol C Tables 4.2.6.8 and 6.1.1.4'
O O 0.0106 0.0060 'International Tables Vol C Tables 4.2.6.8 and 6.1.1.4'
Zn Zn 0.2839 1.4301 'International Tables Vol C Tables 4.2.6.8 and 6.1.1.4'

_shelx_space_group_comment       
;
The symmetry employed for this shelxl refinement is uniquely defined
by the following loop, which should always be used as a source of
symmetry information in preference to the above space-group names.
They are only intended as comments.
;
_space_group_crystal_system      triclinic
_space_group_IT_number           2
_space_group_name_H-M_alt        'P -1'
_space_group_name_Hall           '-P 1'
loop_
_space_group_symop_operation_xyz
'x, y, z'
'-x, -y, -z'

_cell_length_a                   11.8862(8)
_cell_length_b                   12.1596(8)
_cell_length_c                   13.5975(9)
_cell_angle_alpha                115.6050(10)
_cell_angle_beta                 90.7810(10)
_cell_angle_gamma                98.5870(10)
_cell_volume                     1745.7(2)
_cell_formula_units_Z            2
_cell_measurement_reflns_used    9910
_cell_measurement_temperature    100.0
_cell_measurement_theta_max      26.43
_cell_measurement_theta_min      2.34
_shelx_estimated_absorpt_T_max   ?
_shelx_estimated_absorpt_T_min   ?
_exptl_absorpt_coefficient_mu    0.757
_exptl_absorpt_correction_T_max  0.7454
_exptl_absorpt_correction_T_min  0.5802
_exptl_absorpt_correction_type   none
_exptl_absorpt_process_details   
;
SADABS-2016/2 (Bruker,2016/2) was used for absorption correction.
wR2(int) was 0.1070 before and 0.0507 after correction.
The Ratio of minimum to maximum transmission is 0.7784.
The \l/2 correction factor is Not present.
;
_exptl_absorpt_special_details   ?
_exptl_crystal_colour            colourless
_exptl_crystal_colour_primary    colourless
_exptl_crystal_density_diffrn    1.410
_exptl_crystal_density_meas      ?
_exptl_crystal_density_method    ?
_exptl_crystal_description       block
_exptl_crystal_F_000             768
_exptl_crystal_size_max          0.1
_exptl_crystal_size_mid          0.1
_exptl_crystal_size_min          0.1
_exptl_transmission_factor_max   ?
_exptl_transmission_factor_min   ?
_diffrn_reflns_av_R_equivalents  0.0391
_diffrn_reflns_av_unetI/netI     0.0353
_diffrn_reflns_Laue_measured_fraction_full 1.000
_diffrn_reflns_Laue_measured_fraction_max 1.000
_diffrn_reflns_limit_h_max       14
_diffrn_reflns_limit_h_min       -14
_diffrn_reflns_limit_k_max       15
_diffrn_reflns_limit_k_min       -15
_diffrn_reflns_limit_l_max       17
_diffrn_reflns_limit_l_min       -17
_diffrn_reflns_number            22366
_diffrn_reflns_point_group_measured_fraction_full 1.000
_diffrn_reflns_point_group_measured_fraction_max 1.000
_diffrn_reflns_theta_full        25.500
_diffrn_reflns_theta_max         26.438
_diffrn_reflns_theta_min         1.667
_diffrn_ambient_temperature      100.0
_diffrn_detector_area_resol_mean ?
_diffrn_measured_fraction_theta_full 1.000
_diffrn_measured_fraction_theta_max 1.000
_diffrn_measurement_device_type  'Bruker APEX-II CCD'
_diffrn_measurement_method       '\f and \w scans'
_diffrn_radiation_type           MoK\a
_diffrn_radiation_wavelength     0.71073
_diffrn_source                   ?
_diffrn_source_current           50.0
_diffrn_source_power             2.5
_diffrn_source_voltage           50.0
_diffrn_standards_number         0
_reflns_Friedel_coverage         0.000
_reflns_Friedel_fraction_full    .
_reflns_Friedel_fraction_max     .
_reflns_number_gt                6820
_reflns_number_total             7180
_reflns_special_details          
;
 Reflections were merged by SHELXL according to the crystal
 class for the calculation of statistics and refinement.
 
 _reflns_Friedel_fraction is defined as the number of unique
 Friedel pairs measured divided by the number that would be
 possible theoretically, ignoring centric projections and
 systematic absences.
;
_reflns_threshold_expression     'I > 2\s(I)'
_computing_cell_refinement       'SAINT V8.40A (Bruker, 2019)'
_computing_data_collection       ?
_computing_data_reduction        'SAINT V8.40A (Bruker, 2019)'
_computing_molecular_graphics    'Olex2 1.3-alpha (Dolomanov et al., 2009)'
_computing_publication_material  'Olex2 1.3-alpha (Dolomanov et al., 2009)'
_computing_structure_refinement  'SHELXL 2018/3 (Sheldrick, 2015)'
_computing_structure_solution    'olex2.solve 1.3-alpha (Bourhis et al., 2015)'
_refine_diff_density_max         0.347
_refine_diff_density_min         -0.289
_refine_diff_density_rms         0.053
_refine_ls_extinction_coef       .
_refine_ls_extinction_method     none
_refine_ls_goodness_of_fit_ref   1.060
_refine_ls_hydrogen_treatment    constr
_refine_ls_matrix_type           full
_refine_ls_number_parameters     473
_refine_ls_number_reflns         7180
_refine_ls_number_restraints     491
_refine_ls_R_factor_all          0.0295
_refine_ls_R_factor_gt           0.0279
_refine_ls_restrained_S_all      1.026
_refine_ls_shift/su_max          0.002
_refine_ls_shift/su_mean         0.000
_refine_ls_structure_factor_coef Fsqd
_refine_ls_weighting_details     
'w=1/[\s^2^(Fo^2^)+(0.0265P)^2^+0.9458P] where P=(Fo^2^+2Fc^2^)/3'
_refine_ls_weighting_scheme      calc
_refine_ls_wR_factor_gt          0.0724
_refine_ls_wR_factor_ref         0.0735
_refine_special_details          ?
_olex2_refinement_description    
;
1. Fixed Uiso
 At 1.2 times of:
  All B(H) groups, All C(H) groups
 At 1.5 times of:
  All C(H,H,H) groups
2. Rigid bond restraints
 C00O, O00B
 with sigma for 1-2 distances of 0.01 and sigma for 1-3 distances of 0.01
3. Uiso/Uaniso restraints and constraints
C00O \\sim O00B: within 2A with sigma of 0.04 and sigma for terminal atoms of
0.08 within 2A
Uanis(C00O) \\sim Ueq, Uanis(O00B) \\sim Ueq: with sigma of 0.1 and sigma for
terminal atoms of 0.2
4. Rigid body (RIGU) restrains
 All non-hydrogen atoms
 with sigma for 1-2 distances of 0.004 and sigma for 1-3 distances of 0.004
5.a Ternary CH refined with riding coordinates:
 B019(H019)
5.b Aromatic/amide H refined with riding coordinates:
 C00D(H00D), C00I(H00I), C00L(H00L), C00M(H00M), C00P(H00P), C00Q(H00Q),
 C00S(H00S), C00T(H00T), C00U(H00U), C00W(H00W), C00X(H00X), C00Z(H00Z),
 C011(H011), C012(H012), C015(H015), C016(H016), C017(H017), C018(H018),
 C01D(H01J), C01F(H01N), C01G(H01O)
5.c Idealised Me refined as rotating group:
 C010(H01A,H01B,H01C), C013(H01D,H01E,H01F), C01B(H01G,H01H,H01I), C01E(H01K,
 H01L,H01M)
;
_atom_sites_solution_hydrogens   geom
_atom_sites_solution_primary     iterative
_atom_sites_solution_secondary   ?
loop_
_atom_site_label
_atom_site_type_symbol
_atom_site_fract_x
_atom_site_fract_y
_atom_site_fract_z
_atom_site_U_iso_or_equiv
_atom_site_adp_type
_atom_site_occupancy
_atom_site_site_symmetry_order
_atom_site_calc_flag
_atom_site_refinement_flags_posn
_atom_site_refinement_flags_adp
_atom_site_refinement_flags_occupancy
_atom_site_disorder_assembly
_atom_site_disorder_group
Zn1 Zn 0.72577(2) 0.37025(2) 0.68189(2) 0.01210(6) Uani 1 1 d . . . . .
O1 O 0.50403(12) 0.06900(13) 0.73964(14) 0.0439(4) Uani 1 1 d . . . . .
O2 O 0.60898(9) 0.18856(11) 0.67581(10) 0.0245(2) Uani 1 1 d . . . . .
O3 O 0.86532(13) 0.49003(12) 0.99882(10) 0.0383(3) Uani 1 1 d . . . . .
O4 O 0.91766(11) 0.56426(11) 0.87662(10) 0.0324(3) Uani 1 1 d . U . . .
N1 N 0.78988(10) 0.51986(11) 0.64547(9) 0.0146(2) Uani 1 1 d . . . . .
N2 N 0.81377(10) 0.48109(11) 0.53841(10) 0.0154(2) Uani 1 1 d . . . . .
N3 N 0.59378(10) 0.34208(11) 0.56965(9) 0.0146(2) Uani 1 1 d . . . . .
N4 N 0.62986(10) 0.33136(11) 0.47090(10) 0.0160(2) Uani 1 1 d . . . . .
N5 N 0.82136(10) 0.25774(11) 0.57444(9) 0.0133(2) Uani 1 1 d . . . . .
N6 N 0.81499(10) 0.25239(11) 0.47193(9) 0.0141(2) Uani 1 1 d . . . . .
N7 N 0.76110(11) 0.40548(12) 0.83412(10) 0.0197(3) Uani 1 1 d . . . . .
C1 C 0.6277(2) 0.1853(2) 0.94203(19) 0.0485(6) Uani 1 1 d . . . . .
H01O H 0.572642 0.113368 0.926323 0.058 Uiso 1 1 calc R U . . .
C2 C 0.6925(2) 0.2428(3) 1.04166(19) 0.0586(7) Uani 1 1 d . . . . .
H01N H 0.680359 0.209504 1.093029 0.070 Uiso 1 1 calc R U . . .
C3 C 0.7745(2) 0.3472(2) 1.06910(16) 0.0534(6) Uani 1 1 d . . . . .
H01J H 0.820030 0.384905 1.137034 0.064 Uiso 1 1 calc R U . . .
C4 C 0.78702(18) 0.39408(19) 0.99312(14) 0.0367(4) Uani 1 1 d . . . . .
C5 C 0.85254(15) 0.49386(15) 0.89740(12) 0.0263(4) Uani 1 1 d . U . . .
C6 C 0.72250(15) 0.33872(16) 0.89115(13) 0.0267(4) Uani 1 1 d . . . . .
C7 C 0.64202(15) 0.23172(18) 0.86297(16) 0.0321(4) Uani 1 1 d . . . . .
C8 C 0.58509(14) 0.16397(16) 0.75191(16) 0.0293(4) Uani 1 1 d . . . . .
C9 C 0.44800(17) -0.00134(19) 0.6313(2) 0.0520(6) Uani 1 1 d . . . . .
H01G H 0.504116 -0.037882 0.580103 0.078 Uiso 1 1 calc R U . . .
H01H H 0.412536 0.053195 0.609144 0.078 Uiso 1 1 calc R U . . .
H01I H 0.389078 -0.067364 0.630575 0.078 Uiso 1 1 calc R U . . .
C10 C 0.69400(13) 0.67858(14) 0.84139(13) 0.0196(3) Uani 1 1 d . . . . .
H00Q H 0.643299 0.607424 0.790916 0.023 Uiso 1 1 calc R U . . .
C11 C 0.66274(14) 0.74477(15) 0.94584(14) 0.0252(3) Uani 1 1 d . . . . .
H00X H 0.591711 0.718673 0.967060 0.030 Uiso 1 1 calc R U . . .
C12 C 0.73615(15) 0.84952(15) 1.01919(13) 0.0274(3) Uani 1 1 d . . . . .
H00U H 0.715589 0.895490 1.091073 0.033 Uiso 1 1 calc R U . . .
C13 C 0.83937(14) 0.88695(14) 0.98748(13) 0.0240(3) Uani 1 1 d . . . . .
H012 H 0.889098 0.959216 1.037637 0.029 Uiso 1 1 calc R U . . .
C14 C 0.87078(13) 0.82005(13) 0.88338(12) 0.0190(3) Uani 1 1 d . . . . .
H00P H 0.942019 0.846278 0.862586 0.023 Uiso 1 1 calc R U . . .
C15 C 0.79813(12) 0.71422(13) 0.80891(12) 0.0154(3) Uani 1 1 d . . . . .
C16 C 0.82554(11) 0.64227(13) 0.69593(12) 0.0149(3) Uani 1 1 d . . . . .
C17 C 0.87585(12) 0.68236(13) 0.62168(12) 0.0166(3) Uani 1 1 d . . . . .
H00D H 0.909680 0.764445 0.636518 0.020 Uiso 1 1 calc R U . . .
C18 C 0.86623(12) 0.57842(14) 0.52279(12) 0.0165(3) Uani 1 1 d . . . . .
C19 C 0.90310(13) 0.56578(15) 0.41432(12) 0.0207(3) Uani 1 1 d . . . . .
H01A H 0.951161 0.501738 0.386302 0.031 Uiso 1 1 calc R U . . .
H01B H 0.946658 0.644897 0.422822 0.031 Uiso 1 1 calc R U . . .
H01C H 0.835645 0.542429 0.362708 0.031 Uiso 1 1 calc R U . . .
C20 C 0.45125(13) 0.39056(15) 0.75906(13) 0.0220(3) Uani 1 1 d . . . . .
H00L H 0.526043 0.438100 0.778934 0.026 Uiso 1 1 calc R U . . .
C21 C 0.38421(14) 0.38490(17) 0.84000(15) 0.0289(4) Uani 1 1 d . . . . .
H018 H 0.413394 0.428393 0.914672 0.035 Uiso 1 1 calc R U . . .
C22 C 0.27456(15) 0.31591(16) 0.81237(16) 0.0314(4) Uani 1 1 d . . . . .
H011 H 0.228879 0.311108 0.867636 0.038 Uiso 1 1 calc R U . . .
C23 C 0.23284(14) 0.25444(16) 0.70359(17) 0.0361(4) Uani 1 1 d . . . . .
H017 H 0.157839 0.207396 0.684048 0.043 Uiso 1 1 calc R U . . .
C24 C 0.29928(13) 0.26070(16) 0.62266(15) 0.0299(4) Uani 1 1 d . . . . .
H015 H 0.268858 0.219023 0.548297 0.036 Uiso 1 1 calc R U . . .
C25 C 0.41038(12) 0.32751(13) 0.64906(13) 0.0187(3) Uani 1 1 d . . . . .
C26 C 0.47946(12) 0.32662(14) 0.55992(12) 0.0184(3) Uani 1 1 d . . . . .
C27 C 0.44153(14) 0.30553(17) 0.45440(14) 0.0281(4) Uani 1 1 d . . . . .
H00T H 0.364689 0.291882 0.425776 0.034 Uiso 1 1 calc R U . . .
C28 C 0.53821(14) 0.30859(16) 0.40057(13) 0.0252(3) Uani 1 1 d . . . . .
C29 C 0.54956(17) 0.2877(2) 0.28490(15) 0.0423(5) Uani 1 1 d . . . . .
H01K H 0.584533 0.365311 0.283694 0.063 Uiso 1 1 calc R U . . .
H01L H 0.473813 0.259165 0.244586 0.063 Uiso 1 1 calc R U . . .
H01M H 0.597787 0.224860 0.250475 0.063 Uiso 1 1 calc R U . . .
C30 C 0.94805(12) 0.23111(13) 0.76033(12) 0.0178(3) Uani 1 1 d . . . . .
H00I H 0.985605 0.305883 0.760535 0.021 Uiso 1 1 calc R U . . .
C31 C 0.95821(13) 0.21250(14) 0.85388(13) 0.0206(3) Uani 1 1 d . . . . .
H00M H 1.003355 0.273878 0.917461 0.025 Uiso 1 1 calc R U . . .
C32 C 0.90202(13) 0.10375(15) 0.85387(13) 0.0226(3) Uani 1 1 d . . . . .
H00Z H 0.908040 0.091288 0.917933 0.027 Uiso 1 1 calc R U . . .
C33 C 0.83728(14) 0.01344(14) 0.76084(13) 0.0230(3) Uani 1 1 d . . . . .
H016 H 0.798925 -0.060749 0.761180 0.028 Uiso 1 1 calc R U . . .
C34 C 0.82848(13) 0.03140(14) 0.66726(13) 0.0200(3) Uani 1 1 d . . . . .
H00S H 0.784912 -0.031204 0.603246 0.024 Uiso 1 1 calc R U . . .
C35 C 0.88318(12) 0.14080(13) 0.66641(12) 0.0159(3) Uani 1 1 d . . . . .
C36 C 0.86722(11) 0.16130(13) 0.56786(12) 0.0151(3) Uani 1 1 d . . . . .
C37 C 0.89088(12) 0.09237(13) 0.45984(12) 0.0183(3) Uani 1 1 d . . . . .
H00W H 0.923892 0.019390 0.432327 0.022 Uiso 1 1 calc R U . . .
C38 C 0.85645(12) 0.15213(13) 0.40141(12) 0.0167(3) Uani 1 1 d . . . . .
C39 C 0.85792(13) 0.11823(15) 0.28185(12) 0.0229(3) Uani 1 1 d . . . . .
H01D H 0.779349 0.093817 0.247892 0.034 Uiso 1 1 calc R U . . .
H01E H 0.899394 0.049028 0.247266 0.034 Uiso 1 1 calc R U . . .
H01F H 0.895968 0.189620 0.272041 0.034 Uiso 1 1 calc R U . . .
B1 B 0.75913(14) 0.34953(15) 0.45339(13) 0.0159(3) Uani 1 1 d . . . . .
H019 H 0.769079 0.340770 0.377580 0.019 Uiso 1 1 calc R U . . .

loop_
_atom_site_aniso_label
_atom_site_aniso_U_11
_atom_site_aniso_U_22
_atom_site_aniso_U_33
_atom_site_aniso_U_23
_atom_site_aniso_U_13
_atom_site_aniso_U_12
Zn1 0.01342(9) 0.01213(9) 0.01039(9) 0.00453(7) 0.00125(6) 0.00245(6)
O1 0.0348(7) 0.0348(7) 0.0777(11) 0.0382(8) 0.0242(7) 0.0071(6)
O2 0.0186(5) 0.0253(6) 0.0380(7) 0.0216(5) 0.0055(5) 0.0031(4)
O3 0.0647(9) 0.0331(7) 0.0150(6) 0.0036(5) -0.0078(6) 0.0254(7)
O4 0.0386(7) 0.0177(6) 0.0352(7) 0.0078(5) -0.0190(5) 0.0021(5)
N1 0.0175(6) 0.0133(6) 0.0119(5) 0.0047(5) 0.0009(4) 0.0016(5)
N2 0.0196(6) 0.0147(6) 0.0121(5) 0.0066(5) 0.0019(4) 0.0014(5)
N3 0.0153(5) 0.0144(6) 0.0136(6) 0.0059(5) 0.0006(4) 0.0016(4)
N4 0.0187(6) 0.0164(6) 0.0123(6) 0.0059(5) -0.0004(4) 0.0032(5)
N5 0.0144(5) 0.0135(6) 0.0113(5) 0.0050(5) 0.0025(4) 0.0014(4)
N6 0.0156(5) 0.0136(6) 0.0103(5) 0.0034(5) 0.0018(4) -0.0001(4)
N7 0.0274(7) 0.0202(6) 0.0134(6) 0.0069(5) 0.0031(5) 0.0114(5)
C1 0.0566(13) 0.0652(14) 0.0591(14) 0.0507(12) 0.0408(11) 0.0366(11)
C2 0.0877(18) 0.0852(18) 0.0436(12) 0.0522(13) 0.0438(12) 0.0542(15)
C3 0.0928(18) 0.0656(15) 0.0225(10) 0.0262(10) 0.0221(10) 0.0510(14)
C4 0.0584(12) 0.0452(11) 0.0159(8) 0.0136(8) 0.0130(8) 0.0355(10)
C5 0.0385(9) 0.0237(8) 0.0138(7) 0.0018(6) -0.0064(6) 0.0179(7)
C6 0.0373(9) 0.0351(9) 0.0201(8) 0.0171(7) 0.0160(7) 0.0259(7)
C7 0.0349(9) 0.0429(10) 0.0391(10) 0.0307(9) 0.0249(8) 0.0248(8)
C8 0.0212(7) 0.0287(9) 0.0540(11) 0.0294(9) 0.0194(7) 0.0133(7)
C9 0.0290(10) 0.0305(10) 0.101(2) 0.0356(12) 0.0123(11) -0.0020(8)
C10 0.0194(7) 0.0142(7) 0.0216(7) 0.0048(6) 0.0003(6) 0.0026(5)
C11 0.0252(8) 0.0233(8) 0.0261(8) 0.0095(7) 0.0078(6) 0.0046(6)
C12 0.0383(9) 0.0235(8) 0.0168(7) 0.0052(7) 0.0044(6) 0.0066(7)
C13 0.0334(8) 0.0162(7) 0.0172(7) 0.0046(6) -0.0041(6) -0.0013(6)
C14 0.0226(7) 0.0159(7) 0.0180(7) 0.0082(6) -0.0022(6) -0.0001(6)
C15 0.0183(7) 0.0121(6) 0.0173(7) 0.0073(6) -0.0020(5) 0.0040(5)
C16 0.0131(6) 0.0139(6) 0.0173(7) 0.0070(6) -0.0030(5) 0.0014(5)
C17 0.0149(6) 0.0146(7) 0.0211(7) 0.0093(6) -0.0010(5) 0.0004(5)
C18 0.0139(6) 0.0188(7) 0.0202(7) 0.0119(6) 0.0008(5) 0.0019(5)
C19 0.0219(7) 0.0228(8) 0.0211(7) 0.0136(6) 0.0039(6) 0.0016(6)
C20 0.0163(7) 0.0232(8) 0.0252(8) 0.0095(7) 0.0032(6) 0.0025(6)
C21 0.0269(8) 0.0335(9) 0.0277(9) 0.0136(8) 0.0084(7) 0.0080(7)
C22 0.0263(8) 0.0256(9) 0.0471(11) 0.0181(8) 0.0216(8) 0.0102(7)
C23 0.0183(8) 0.0203(8) 0.0549(12) 0.0034(8) 0.0144(8) 0.0005(6)
C24 0.0170(7) 0.0229(8) 0.0339(9) -0.0019(7) 0.0042(6) 0.0025(6)
C25 0.0149(7) 0.0143(7) 0.0248(8) 0.0056(6) 0.0037(6) 0.0055(5)
C26 0.0157(7) 0.0167(7) 0.0198(7) 0.0048(6) -0.0007(5) 0.0045(5)
C27 0.0187(7) 0.0395(10) 0.0226(8) 0.0090(7) -0.0045(6) 0.0094(7)
C28 0.0239(8) 0.0329(9) 0.0188(8) 0.0103(7) -0.0037(6) 0.0088(7)
C29 0.0348(10) 0.0752(15) 0.0207(9) 0.0215(10) -0.0019(7) 0.0193(10)
C30 0.0135(6) 0.0159(7) 0.0232(7) 0.0076(6) 0.0021(5) 0.0039(5)
C31 0.0187(7) 0.0211(7) 0.0195(7) 0.0058(6) -0.0011(6) 0.0059(6)
C32 0.0253(8) 0.0264(8) 0.0222(8) 0.0140(7) 0.0036(6) 0.0115(6)
C33 0.0273(8) 0.0171(7) 0.0288(8) 0.0133(7) 0.0045(6) 0.0062(6)
C34 0.0226(7) 0.0134(7) 0.0214(7) 0.0051(6) 0.0003(6) 0.0038(6)
C35 0.0144(6) 0.0158(7) 0.0182(7) 0.0067(6) 0.0035(5) 0.0069(5)
C36 0.0124(6) 0.0126(6) 0.0181(7) 0.0053(6) 0.0017(5) 0.0003(5)
C37 0.0170(7) 0.0143(7) 0.0189(7) 0.0023(6) 0.0033(5) 0.0042(5)
C38 0.0141(6) 0.0156(7) 0.0143(7) 0.0019(6) 0.0025(5) -0.0009(5)
C39 0.0234(7) 0.0253(8) 0.0119(7) 0.0010(6) 0.0024(6) 0.0033(6)
B1 0.0199(7) 0.0152(7) 0.0118(7) 0.0059(6) 0.0012(6) 0.0012(6)

_geom_special_details            
;
 All esds (except the esd in the dihedral angle between two l.s. planes)
 are estimated using the full covariance matrix.  The cell esds are taken
 into account individually in the estimation of esds in distances, angles
 and torsion angles; correlations between esds in cell parameters are only
 used when they are defined by crystal symmetry.  An approximate (isotropic)
 treatment of cell esds is used for estimating esds involving l.s. planes.
;
loop_
_geom_bond_atom_site_label_1
_geom_bond_atom_site_label_2
_geom_bond_distance
_geom_bond_site_symmetry_2
_geom_bond_publ_flag
Zn1 O2 2.3953(11) . ?
Zn1 N1 2.1238(12) . ?
Zn1 N3 2.0568(11) . ?
Zn1 N5 2.0197(12) . ?
Zn1 N7 1.9494(12) . ?
O1 C8 1.337(2) . ?
O1 C9 1.435(3) . ?
O2 C8 1.221(2) . ?
O3 C4 1.352(3) . ?
O3 C5 1.4066(19) . ?
O4 C5 1.195(2) . ?
N1 N2 1.3713(16) . ?
N1 C16 1.3368(18) . ?
N2 C18 1.3547(18) . ?
N2 B1 1.545(2) . ?
N3 C26 1.3403(18) . ?
N4 N3 1.3730(16) . ?
N4 C28 1.3531(19) . ?
N4 B1 1.5558(19) . ?
N5 N6 1.3675(16) . ?
N5 C36 1.3348(18) . ?
N6 C38 1.3529(18) . ?
N6 B1 1.5449(19) . ?
N7 C5 1.380(2) . ?
N7 C6 1.383(2) . ?
C1 H01O 0.9500 . ?
C2 C1 1.382(4) . ?
C2 H01N 0.9500 . ?
C3 C2 1.383(4) . ?
C3 H01J 0.9500 . ?
C4 C3 1.379(3) . ?
C6 C4 1.405(3) . ?
C6 C7 1.394(3) . ?
C7 C1 1.416(2) . ?
C7 C8 1.465(3) . ?
C9 H01G 0.9800 . ?
C9 H01H 0.9800 . ?
C9 H01I 0.9800 . ?
C10 H00Q 0.9500 . ?
C10 C11 1.385(2) . ?
C11 H00X 0.9500 . ?
C12 C11 1.387(2) . ?
C12 H00U 0.9500 . ?
C12 C13 1.384(2) . ?
C13 H012 0.9500 . ?
C14 C13 1.384(2) . ?
C14 H00P 0.9500 . ?
C15 C10 1.391(2) . ?
C15 C14 1.395(2) . ?
C15 C16 1.473(2) . ?
C17 C16 1.403(2) . ?
C17 H00D 0.9500 . ?
C17 C18 1.379(2) . ?
C18 C19 1.494(2) . ?
C19 H01A 0.9800 . ?
C19 H01B 0.9800 . ?
C19 H01C 0.9800 . ?
C20 H00L 0.9500 . ?
C20 C21 1.387(2) . ?
C21 H018 0.9500 . ?
C22 C21 1.390(2) . ?
C22 H011 0.9500 . ?
C22 C23 1.381(3) . ?
C23 H017 0.9500 . ?
C24 C23 1.385(3) . ?
C24 H015 0.9500 . ?
C25 C20 1.392(2) . ?
C25 C24 1.395(2) . ?
C26 C25 1.470(2) . ?
C26 C27 1.399(2) . ?
C27 H00T 0.9500 . ?
C27 C28 1.375(2) . ?
C28 C29 1.492(2) . ?
C29 H01K 0.9800 . ?
C29 H01L 0.9800 . ?
C29 H01M 0.9800 . ?
C30 H00I 0.9500 . ?
C30 C31 1.392(2) . ?
C30 C35 1.393(2) . ?
C31 H00M 0.9500 . ?
C31 C32 1.390(2) . ?
C32 H00Z 0.9500 . ?
C32 C33 1.385(2) . ?
C33 H016 0.9500 . ?
C34 C33 1.386(2) . ?
C34 H00S 0.9500 . ?
C35 C34 1.396(2) . ?
C35 C36 1.480(2) . ?
C36 C37 1.399(2) . ?
C37 H00W 0.9500 . ?
C38 C37 1.380(2) . ?
C38 C39 1.496(2) . ?
C39 H01D 0.9800 . ?
C39 H01E 0.9800 . ?
C39 H01F 0.9800 . ?
B1 H019 1.0000 . ?

loop_
_geom_angle_atom_site_label_1
_geom_angle_atom_site_label_2
_geom_angle_atom_site_label_3
_geom_angle
_geom_angle_site_symmetry_1
_geom_angle_site_symmetry_3
_geom_angle_publ_flag
N1 Zn1 O2 161.48(4) . . ?
N3 Zn1 O2 78.62(4) . . ?
N3 Zn1 N1 82.98(5) . . ?
N5 Zn1 O2 87.79(4) . . ?
N5 Zn1 N1 92.32(5) . . ?
N5 Zn1 N3 96.53(5) . . ?
N7 Zn1 O2 83.14(5) . . ?
N7 Zn1 N1 113.38(5) . . ?
N7 Zn1 N3 142.96(5) . . ?
N7 Zn1 N5 114.77(5) . . ?
C8 O1 C9 115.29(16) . . ?
C8 O2 Zn1 128.24(12) . . ?
C4 O3 C5 106.41(14) . . ?
N2 N1 Zn1 112.55(8) . . ?
C16 N1 Zn1 140.21(10) . . ?
C16 N1 N2 106.85(11) . . ?
N1 N2 B1 118.91(11) . . ?
C18 N2 N1 110.04(12) . . ?
C18 N2 B1 129.68(12) . . ?
N4 N3 Zn1 113.10(8) . . ?
C26 N3 Zn1 139.94(10) . . ?
C26 N3 N4 106.92(11) . . ?
N3 N4 B1 121.31(11) . . ?
C28 N4 N3 109.52(12) . . ?
C28 N4 B1 129.13(13) . . ?
N6 N5 Zn1 115.52(8) . . ?
C36 N5 Zn1 134.31(10) . . ?
C36 N5 N6 107.44(11) . . ?
N5 N6 B1 118.97(11) . . ?
C38 N6 N5 109.47(11) . . ?
C38 N6 B1 131.44(12) . . ?
C5 N7 Zn1 121.49(11) . . ?
C5 N7 C6 107.15(13) . . ?
C6 N7 Zn1 130.08(12) . . ?
C2 C1 H01O 119.5 . . ?
C2 C1 C7 121.1(2) . . ?
C7 C1 H01O 119.5 . . ?
C1 C2 H01N 118.9 . . ?
C1 C2 C3 122.20(19) . . ?
C3 C2 H01N 118.9 . . ?
C2 C3 H01J 121.6 . . ?
C4 C3 C2 116.8(2) . . ?
C4 C3 H01J 121.6 . . ?
O3 C4 C3 127.4(2) . . ?
O3 C4 C6 109.66(15) . . ?
C3 C4 C6 122.8(2) . . ?
O4 C5 O3 120.59(15) . . ?
O4 C5 N7 130.13(15) . . ?
N7 C5 O3 109.24(15) . . ?
N7 C6 C4 107.29(17) . . ?
N7 C6 C7 132.49(16) . . ?
C7 C6 C4 120.11(16) . . ?
C1 C7 C8 122.0(2) . . ?
C6 C7 C1 117.0(2) . . ?
C6 C7 C8 120.61(15) . . ?
O1 C8 C7 113.65(16) . . ?
O2 C8 O1 121.89(19) . . ?
O2 C8 C7 124.45(16) . . ?
O1 C9 H01G 109.5 . . ?
O1 C9 H01H 109.5 . . ?
O1 C9 H01I 109.5 . . ?
H01G C9 H01H 109.5 . . ?
H01G C9 H01I 109.5 . . ?
H01H C9 H01I 109.5 . . ?
C11 C10 H00Q 119.3 . . ?
C11 C10 C15 121.32(14) . . ?
C15 C10 H00Q 119.3 . . ?
C10 C11 H00X 120.3 . . ?
C10 C11 C12 119.38(15) . . ?
C12 C11 H00X 120.3 . . ?
C11 C12 H00U 120.1 . . ?
C13 C12 C11 119.90(15) . . ?
C13 C12 H00U 120.1 . . ?
C12 C13 H012 119.7 . . ?
C14 C13 C12 120.59(15) . . ?
C14 C13 H012 119.7 . . ?
C13 C14 H00P 119.9 . . ?
C13 C14 C15 120.17(14) . . ?
C15 C14 H00P 119.9 . . ?
C10 C15 C14 118.63(14) . . ?
C10 C15 C16 118.96(13) . . ?
C14 C15 C16 122.36(13) . . ?
N1 C16 C15 119.91(12) . . ?
N1 C16 C17 109.55(13) . . ?
C17 C16 C15 130.15(13) . . ?
C16 C17 H00D 127.0 . . ?
C18 C17 C16 106.06(12) . . ?
C18 C17 H00D 127.0 . . ?
N2 C18 C17 107.47(12) . . ?
N2 C18 C19 122.77(13) . . ?
C17 C18 C19 129.77(13) . . ?
C18 C19 H01A 109.5 . . ?
C18 C19 H01B 109.5 . . ?
C18 C19 H01C 109.5 . . ?
H01A C19 H01B 109.5 . . ?
H01A C19 H01C 109.5 . . ?
H01B C19 H01C 109.5 . . ?
C21 C20 H00L 119.6 . . ?
C21 C20 C25 120.88(15) . . ?
C25 C20 H00L 119.6 . . ?
C20 C21 H018 119.8 . . ?
C20 C21 C22 120.31(17) . . ?
C22 C21 H018 119.8 . . ?
C21 C22 H011 120.4 . . ?
C23 C22 C21 119.16(16) . . ?
C23 C22 H011 120.4 . . ?
C22 C23 H017 119.7 . . ?
C22 C23 C24 120.64(16) . . ?
C24 C23 H017 119.7 . . ?
C23 C24 H015 119.6 . . ?
C23 C24 C25 120.79(17) . . ?
C25 C24 H015 119.6 . . ?
C20 C25 C24 118.19(15) . . ?
C20 C25 C26 123.02(13) . . ?
C24 C25 C26 118.78(14) . . ?
N3 C26 C25 122.28(13) . . ?
N3 C26 C27 109.54(13) . . ?
C27 C26 C25 128.13(14) . . ?
C26 C27 H00T 127.0 . . ?
C28 C27 C26 105.96(13) . . ?
C28 C27 H00T 127.0 . . ?
N4 C28 C27 108.05(14) . . ?
N4 C28 C29 122.23(15) . . ?
C27 C28 C29 129.69(15) . . ?
C28 C29 H01K 109.5 . . ?
C28 C29 H01L 109.5 . . ?
C28 C29 H01M 109.5 . . ?
H01K C29 H01L 109.5 . . ?
H01K C29 H01M 109.5 . . ?
H01L C29 H01M 109.5 . . ?
C31 C30 H00I 119.8 . . ?
C31 C30 C35 120.41(14) . . ?
C35 C30 H00I 119.8 . . ?
C30 C31 H00M 120.1 . . ?
C32 C31 C30 119.71(14) . . ?
C32 C31 H00M 120.1 . . ?
C31 C32 H00Z 119.9 . . ?
C33 C32 C31 120.27(14) . . ?
C33 C32 H00Z 119.9 . . ?
C32 C33 H016 120.0 . . ?
C32 C33 C34 119.95(14) . . ?
C34 C33 H016 120.0 . . ?
C33 C34 H00S 119.8 . . ?
C33 C34 C35 120.46(14) . . ?
C35 C34 H00S 119.8 . . ?
C30 C35 C34 119.18(13) . . ?
C30 C35 C36 121.14(13) . . ?
C34 C35 C36 119.62(13) . . ?
N5 C36 C35 120.05(12) . . ?
N5 C36 C37 109.38(12) . . ?
C37 C36 C35 130.56(13) . . ?
C36 C37 H00W 127.0 . . ?
C38 C37 C36 105.91(13) . . ?
C38 C37 H00W 127.0 . . ?
N6 C38 C37 107.80(12) . . ?
N6 C38 C39 122.51(13) . . ?
C37 C38 C39 129.67(14) . . ?
C38 C39 H01D 109.5 . . ?
C38 C39 H01E 109.5 . . ?
C38 C39 H01F 109.5 . . ?
H01D C39 H01E 109.5 . . ?
H01D C39 H01F 109.5 . . ?
H01E C39 H01F 109.5 . . ?
N2 B1 N4 107.42(12) . . ?
N2 B1 H019 110.1 . . ?
N4 B1 H019 110.1 . . ?
N6 B1 N2 109.78(11) . . ?
N6 B1 N4 109.42(11) . . ?
N6 B1 H019 110.1 . . ?

loop_
_geom_torsion_atom_site_label_1
_geom_torsion_atom_site_label_2
_geom_torsion_atom_site_label_3
_geom_torsion_atom_site_label_4
_geom_torsion
_geom_torsion_site_symmetry_1
_geom_torsion_site_symmetry_2
_geom_torsion_site_symmetry_3
_geom_torsion_site_symmetry_4
_geom_torsion_publ_flag
Zn1 O2 C8 O1 168.69(11) . . . . ?
Zn1 O2 C8 C7 -12.6(2) . . . . ?
Zn1 N1 N2 C18 -173.08(9) . . . . ?
Zn1 N1 N2 B1 19.01(14) . . . . ?
Zn1 N1 C16 C15 -16.2(2) . . . . ?
Zn1 N1 C16 C17 170.14(11) . . . . ?
Zn1 N3 C26 C25 0.3(2) . . . . ?
Zn1 N3 C26 C27 -177.28(12) . . . . ?
Zn1 N5 N6 C38 -163.73(9) . . . . ?
Zn1 N5 N6 B1 12.85(15) . . . . ?
Zn1 N5 C36 C35 -19.2(2) . . . . ?
Zn1 N5 C36 C37 159.65(10) . . . . ?
Zn1 N7 C5 O3 -173.47(9) . . . . ?
Zn1 N7 C5 O4 4.5(2) . . . . ?
Zn1 N7 C6 C4 171.05(11) . . . . ?
Zn1 N7 C6 C7 -5.1(3) . . . . ?
O3 C4 C3 C2 -175.79(18) . . . . ?
N1 N2 C18 C17 -0.34(15) . . . . ?
N1 N2 C18 C19 180.00(12) . . . . ?
N1 N2 B1 N4 47.30(16) . . . . ?
N1 N2 B1 N6 -71.59(15) . . . . ?
N2 N1 C16 C15 171.91(11) . . . . ?
N2 N1 C16 C17 -1.72(15) . . . . ?
N3 N4 C28 C27 0.51(18) . . . . ?
N3 N4 C28 C29 -177.71(16) . . . . ?
N3 N4 B1 N2 -58.50(16) . . . . ?
N3 N4 B1 N6 60.62(16) . . . . ?
N3 C26 C25 C20 26.7(2) . . . . ?
N3 C26 C25 C24 -152.30(15) . . . . ?
N3 C26 C27 C28 0.16(19) . . . . ?
N4 N3 C26 C25 177.69(13) . . . . ?
N4 N3 C26 C27 0.14(17) . . . . ?
N5 N6 C38 C37 -0.43(15) . . . . ?
N5 N6 C38 C39 178.10(12) . . . . ?
N5 N6 B1 N2 51.75(16) . . . . ?
N5 N6 B1 N4 -65.90(15) . . . . ?
N5 C36 C37 C38 -0.22(16) . . . . ?
N6 N5 C36 C35 -178.89(12) . . . . ?
N6 N5 C36 C37 -0.03(15) . . . . ?
N6 C38 C37 C36 0.39(16) . . . . ?
N7 C6 C4 O3 -1.57(18) . . . . ?
N7 C6 C4 C3 -176.88(17) . . . . ?
N7 C6 C7 C1 177.14(16) . . . . ?
N7 C6 C7 C8 3.8(3) . . . . ?
C1 C7 C8 O1 11.8(2) . . . . ?
C1 C7 C8 O2 -166.96(16) . . . . ?
C3 C2 C1 C7 -0.4(3) . . . . ?
C4 O3 C5 O4 -173.97(15) . . . . ?
C4 O3 C5 N7 4.21(17) . . . . ?
C4 C3 C2 C1 1.7(3) . . . . ?
C4 C6 C7 C1 1.4(2) . . . . ?
C4 C6 C7 C8 -171.90(15) . . . . ?
C5 O3 C4 C3 173.45(18) . . . . ?
C5 O3 C4 C6 -1.58(18) . . . . ?
C5 N7 C6 C4 4.12(17) . . . . ?
C5 N7 C6 C7 -171.98(17) . . . . ?
C6 N7 C5 O3 -5.19(16) . . . . ?
C6 N7 C5 O4 172.77(17) . . . . ?
C6 C4 C3 C2 -1.4(3) . . . . ?
C6 C7 C1 C2 -1.2(3) . . . . ?
C6 C7 C8 O1 -175.15(14) . . . . ?
C6 C7 C8 O2 6.0(2) . . . . ?
C7 C6 C4 O3 175.11(14) . . . . ?
C7 C6 C4 C3 -0.2(3) . . . . ?
C8 C7 C1 C2 172.08(18) . . . . ?
C9 O1 C8 O2 0.2(2) . . . . ?
C9 O1 C8 C7 -178.69(15) . . . . ?
C10 C15 C14 C13 0.5(2) . . . . ?
C10 C15 C16 N1 -34.68(19) . . . . ?
C10 C15 C16 C17 137.46(15) . . . . ?
C11 C12 C13 C14 -0.7(2) . . . . ?
C13 C12 C11 C10 0.1(2) . . . . ?
C14 C15 C10 C11 -1.0(2) . . . . ?
C14 C15 C16 N1 148.06(13) . . . . ?
C14 C15 C16 C17 -39.8(2) . . . . ?
C15 C10 C11 C12 0.7(2) . . . . ?
C15 C14 C13 C12 0.4(2) . . . . ?
C16 N1 N2 C18 1.29(15) . . . . ?
C16 N1 N2 B1 -166.62(12) . . . . ?
C16 C15 C10 C11 -178.40(14) . . . . ?
C16 C15 C14 C13 177.75(13) . . . . ?
C16 C17 C18 N2 -0.69(15) . . . . ?
C16 C17 C18 C19 178.93(14) . . . . ?
C18 N2 B1 N4 -117.88(15) . . . . ?
C18 N2 B1 N6 123.22(15) . . . . ?
C18 C17 C16 N1 1.52(16) . . . . ?
C18 C17 C16 C15 -171.25(13) . . . . ?
C20 C25 C24 C23 -1.9(2) . . . . ?
C21 C22 C23 C24 0.3(3) . . . . ?
C23 C22 C21 C20 -0.8(3) . . . . ?
C24 C25 C20 C21 1.4(2) . . . . ?
C25 C20 C21 C22 -0.1(3) . . . . ?
C25 C24 C23 C22 1.1(3) . . . . ?
C25 C26 C27 C28 -177.20(15) . . . . ?
C26 C25 C20 C21 -177.61(15) . . . . ?
C26 C25 C24 C23 177.16(15) . . . . ?
C26 C27 C28 N4 -0.41(19) . . . . ?
C26 C27 C28 C29 177.64(19) . . . . ?
C27 C26 C25 C20 -156.25(17) . . . . ?
C27 C26 C25 C24 24.8(2) . . . . ?
C28 N4 N3 Zn1 177.79(10) . . . . ?
C28 N4 N3 C26 -0.41(16) . . . . ?
C28 N4 B1 N2 118.93(16) . . . . ?
C28 N4 B1 N6 -121.95(16) . . . . ?
C30 C31 C32 C33 0.8(2) . . . . ?
C30 C35 C34 C33 0.9(2) . . . . ?
C30 C35 C36 N5 -57.67(19) . . . . ?
C30 C35 C36 C37 123.74(17) . . . . ?
C31 C30 C35 C34 0.0(2) . . . . ?
C31 C30 C35 C36 177.24(13) . . . . ?
C31 C32 C33 C34 0.1(2) . . . . ?
C34 C35 C36 N5 119.56(15) . . . . ?
C34 C35 C36 C37 -59.0(2) . . . . ?
C35 C30 C31 C32 -0.8(2) . . . . ?
C35 C34 C33 C32 -0.9(2) . . . . ?
C35 C36 C37 C38 178.48(14) . . . . ?
C36 N5 N6 C38 0.29(15) . . . . ?
C36 N5 N6 B1 176.87(11) . . . . ?
C36 C35 C34 C33 -176.42(13) . . . . ?
C38 N6 B1 N2 -132.55(14) . . . . ?
C38 N6 B1 N4 109.80(16) . . . . ?
C39 C38 C37 C36 -177.99(14) . . . . ?
B1 N2 C18 C17 165.88(13) . . . . ?
B1 N2 C18 C19 -13.8(2) . . . . ?
B1 N4 N3 Zn1 -4.32(15) . . . . ?
B1 N4 N3 C26 177.48(12) . . . . ?
B1 N4 C28 C27 -177.16(14) . . . . ?
B1 N4 C28 C29 4.6(3) . . . . ?
B1 N6 C38 C37 -176.44(13) . . . . ?
B1 N6 C38 C39 2.1(2) . . . . ?

_shelx_res_file                  
;
TITL MKJ1_a.res in P-1
    mkj1_a.res
    created by SHELXL-2018/3 at 14:33:34 on 27-Aug-2021
REM Old TITL MKJ1 in P-1
REM SHELXT solution in P-1
REM R1 0.096, Rweak 0.009, Alpha 0.033, Orientation as input
REM Formula found by SHELXT: C40 N9 O2 Zn
CELL 0.71073 11.8862 12.1596 13.5975 115.605 90.781 98.587
ZERR 2 0.0008 0.0008 0.0009 0.001 0.001 0.001
LATT 1
SFAC C H B N O Zn
UNIT 78 68 2 14 8 2
DELU C00O O00B
SIMU C00O O00B
ISOR C00O O00B
RIGU

L.S. 10
PLAN  10
TEMP -173.15
CONF
BOND $H
LIST 6
MORE -1
fmap 2
acta 51
REM <olex2.extras>
REM <HklSrc "%.\\MKJ1_a.hkl">
REM </olex2.extras>

WGHT    0.026500    0.945800
FVAR       0.36548
ZN01  6    0.725774    0.370245    0.681893    11.00000    0.01342    0.01213 =
         0.01039    0.00453    0.00125    0.00245
N002  4    0.821364    0.257737    0.574438    11.00000    0.01443    0.01352 =
         0.01128    0.00502    0.00254    0.00135
N003  4    0.789883    0.519856    0.645473    11.00000    0.01747    0.01326 =
         0.01188    0.00471    0.00092    0.00161
N004  4    0.629863    0.331356    0.470903    11.00000    0.01873    0.01638 =
         0.01233    0.00587   -0.00043    0.00318
N005  4    0.761097    0.405478    0.834117    11.00000    0.02740    0.02019 =
         0.01343    0.00694    0.00311    0.01138
N006  4    0.593778    0.342078    0.569652    11.00000    0.01533    0.01439 =
         0.01364    0.00592    0.00064    0.00165
O007  5    0.608982    0.188565    0.675809    11.00000    0.01856    0.02528 =
         0.03799    0.02161    0.00546    0.00310
N008  4    0.814989    0.252387    0.471931    11.00000    0.01556    0.01357 =
         0.01029    0.00336    0.00182   -0.00012
N009  4    0.813773    0.481089    0.538407    11.00000    0.01958    0.01471 =
         0.01206    0.00658    0.00191    0.00136
O00A  5    0.865320    0.490030    0.998816    11.00000    0.06468    0.03310 =
         0.01495    0.00360   -0.00779    0.02543
O00B  5    0.917664    0.564259    0.876623    11.00000    0.03859    0.01770 =
         0.03524    0.00782   -0.01895    0.00206
O00C  5    0.504033    0.068998    0.739636    11.00000    0.03481    0.03485 =
         0.07769    0.03816    0.02422    0.00713
C00D  1    0.875853    0.682359    0.621676    11.00000    0.01485    0.01462 =
         0.02111    0.00933   -0.00100    0.00037
AFIX  43
H00D  2    0.909680    0.764445    0.636518    11.00000   -1.20000
AFIX   0
C00E  1    0.798128    0.714221    0.808909    11.00000    0.01832    0.01205 =
         0.01729    0.00734   -0.00196    0.00403
C00F  1    0.825539    0.642267    0.695927    11.00000    0.01313    0.01389 =
         0.01726    0.00697   -0.00296    0.00143
C00G  1    0.479459    0.326622    0.559924    11.00000    0.01572    0.01671 =
         0.01977    0.00477   -0.00068    0.00452
C00H  1    0.410385    0.327506    0.649063    11.00000    0.01489    0.01429 =
         0.02484    0.00556    0.00368    0.00545
C00I  1    0.948052    0.231109    0.760329    11.00000    0.01353    0.01591 =
         0.02323    0.00762    0.00214    0.00386
AFIX  43
H00I  2    0.985605    0.305883    0.760535    11.00000   -1.20000
AFIX   0
C00J  1    0.883182    0.140798    0.666407    11.00000    0.01443    0.01575 =
         0.01816    0.00669    0.00350    0.00686
C00K  1    0.867215    0.161298    0.567861    11.00000    0.01240    0.01256 =
         0.01808    0.00530    0.00167    0.00030
C00L  1    0.451248    0.390563    0.759055    11.00000    0.01627    0.02318 =
         0.02525    0.00955    0.00321    0.00247
AFIX  43
H00L  2    0.526043    0.438100    0.778934    11.00000   -1.20000
AFIX   0
C00M  1    0.958208    0.212502    0.853876    11.00000    0.01872    0.02111 =
         0.01949    0.00585   -0.00106    0.00595
AFIX  43
H00M  2    1.003355    0.273878    0.917461    11.00000   -1.20000
AFIX   0
C00N  1    0.866232    0.578422    0.522786    11.00000    0.01389    0.01878 =
         0.02019    0.01187    0.00085    0.00193
C00O  1    0.852542    0.493858    0.897404    11.00000    0.03849    0.02368 =
         0.01378    0.00183   -0.00641    0.01786
C00P  1    0.870780    0.820053    0.883384    11.00000    0.02256    0.01591 =
         0.01802    0.00818   -0.00219   -0.00010
AFIX  43
H00P  2    0.942019    0.846278    0.862586    11.00000   -1.20000
AFIX   0
C00Q  1    0.693996    0.678580    0.841385    11.00000    0.01940    0.01422 =
         0.02160    0.00477    0.00028    0.00262
AFIX  43
H00Q  2    0.643299    0.607424    0.790916    11.00000   -1.20000
AFIX   0
C00R  1    0.856447    0.152132    0.401410    11.00000    0.01413    0.01561 =
         0.01427    0.00188    0.00255   -0.00092
C00S  1    0.828480    0.031396    0.667256    11.00000    0.02258    0.01340 =
         0.02140    0.00506    0.00035    0.00385
AFIX  43
H00S  2    0.784912   -0.031204    0.603246    11.00000   -1.20000
AFIX   0
C00T  1    0.441534    0.305532    0.454398    11.00000    0.01868    0.03952 =
         0.02257    0.00904   -0.00447    0.00939
AFIX  43
H00T  2    0.364689    0.291882    0.425776    11.00000   -1.20000
AFIX   0
C00U  1    0.736145    0.849521    1.019193    11.00000    0.03828    0.02354 =
         0.01682    0.00524    0.00439    0.00661
AFIX  43
H00U  2    0.715589    0.895490    1.091073    11.00000   -1.20000
AFIX   0
C00V  1    0.538207    0.308595    0.400568    11.00000    0.02388    0.03288 =
         0.01880    0.01035   -0.00373    0.00882
C00W  1    0.890882    0.092374    0.459842    11.00000    0.01698    0.01428 =
         0.01886    0.00230    0.00334    0.00420
AFIX  43
H00W  2    0.923892    0.019390    0.432327    11.00000   -1.20000
AFIX   0
C00X  1    0.662743    0.744767    0.945845    11.00000    0.02518    0.02331 =
         0.02608    0.00949    0.00780    0.00460
AFIX  43
H00X  2    0.591711    0.718673    0.967060    11.00000   -1.20000
AFIX   0
C00Y  1    0.722498    0.338723    0.891149    11.00000    0.03732    0.03515 =
         0.02015    0.01709    0.01597    0.02590
C00Z  1    0.902023    0.103753    0.853872    11.00000    0.02534    0.02642 =
         0.02222    0.01404    0.00362    0.01151
AFIX  43
H00Z  2    0.908040    0.091288    0.917933    11.00000   -1.20000
AFIX   0
C010  1    0.903095    0.565784    0.414323    11.00000    0.02185    0.02281 =
         0.02112    0.01358    0.00392    0.00160
AFIX 137
H01A  2    0.951161    0.501738    0.386302    11.00000   -1.50000
H01B  2    0.946658    0.644897    0.422822    11.00000   -1.50000
H01C  2    0.835645    0.542429    0.362708    11.00000   -1.50000
AFIX   0
C011  1    0.274555    0.315912    0.812370    11.00000    0.02629    0.02557 =
         0.04709    0.01809    0.02165    0.01023
AFIX  43
H011  2    0.228879    0.311108    0.867636    11.00000   -1.20000
AFIX   0
C012  1    0.839372    0.886952    0.987484    11.00000    0.03339    0.01618 =
         0.01723    0.00457   -0.00412   -0.00130
AFIX  43
H012  2    0.889098    0.959216    1.037637    11.00000   -1.20000
AFIX   0
C013  1    0.857916    0.118227    0.281847    11.00000    0.02342    0.02535 =
         0.01192    0.00102    0.00235    0.00329
AFIX 137
H01D  2    0.779349    0.093817    0.247892    11.00000   -1.50000
H01E  2    0.899394    0.049028    0.247266    11.00000   -1.50000
H01F  2    0.895968    0.189620    0.272041    11.00000   -1.50000
AFIX   0
C014  1    0.787020    0.394075    0.993121    11.00000    0.05843    0.04522 =
         0.01594    0.01356    0.01295    0.03551
C015  1    0.299285    0.260705    0.622663    11.00000    0.01704    0.02293 =
         0.03392   -0.00187    0.00418    0.00252
AFIX  43
H015  2    0.268858    0.219023    0.548297    11.00000   -1.20000
AFIX   0
C016  1    0.837275    0.013441    0.760840    11.00000    0.02728    0.01709 =
         0.02885    0.01329    0.00451    0.00619
AFIX  43
H016  2    0.798925   -0.060749    0.761180    11.00000   -1.20000
AFIX   0
C017  1    0.232842    0.254443    0.703586    11.00000    0.01834    0.02035 =
         0.05486    0.00339    0.01438    0.00055
AFIX  43
H017  2    0.157839    0.207396    0.684048    11.00000   -1.20000
AFIX   0
C018  1    0.384212    0.384903    0.839998    11.00000    0.02691    0.03353 =
         0.02766    0.01359    0.00838    0.00800
AFIX  43
H018  2    0.413394    0.428393    0.914672    11.00000   -1.20000
AFIX   0
B019  3    0.759133    0.349528    0.453386    11.00000    0.01992    0.01521 =
         0.01176    0.00589    0.00122    0.00118
AFIX  13
H019  2    0.769079    0.340770    0.377580    11.00000   -1.20000
AFIX   0
C01A  1    0.642024    0.231719    0.862968    11.00000    0.03489    0.04293 =
         0.03907    0.03073    0.02495    0.02477
C01B  1    0.447997   -0.001341    0.631270    11.00000    0.02902    0.03052 =
         0.10147    0.03560    0.01234   -0.00195
AFIX 137
H01G  2    0.504116   -0.037882    0.580103    11.00000   -1.50000
H01H  2    0.412536    0.053195    0.609144    11.00000   -1.50000
H01I  2    0.389078   -0.067364    0.630575    11.00000   -1.50000
AFIX   0
C01C  1    0.585088    0.163966    0.751906    11.00000    0.02116    0.02867 =
         0.05396    0.02937    0.01944    0.01334
C01D  1    0.774512    0.347240    1.069098    11.00000    0.09284    0.06557 =
         0.02251    0.02622    0.02207    0.05096
AFIX  43
H01J  2    0.820030    0.384905    1.137034    11.00000   -1.20000
AFIX   0
C01E  1    0.549559    0.287688    0.284905    11.00000    0.03484    0.07516 =
         0.02068    0.02152   -0.00188    0.01929
AFIX 137
H01K  2    0.584533    0.365311    0.283694    11.00000   -1.50000
H01L  2    0.473813    0.259165    0.244586    11.00000   -1.50000
H01M  2    0.597787    0.224860    0.250475    11.00000   -1.50000
AFIX   0
C01F  1    0.692530    0.242810    1.041664    11.00000    0.08767    0.08516 =
         0.04359    0.05218    0.04378    0.05415
AFIX  43
H01N  2    0.680359    0.209504    1.093029    11.00000   -1.20000
AFIX   0
C01G  1    0.627714    0.185276    0.942028    11.00000    0.05655    0.06523 =
         0.05913    0.05068    0.04082    0.03662
AFIX  43
H01O  2    0.572642    0.113368    0.926323    11.00000   -1.20000
AFIX   0
HKLF 4


REM  MKJ1_a.res in P-1
REM wR2 = 0.0735, GooF = S = 1.060, Restrained GooF = 1.026 for all data
REM R1 = 0.0279 for 6820 Fo > 4sig(Fo) and 0.0295 for all 7180 data
REM 473 parameters refined using 491 restraints

END

WGHT      0.0265      0.9466

REM Highest difference peak  0.347,  deepest hole -0.289,  1-sigma level  0.053
Q1    1   0.4440  0.3314  0.6089  11.00000  0.05    0.35
Q2    1   0.8776  0.1460  0.6153  11.00000  0.05    0.34
Q3    1   0.7216  0.3606  0.8418  11.00000  0.05    0.33
Q4    1   0.6643  0.2999  0.8799  11.00000  0.05    0.32
Q5    1   0.8121  0.6798  0.7518  11.00000  0.05    0.32
Q6    1   0.9018  0.1392  0.5241  11.00000  0.05    0.31
Q7    1   0.8544  0.5609  0.9120  11.00000  0.05    0.31
Q8    1   0.8803  0.5729  0.4728  11.00000  0.05    0.31
Q9    1   0.7739  0.4668  0.6742  11.00000  0.05    0.31
Q10   1   0.4584  0.3464  0.5172  11.00000  0.05    0.31
;
_shelx_res_checksum              94086
_olex2_submission_special_instructions 'No special instructions were received'
####################################################################### 
# 
# This file contains crystal structure data downloaded from the 
# Cambridge Structural Database (CSD) hosted by the Cambridge 
# Crystallographic Data Centre (CCDC).
# 
# Full information about CCDC data access policies and citation 
# guidelines are available at http://www.ccdc.cam.ac.uk/access/V1 
# 
# Audit and citation data items may have been added by the CCDC. 
# Please retain this information to preserve the provenance of 
# this file and to allow appropriate attribution of the data. 
# 
#######################################################################

data_mkj2_a
_audit_block_doi                 10.5517/ccdc.csd.cc292q37
_database_code_depnum_ccdc_archive 'CCDC 2117768'
loop_
_audit_author_name
_audit_author_address
'Hyeonglim Seo'
;UC San Diego
United States of America
;
_audit_update_record             
;
2021-10-22 deposited with the CCDC.	2022-02-01 downloaded from the CCDC.
;
_audit_creation_date             2021-08-13
_audit_creation_method           
;
Olex2 1.3
(compiled 2020.11.12 svn.r5f609507 for OlexSys, GUI svn.r6272)
;
_shelx_SHELXL_version_number     2018/3
_chemical_name_common            ?
_chemical_name_systematic        ?
_chemical_formula_moiety         'C39 H35 B N8 O2 Zn'
_chemical_formula_sum            'C39 H35 B N8 O2 Zn'
_chemical_formula_weight         723.93
_chemical_melting_point          ?
loop_
_atom_type_symbol
_atom_type_description
_atom_type_scat_dispersion_real
_atom_type_scat_dispersion_imag
_atom_type_scat_source
C C 0.0033 0.0016 'International Tables Vol C Tables 4.2.6.8 and 6.1.1.4'
H H 0.0000 0.0000 'International Tables Vol C Tables 4.2.6.8 and 6.1.1.4'
B B 0.0013 0.0007 'International Tables Vol C Tables 4.2.6.8 and 6.1.1.4'
N N 0.0061 0.0033 'International Tables Vol C Tables 4.2.6.8 and 6.1.1.4'
O O 0.0106 0.0060 'International Tables Vol C Tables 4.2.6.8 and 6.1.1.4'
Zn Zn 0.2839 1.4301 'International Tables Vol C Tables 4.2.6.8 and 6.1.1.4'

_shelx_space_group_comment       
;
The symmetry employed for this shelxl refinement is uniquely defined
by the following loop, which should always be used as a source of
symmetry information in preference to the above space-group names.
They are only intended as comments.
;
_space_group_crystal_system      orthorhombic
_space_group_IT_number           61
_space_group_name_H-M_alt        'P b c a'
_space_group_name_Hall           '-P 2ac 2ab'
loop_
_space_group_symop_operation_xyz
'x, y, z'
'-x+1/2, -y, z+1/2'
'-x, y+1/2, -z+1/2'
'x+1/2, -y+1/2, -z'
'-x, -y, -z'
'x-1/2, y, -z-1/2'
'x, -y-1/2, z-1/2'
'-x-1/2, y-1/2, z'

_cell_length_a                   17.7615(5)
_cell_length_b                   17.8877(6)
_cell_length_c                   21.4370(7)
_cell_angle_alpha                90
_cell_angle_beta                 90
_cell_angle_gamma                90
_cell_volume                     6810.8(4)
_cell_formula_units_Z            8
_cell_measurement_reflns_used    9865
_cell_measurement_temperature    100.0
_cell_measurement_theta_max      26.38
_cell_measurement_theta_min      2.22
_shelx_estimated_absorpt_T_max   ?
_shelx_estimated_absorpt_T_min   ?
_exptl_absorpt_coefficient_mu    0.770
_exptl_absorpt_correction_T_max  0.7454
_exptl_absorpt_correction_T_min  0.6445
_exptl_absorpt_correction_type   none
_exptl_absorpt_process_details   
;
SADABS-2016/2 (Bruker,2016/2) was used for absorption correction.
wR2(int) was 0.1361 before and 0.0686 after correction.
The Ratio of minimum to maximum transmission is 0.8646.
The \l/2 correction factor is Not present.
;
_exptl_absorpt_special_details   ?
_exptl_crystal_colour            colourless
_exptl_crystal_colour_primary    colourless
_exptl_crystal_density_diffrn    1.412
_exptl_crystal_density_meas      ?
_exptl_crystal_density_method    ?
_exptl_crystal_description       block
_exptl_crystal_F_000             3008
_exptl_crystal_size_max          0.1
_exptl_crystal_size_mid          0.1
_exptl_crystal_size_min          0.1
_exptl_transmission_factor_max   ?
_exptl_transmission_factor_min   ?
_diffrn_reflns_av_R_equivalents  0.0536
_diffrn_reflns_av_unetI/netI     0.0430
_diffrn_reflns_Laue_measured_fraction_full 1.000
_diffrn_reflns_Laue_measured_fraction_max 0.998
_diffrn_reflns_limit_h_max       13
_diffrn_reflns_limit_h_min       -22
_diffrn_reflns_limit_k_max       22
_diffrn_reflns_limit_k_min       -17
_diffrn_reflns_limit_l_max       19
_diffrn_reflns_limit_l_min       -26
_diffrn_reflns_number            29933
_diffrn_reflns_point_group_measured_fraction_full 1.000
_diffrn_reflns_point_group_measured_fraction_max 0.998
_diffrn_reflns_theta_full        25.500
_diffrn_reflns_theta_max         26.385
_diffrn_reflns_theta_min         1.874
_diffrn_ambient_temperature      100.0
_diffrn_detector                 'Bruker APEX-II CCD'
_diffrn_detector_area_resol_mean 7.9
_diffrn_detector_type            'CCD Area Detector'
_diffrn_measured_fraction_theta_full 1.000
_diffrn_measured_fraction_theta_max 0.998
_diffrn_measurement_device       'Kappa Four-Circle Diffractometer'
_diffrn_measurement_device_type  'Bruker APEX II Ultra'
_diffrn_measurement_method       '\w and \f scans'
_diffrn_radiation_monochromator  'Double Bounce Multilayer Mirrors'
_diffrn_radiation_probe          X-ray
_diffrn_radiation_type           MoK\a
_diffrn_radiation_wavelength     0.71073
_diffrn_radiation_xray_symbol    K-L~3~
_diffrn_source                   'Micro Focus Rotating Anode'
_diffrn_source_current           50.0
_diffrn_source_power             2.5
_diffrn_source_type              'Bruker TXS'
_diffrn_source_voltage           50.0
_diffrn_standards_number         0
_reflns_Friedel_coverage         0.000
_reflns_Friedel_fraction_full    .
_reflns_Friedel_fraction_max     .
_reflns_number_gt                6119
_reflns_number_total             6969
_reflns_special_details          
;
 Reflections were merged by SHELXL according to the crystal
 class for the calculation of statistics and refinement.
 
 _reflns_Friedel_fraction is defined as the number of unique
 Friedel pairs measured divided by the number that would be
 possible theoretically, ignoring centric projections and
 systematic absences.
;
_reflns_threshold_expression     'I > 2\s(I)'
_computing_cell_refinement       'SAINT v8.34A (Bruker, 2013)'
_computing_data_collection       'APEX2 v2013.6-2 (Bruker, 2013)'
_computing_data_reduction        'SAINT v8.34A (Bruker, 2013)'
_computing_molecular_graphics    'Olex2 1.3 (Dolomanov et al., 2009)'
_computing_publication_material  'Olex2 1.3 (Dolomanov et al., 2009)'
_computing_structure_refinement  'XL  (Sheldrick, 2008)'
_computing_structure_solution    'SHELXT 2014/5 (Sheldrick, 2014)'
_refine_diff_density_max         0.356
_refine_diff_density_min         -0.453
_refine_diff_density_rms         0.058
_refine_ls_extinction_coef       .
_refine_ls_extinction_method     none
_refine_ls_goodness_of_fit_ref   1.045
_refine_ls_hydrogen_treatment    constr
_refine_ls_matrix_type           full
_refine_ls_number_parameters     464
_refine_ls_number_reflns         6969
_refine_ls_number_restraints     0
_refine_ls_R_factor_all          0.0377
_refine_ls_R_factor_gt           0.0314
_refine_ls_restrained_S_all      1.045
_refine_ls_shift/su_max          0.002
_refine_ls_shift/su_mean         0.000
_refine_ls_structure_factor_coef Fsqd
_refine_ls_weighting_details     
'w=1/[\s^2^(Fo^2^)+(0.0301P)^2^+4.9171P] where P=(Fo^2^+2Fc^2^)/3'
_refine_ls_weighting_scheme      calc
_refine_ls_wR_factor_gt          0.0807
_refine_ls_wR_factor_ref         0.0848
_refine_special_details          ?
_olex2_refinement_description    
;
1. Fixed Uiso
 At 1.2 times of:
  All B(H) groups, All C(H) groups
 At 1.5 times of:
  All C(H,H,H) groups
2.a Ternary CH refined with riding coordinates:
 B01D(H01O)
2.b Aromatic/amide H refined with riding coordinates:
 C00D(H00D), C00E(H00E), C00O(H00O), C00P(H00P), C00Q(H00Q), C00S(H00S),
 C00T(H00T), C00U(H00U), C00W(H00W), C00X(H00X), C00Y(H00Y), C00Z(H00Z),
 C012(H012), C013(H013), C014(H014), C015(H015), C016(H016), C019(H019),
 C01A(H01J), C01B(H01K), C01E(H01P), C01F(H01Q)
2.c Idealised Me refined as rotating group:
 C011(H01A,H01B,H01C), C017(H01D,H01E,H01F), C018(H01G,H01H,H01I), C01C(H01L,
 H01M,H01N)
;
_atom_sites_solution_hydrogens   geom
_atom_sites_solution_primary     ?
_atom_sites_solution_secondary   ?
loop_
_atom_site_label
_atom_site_type_symbol
_atom_site_fract_x
_atom_site_fract_y
_atom_site_fract_z
_atom_site_U_iso_or_equiv
_atom_site_adp_type
_atom_site_occupancy
_atom_site_site_symmetry_order
_atom_site_calc_flag
_atom_site_refinement_flags_posn
_atom_site_refinement_flags_adp
_atom_site_refinement_flags_occupancy
_atom_site_disorder_assembly
_atom_site_disorder_group
Zn1 Zn 0.67944(2) 0.60034(2) 0.42049(2) 0.01050(7) Uani 1 1 d . . . . .
O1 O 0.73794(6) 0.67481(7) 0.34620(5) 0.0156(2) Uani 1 1 d . . . . .
O2 O 0.76215(8) 0.71939(7) 0.25079(6) 0.0223(3) Uani 1 1 d . . . . .
N1 N 0.60387(8) 0.43752(8) 0.29461(7) 0.0163(3) Uani 1 1 d . . . . .
N2 N 0.65267(8) 0.53603(7) 0.34946(6) 0.0118(3) Uani 1 1 d . . . . .
N3 N 0.64212(7) 0.55420(8) 0.50722(6) 0.0127(3) Uani 1 1 d . . . . .
N4 N 0.64015(8) 0.60810(8) 0.55321(6) 0.0127(3) Uani 1 1 d . . . . .
N5 N 0.61878(7) 0.69588(8) 0.43972(6) 0.0121(3) Uani 1 1 d . . . . .
N6 N 0.64338(7) 0.72979(8) 0.49328(6) 0.0128(3) Uani 1 1 d . . . . .
N7 N 0.77637(7) 0.62060(8) 0.47148(6) 0.0123(3) Uani 1 1 d . . . . .
N8 N 0.76403(8) 0.66364(8) 0.52366(6) 0.0120(3) Uani 1 1 d . . . . .
C1 C 0.74295(10) 0.58069(10) 0.19607(8) 0.0176(4) Uani 1 1 d . . . . .
H00T H 0.773098 0.616066 0.174423 0.021 Uiso 1 1 calc R U . . .
C2 C 0.71898(10) 0.51639(10) 0.16512(8) 0.0187(4) Uani 1 1 d . . . . .
H00U H 0.735286 0.507322 0.123602 0.022 Uiso 1 1 calc R U . . .
C3 C 0.67168(10) 0.46553(10) 0.19415(8) 0.0175(4) Uani 1 1 d . . . . .
H016 H 0.653578 0.422946 0.172320 0.021 Uiso 1 1 calc R U . . .
C4 C 0.65118(9) 0.47814(9) 0.25610(8) 0.0143(3) Uani 1 1 d . . . . .
C5 C 0.60765(9) 0.47400(9) 0.34811(8) 0.0140(3) Uani 1 1 d . . . . .
H00E H 0.580476 0.457950 0.383854 0.017 Uiso 1 1 calc R U . . .
C6 C 0.67991(8) 0.54033(9) 0.28925(8) 0.0120(3) Uani 1 1 d . . . . .
C7 C 0.72356(9) 0.59424(9) 0.25832(8) 0.0147(3) Uani 1 1 d . . . . .
C8 C 0.74220(9) 0.66481(10) 0.28992(8) 0.0149(3) Uani 1 1 d . . . . .
C9 C 0.77551(13) 0.79159(10) 0.27928(9) 0.0281(4) Uani 1 1 d . . . . .
H01L H 0.786401 0.828526 0.246745 0.042 Uiso 1 1 calc R U . . .
H01M H 0.818508 0.788072 0.307786 0.042 Uiso 1 1 calc R U . . .
H01N H 0.730677 0.807036 0.302601 0.042 Uiso 1 1 calc R U . . .
C10 C 0.68063(9) 0.39579(10) 0.47074(8) 0.0158(4) Uani 1 1 d . . . . .
H00Q H 0.724994 0.425187 0.474074 0.019 Uiso 1 1 calc R U . . .
C11 C 0.68261(10) 0.32841(10) 0.43852(9) 0.0183(4) Uani 1 1 d . . . . .
H00O H 0.728395 0.311479 0.420488 0.022 Uiso 1 1 calc R U . . .
C12 C 0.61771(11) 0.28589(10) 0.43271(8) 0.0198(4) Uani 1 1 d . . . . .
H012 H 0.618686 0.240503 0.409717 0.024 Uiso 1 1 calc R U . . .
C13 C 0.55126(10) 0.30969(10) 0.46052(8) 0.0197(4) Uani 1 1 d . . . . .
H00W H 0.507047 0.280085 0.457075 0.024 Uiso 1 1 calc R U . . .
C14 C 0.54920(9) 0.37663(10) 0.49335(8) 0.0160(3) Uani 1 1 d . . . . .
H00Y H 0.503702 0.392514 0.512503 0.019 Uiso 1 1 calc R U . . .
C15 C 0.61386(9) 0.42058(9) 0.49824(8) 0.0134(3) Uani 1 1 d . . . . .
C16 C 0.61316(9) 0.49203(9) 0.53241(8) 0.0136(3) Uani 1 1 d . . . . .
C17 C 0.59037(9) 0.50597(10) 0.59381(8) 0.0164(3) Uani 1 1 d . . . . .
H00X H 0.566772 0.471892 0.621612 0.020 Uiso 1 1 calc R U . . .
C18 C 0.60919(9) 0.57928(10) 0.60559(8) 0.0156(3) Uani 1 1 d . . . . .
C19 C 0.60104(11) 0.62281(11) 0.66454(8) 0.0237(4) Uani 1 1 d . . . . .
H01G H 0.650162 0.626924 0.685074 0.036 Uiso 1 1 calc R U . . .
H01H H 0.565632 0.597199 0.692333 0.036 Uiso 1 1 calc R U . . .
H01I H 0.581968 0.672921 0.654949 0.036 Uiso 1 1 calc R U . . .
C20 C 0.51758(10) 0.65745(10) 0.33771(8) 0.0171(4) Uani 1 1 d . . . . .
H00S H 0.528888 0.619348 0.367126 0.021 Uiso 1 1 calc R U . . .
C21 C 0.47594(10) 0.64014(10) 0.28508(9) 0.0218(4) Uani 1 1 d . . . . .
H019 H 0.460300 0.590071 0.277972 0.026 Uiso 1 1 calc R U . . .
C22 C 0.45688(11) 0.69579(11) 0.24253(9) 0.0230(4) Uani 1 1 d . . . . .
H01K H 0.427833 0.684009 0.206643 0.028 Uiso 1 1 calc R U . . .
C23 C 0.48060(10) 0.76843(11) 0.25294(9) 0.0223(4) Uani 1 1 d . . . . .
H01J H 0.467049 0.806841 0.224478 0.027 Uiso 1 1 calc R U . . .
C24 C 0.52409(10) 0.78533(10) 0.30479(9) 0.0194(4) Uani 1 1 d . . . . .
H00Z H 0.541143 0.835123 0.310929 0.023 Uiso 1 1 calc R U . . .
C25 C 0.54317(9) 0.73016(9) 0.34812(8) 0.0140(3) Uani 1 1 d . . . . .
C26 C 0.58388(9) 0.74891(9) 0.40571(8) 0.0135(3) Uani 1 1 d . . . . .
C27 C 0.58816(9) 0.81760(10) 0.43704(8) 0.0157(3) Uani 1 1 d . . . . .
H00P H 0.569096 0.864355 0.423172 0.019 Uiso 1 1 calc R U . . .
C28 C 0.62575(9) 0.80339(9) 0.49214(8) 0.0150(3) Uani 1 1 d . . . . .
C29 C 0.64524(10) 0.85475(10) 0.54487(9) 0.0191(4) Uani 1 1 d . . . . .
H01A H 0.616836 0.840191 0.582137 0.029 Uiso 1 1 calc R U . . .
H01B H 0.632335 0.906222 0.533430 0.029 Uiso 1 1 calc R U . . .
H01C H 0.699305 0.851454 0.553573 0.029 Uiso 1 1 calc R U . . .
C30 C 0.84686(10) 0.51872(10) 0.37764(8) 0.0185(4) Uani 1 1 d . . . . .
H013 H 0.793849 0.513474 0.381609 0.022 Uiso 1 1 calc R U . . .
C32 C 0.96108(11) 0.48952(10) 0.32240(9) 0.0227(4) Uani 1 1 d . . . . .
H014 H 0.986436 0.465399 0.288968 0.027 Uiso 1 1 calc R U . . .
C33 C 1.00062(11) 0.53083(13) 0.36542(12) 0.0412(6) Uani 1 1 d . . . . .
H01P H 1.053805 0.534688 0.361960 0.049 Uiso 1 1 calc R U . . .
C34 C 0.96371(11) 0.56696(14) 0.41385(11) 0.0367(6) Uani 1 1 d . . . . .
H01Q H 0.991885 0.596041 0.442658 0.044 Uiso 1 1 calc R U . . .
C35 C 0.88620(9) 0.56125(10) 0.42084(8) 0.0152(3) Uani 1 1 d . . . . .
C36 C 0.84994(9) 0.60341(9) 0.47143(8) 0.0128(3) Uani 1 1 d . . . . .
C37 C 0.88464(9) 0.63570(10) 0.52348(8) 0.0154(3) Uani 1 1 d . . . . .
H00D H 0.936155 0.631713 0.534915 0.019 Uiso 1 1 calc R U . . .
C38 C 0.88406(10) 0.48364(10) 0.32855(8) 0.0210(4) Uani 1 1 d . . . . .
H015 H 0.856103 0.455399 0.299020 0.025 Uiso 1 1 calc R U . . .
C39 C 0.82946(9) 0.67432(10) 0.55479(8) 0.0136(3) Uani 1 1 d . . . . .
C40 C 0.83657(10) 0.72598(10) 0.60931(8) 0.0189(4) Uani 1 1 d . . . . .
H01D H 0.835985 0.777864 0.594629 0.028 Uiso 1 1 calc R U . . .
H01E H 0.884042 0.716076 0.631091 0.028 Uiso 1 1 calc R U . . .
H01F H 0.794339 0.717865 0.637940 0.028 Uiso 1 1 calc R U . . .
B1 B 0.68265(10) 0.68284(11) 0.54412(9) 0.0132(4) Uani 1 1 d . . . . .
H01O H 0.683662 0.711263 0.584276 0.016 Uiso 1 1 calc R U . . .

loop_
_atom_site_aniso_label
_atom_site_aniso_U_11
_atom_site_aniso_U_22
_atom_site_aniso_U_33
_atom_site_aniso_U_23
_atom_site_aniso_U_13
_atom_site_aniso_U_12
Zn1 0.00947(11) 0.01152(11) 0.01052(11) -0.00138(7) 0.00022(7) -0.00039(7)
O1 0.0174(6) 0.0174(6) 0.0120(6) -0.0007(5) 0.0003(5) -0.0035(5)
O2 0.0343(7) 0.0182(6) 0.0143(6) 0.0000(5) 0.0026(5) -0.0123(6)
N1 0.0172(7) 0.0141(7) 0.0175(7) 0.0011(6) -0.0043(6) -0.0005(6)
N2 0.0121(6) 0.0119(7) 0.0114(7) -0.0001(5) -0.0004(5) -0.0010(5)
N3 0.0111(6) 0.0140(7) 0.0131(7) -0.0021(5) 0.0004(5) -0.0004(5)
N4 0.0107(6) 0.0168(7) 0.0105(7) -0.0026(5) 0.0008(5) -0.0008(5)
N5 0.0115(6) 0.0130(7) 0.0117(7) -0.0008(5) 0.0007(5) -0.0011(5)
N6 0.0105(6) 0.0137(7) 0.0141(7) -0.0040(5) 0.0015(5) -0.0004(5)
N7 0.0119(7) 0.0147(7) 0.0103(7) -0.0023(5) 0.0022(5) -0.0008(6)
N8 0.0122(6) 0.0145(7) 0.0092(6) -0.0016(5) 0.0010(5) -0.0014(5)
C1 0.0178(8) 0.0203(9) 0.0145(8) 0.0022(7) 0.0007(7) -0.0007(7)
C2 0.0215(9) 0.0225(9) 0.0120(8) -0.0017(7) -0.0002(7) 0.0060(7)
C3 0.0216(9) 0.0148(8) 0.0161(8) -0.0033(7) -0.0068(7) 0.0046(7)
C4 0.0151(8) 0.0131(8) 0.0148(8) 0.0012(6) -0.0043(6) 0.0027(7)
C5 0.0125(8) 0.0154(8) 0.0141(8) 0.0020(6) -0.0016(6) 0.0000(6)
C6 0.0102(7) 0.0138(8) 0.0120(8) -0.0013(6) -0.0015(6) 0.0025(6)
C7 0.0140(8) 0.0165(8) 0.0136(8) 0.0006(6) -0.0012(6) -0.0001(6)
C8 0.0118(7) 0.0179(9) 0.0151(8) 0.0023(6) 0.0011(6) -0.0011(7)
C9 0.0470(12) 0.0179(9) 0.0195(9) 0.0005(7) 0.0016(9) -0.0139(9)
C10 0.0120(8) 0.0197(9) 0.0158(9) 0.0036(7) -0.0022(6) -0.0002(7)
C11 0.0166(9) 0.0203(9) 0.0180(9) 0.0024(7) 0.0003(7) 0.0072(7)
C12 0.0268(9) 0.0142(9) 0.0185(9) 0.0010(7) -0.0009(7) 0.0028(7)
C13 0.0196(9) 0.0166(9) 0.0230(9) 0.0024(7) -0.0005(7) -0.0047(7)
C14 0.0139(8) 0.0169(8) 0.0174(8) 0.0037(7) 0.0014(7) -0.0001(7)
C15 0.0134(8) 0.0139(8) 0.0131(8) 0.0048(6) -0.0012(6) 0.0009(7)
C16 0.0081(7) 0.0172(8) 0.0156(8) 0.0029(6) -0.0013(6) 0.0009(6)
C17 0.0139(8) 0.0203(9) 0.0149(8) 0.0025(7) 0.0026(7) -0.0028(7)
C18 0.0119(8) 0.0221(9) 0.0128(8) 0.0010(7) 0.0012(6) 0.0003(7)
C19 0.0293(10) 0.0278(10) 0.0140(9) -0.0031(7) 0.0089(8) -0.0048(8)
C20 0.0170(8) 0.0158(9) 0.0185(9) 0.0036(7) -0.0007(7) 0.0018(7)
C21 0.0256(9) 0.0182(9) 0.0216(9) 0.0017(7) -0.0048(8) -0.0035(8)
C22 0.0219(9) 0.0300(10) 0.0170(9) 0.0039(7) -0.0053(7) -0.0022(8)
C23 0.0185(9) 0.0267(10) 0.0218(9) 0.0112(8) 0.0000(7) 0.0019(8)
C24 0.0160(8) 0.0168(9) 0.0253(9) 0.0053(7) 0.0018(7) -0.0007(7)
C25 0.0103(7) 0.0160(8) 0.0158(8) 0.0013(6) 0.0024(6) 0.0016(6)
C26 0.0090(7) 0.0140(8) 0.0175(8) 0.0018(6) 0.0039(6) -0.0004(6)
C27 0.0113(8) 0.0130(8) 0.0229(9) 0.0009(7) 0.0031(7) -0.0005(6)
C28 0.0101(7) 0.0129(8) 0.0220(9) -0.0017(7) 0.0051(7) -0.0020(6)
C29 0.0160(8) 0.0160(9) 0.0254(10) -0.0063(7) 0.0041(7) -0.0008(7)
C30 0.0134(8) 0.0214(9) 0.0207(9) -0.0026(7) -0.0006(7) 0.0044(7)
C32 0.0250(9) 0.0179(9) 0.0253(10) -0.0042(7) 0.0115(8) 0.0007(8)
C33 0.0161(9) 0.0504(14) 0.0570(15) -0.0316(12) 0.0149(10) -0.0076(10)
C34 0.0159(9) 0.0504(14) 0.0440(13) -0.0291(11) 0.0057(9) -0.0073(10)
C35 0.0131(8) 0.0156(9) 0.0168(8) -0.0004(6) 0.0022(6) 0.0012(7)
C36 0.0108(8) 0.0130(8) 0.0146(8) 0.0014(6) 0.0011(6) -0.0002(6)
C37 0.0108(8) 0.0196(9) 0.0159(8) 0.0002(7) -0.0014(6) 0.0006(7)
C38 0.0227(9) 0.0221(9) 0.0180(9) -0.0045(7) -0.0014(7) 0.0056(8)
C39 0.0131(8) 0.0159(8) 0.0118(8) 0.0011(6) -0.0005(6) -0.0027(6)
C40 0.0173(8) 0.0238(10) 0.0155(9) -0.0040(7) -0.0024(7) -0.0015(7)
B1 0.0120(9) 0.0154(9) 0.0122(9) -0.0027(7) 0.0018(7) -0.0009(7)

_geom_special_details            
;
 All esds (except the esd in the dihedral angle between two l.s. planes)
 are estimated using the full covariance matrix.  The cell esds are taken
 into account individually in the estimation of esds in distances, angles
 and torsion angles; correlations between esds in cell parameters are only
 used when they are defined by crystal symmetry.  An approximate (isotropic)
 treatment of cell esds is used for estimating esds involving l.s. planes.
;
loop_
_geom_bond_atom_site_label_1
_geom_bond_atom_site_label_2
_geom_bond_distance
_geom_bond_site_symmetry_2
_geom_bond_publ_flag
Zn1 O1 2.3216(12) . ?
Zn1 N2 1.9666(13) . ?
Zn1 N3 2.1395(14) . ?
Zn1 N5 2.0619(14) . ?
Zn1 N7 2.0712(14) . ?
O1 C8 1.222(2) . ?
O2 C8 1.335(2) . ?
O2 C9 1.448(2) . ?
N1 C4 1.384(2) . ?
N1 C5 1.321(2) . ?
N2 C5 1.368(2) . ?
N2 C6 1.381(2) . ?
N3 C16 1.339(2) . ?
N4 N3 1.3794(19) . ?
N4 C18 1.352(2) . ?
N4 B1 1.548(2) . ?
N5 N6 1.3701(19) . ?
N5 C26 1.347(2) . ?
N6 C28 1.354(2) . ?
N6 B1 1.542(2) . ?
N7 N8 1.3756(18) . ?
N7 C36 1.342(2) . ?
N8 C39 1.354(2) . ?
N8 B1 1.549(2) . ?
C1 H00T 0.9500 . ?
C1 C2 1.394(2) . ?
C2 H00U 0.9500 . ?
C2 C3 1.386(3) . ?
C3 H016 0.9500 . ?
C4 C3 1.395(2) . ?
C5 H00E 0.9500 . ?
C6 C4 1.415(2) . ?
C6 C7 1.404(2) . ?
C7 C1 1.399(2) . ?
C8 C7 1.470(2) . ?
C9 H01L 0.9800 . ?
C9 H01M 0.9800 . ?
C9 H01N 0.9800 . ?
C10 H00Q 0.9500 . ?
C11 C10 1.390(3) . ?
C11 H00O 0.9500 . ?
C11 C12 1.387(3) . ?
C12 H012 0.9500 . ?
C13 C12 1.389(3) . ?
C13 H00W 0.9500 . ?
C13 C14 1.389(2) . ?
C14 H00Y 0.9500 . ?
C15 C10 1.397(2) . ?
C15 C14 1.396(2) . ?
C15 C16 1.473(2) . ?
C16 C17 1.399(2) . ?
C17 H00X 0.9500 . ?
C18 C17 1.377(2) . ?
C18 C19 1.491(2) . ?
C19 H01G 0.9800 . ?
C19 H01H 0.9800 . ?
C19 H01I 0.9800 . ?
C20 H00S 0.9500 . ?
C20 C21 1.384(2) . ?
C21 H019 0.9500 . ?
C21 C22 1.392(3) . ?
C22 H01K 0.9500 . ?
C23 C22 1.384(3) . ?
C23 H01J 0.9500 . ?
C24 C23 1.387(3) . ?
C24 H00Z 0.9500 . ?
C25 C20 1.396(2) . ?
C25 C24 1.397(2) . ?
C25 C26 1.469(2) . ?
C26 C27 1.402(2) . ?
C27 H00P 0.9500 . ?
C28 C27 1.380(2) . ?
C28 C29 1.497(2) . ?
C29 H01A 0.9800 . ?
C29 H01B 0.9800 . ?
C29 H01C 0.9800 . ?
C30 H013 0.9500 . ?
C30 C38 1.392(2) . ?
C32 H014 0.9500 . ?
C32 C33 1.375(3) . ?
C32 C38 1.378(3) . ?
C33 H01P 0.9500 . ?
C33 C34 1.388(3) . ?
C34 H01Q 0.9500 . ?
C35 C30 1.387(2) . ?
C35 C34 1.389(3) . ?
C36 C35 1.470(2) . ?
C37 C36 1.400(2) . ?
C37 H00D 0.9500 . ?
C37 C39 1.374(2) . ?
C38 H015 0.9500 . ?
C39 C40 1.495(2) . ?
C40 H01D 0.9800 . ?
C40 H01E 0.9800 . ?
C40 H01F 0.9800 . ?
B1 H01O 1.0000 . ?

loop_
_geom_angle_atom_site_label_1
_geom_angle_atom_site_label_2
_geom_angle_atom_site_label_3
_geom_angle
_geom_angle_site_symmetry_1
_geom_angle_site_symmetry_3
_geom_angle_publ_flag
N2 Zn1 O1 85.00(5) . . ?
N2 Zn1 N3 111.85(5) . . ?
N2 Zn1 N5 120.88(5) . . ?
N2 Zn1 N7 135.39(6) . . ?
N3 Zn1 O1 162.96(5) . . ?
N5 Zn1 O1 84.00(5) . . ?
N5 Zn1 N3 89.09(5) . . ?
N5 Zn1 N7 100.59(5) . . ?
N7 Zn1 O1 83.66(5) . . ?
N7 Zn1 N3 82.32(5) . . ?
C8 O1 Zn1 128.38(11) . . ?
C8 O2 C9 115.51(13) . . ?
C5 N1 C4 103.16(14) . . ?
C5 N2 Zn1 129.21(11) . . ?
C5 N2 C6 103.30(13) . . ?
C6 N2 Zn1 127.34(11) . . ?
N4 N3 Zn1 111.06(10) . . ?
C16 N3 Zn1 142.18(11) . . ?
C16 N3 N4 106.41(13) . . ?
N3 N4 B1 120.10(13) . . ?
C18 N4 N3 109.71(14) . . ?
C18 N4 B1 129.21(14) . . ?
N6 N5 Zn1 111.58(10) . . ?
C26 N5 Zn1 135.70(11) . . ?
C26 N5 N6 106.77(13) . . ?
N5 N6 B1 119.69(13) . . ?
C28 N6 N5 109.97(14) . . ?
C28 N6 B1 130.32(14) . . ?
N8 N7 Zn1 113.24(10) . . ?
C36 N7 Zn1 140.23(11) . . ?
C36 N7 N8 106.50(13) . . ?
N7 N8 B1 120.20(13) . . ?
C39 N8 N7 110.06(13) . . ?
C39 N8 B1 129.07(14) . . ?
C2 C1 H00T 119.3 . . ?
C2 C1 C7 121.43(16) . . ?
C7 C1 H00T 119.3 . . ?
C1 C2 H00U 119.6 . . ?
C3 C2 C1 120.86(16) . . ?
C3 C2 H00U 119.6 . . ?
C2 C3 H016 120.7 . . ?
C2 C3 C4 118.64(16) . . ?
C4 C3 H016 120.7 . . ?
N1 C4 C3 129.88(16) . . ?
N1 C4 C6 109.38(14) . . ?
C3 C4 C6 120.73(16) . . ?
N1 C5 N2 116.66(15) . . ?
N1 C5 H00E 121.7 . . ?
N2 C5 H00E 121.7 . . ?
N2 C6 C4 107.43(14) . . ?
N2 C6 C7 132.32(15) . . ?
C7 C6 C4 120.12(15) . . ?
C1 C7 C6 117.86(15) . . ?
C1 C7 C8 122.18(15) . . ?
C6 C7 C8 119.77(15) . . ?
O1 C8 O2 121.98(16) . . ?
O1 C8 C7 124.51(15) . . ?
O2 C8 C7 113.47(14) . . ?
O2 C9 H01L 109.5 . . ?
O2 C9 H01M 109.5 . . ?
O2 C9 H01N 109.5 . . ?
H01L C9 H01M 109.5 . . ?
H01L C9 H01N 109.5 . . ?
H01M C9 H01N 109.5 . . ?
C11 C10 H00Q 119.8 . . ?
C11 C10 C15 120.44(16) . . ?
C15 C10 H00Q 119.8 . . ?
C10 C11 H00O 120.0 . . ?
C12 C11 C10 119.96(16) . . ?
C12 C11 H00O 120.0 . . ?
C11 C12 H012 120.0 . . ?
C11 C12 C13 119.98(17) . . ?
C13 C12 H012 120.0 . . ?
C12 C13 H00W 119.9 . . ?
C12 C13 C14 120.25(16) . . ?
C14 C13 H00W 119.9 . . ?
C13 C14 H00Y 119.9 . . ?
C13 C14 C15 120.13(16) . . ?
C15 C14 H00Y 119.9 . . ?
C10 C15 C16 119.50(15) . . ?
C14 C15 C10 119.22(16) . . ?
C14 C15 C16 121.28(15) . . ?
N3 C16 C15 121.12(14) . . ?
N3 C16 C17 110.03(15) . . ?
C17 C16 C15 128.66(15) . . ?
C16 C17 H00X 127.1 . . ?
C18 C17 C16 105.79(15) . . ?
C18 C17 H00X 127.1 . . ?
N4 C18 C17 108.03(15) . . ?
N4 C18 C19 122.96(16) . . ?
C17 C18 C19 128.99(16) . . ?
C18 C19 H01G 109.5 . . ?
C18 C19 H01H 109.5 . . ?
C18 C19 H01I 109.5 . . ?
H01G C19 H01H 109.5 . . ?
H01G C19 H01I 109.5 . . ?
H01H C19 H01I 109.5 . . ?
C21 C20 H00S 119.6 . . ?
C21 C20 C25 120.86(16) . . ?
C25 C20 H00S 119.6 . . ?
C20 C21 H019 119.9 . . ?
C20 C21 C22 120.27(17) . . ?
C22 C21 H019 119.9 . . ?
C21 C22 H01K 120.3 . . ?
C23 C22 C21 119.45(17) . . ?
C23 C22 H01K 120.3 . . ?
C22 C23 H01J 119.9 . . ?
C22 C23 C24 120.23(16) . . ?
C24 C23 H01J 119.9 . . ?
C23 C24 H00Z 119.5 . . ?
C23 C24 C25 120.94(17) . . ?
C25 C24 H00Z 119.5 . . ?
C20 C25 C24 118.22(16) . . ?
C20 C25 C26 120.49(15) . . ?
C24 C25 C26 121.11(16) . . ?
N5 C26 C25 121.34(15) . . ?
N5 C26 C27 109.44(15) . . ?
C27 C26 C25 128.98(16) . . ?
C26 C27 H00P 127.0 . . ?
C28 C27 C26 105.94(15) . . ?
C28 C27 H00P 127.0 . . ?
N6 C28 C27 107.85(15) . . ?
N6 C28 C29 121.98(16) . . ?
C27 C28 C29 130.16(16) . . ?
C28 C29 H01A 109.5 . . ?
C28 C29 H01B 109.5 . . ?
C28 C29 H01C 109.5 . . ?
H01A C29 H01B 109.5 . . ?
H01A C29 H01C 109.5 . . ?
H01B C29 H01C 109.5 . . ?
C35 C30 H013 119.6 . . ?
C35 C30 C38 120.85(16) . . ?
C38 C30 H013 119.6 . . ?
C33 C32 H014 120.5 . . ?
C33 C32 C38 118.93(17) . . ?
C38 C32 H014 120.5 . . ?
C32 C33 H01P 119.6 . . ?
C32 C33 C34 120.72(18) . . ?
C34 C33 H01P 119.6 . . ?
C33 C34 H01Q 119.5 . . ?
C33 C34 C35 121.00(19) . . ?
C35 C34 H01Q 119.5 . . ?
C30 C35 C34 117.88(16) . . ?
C30 C35 C36 123.59(15) . . ?
C34 C35 C36 118.45(16) . . ?
N7 C36 C35 123.01(15) . . ?
N7 C36 C37 109.48(14) . . ?
C37 C36 C35 127.39(15) . . ?
C36 C37 H00D 126.8 . . ?
C39 C37 C36 106.43(15) . . ?
C39 C37 H00D 126.8 . . ?
C30 C38 H015 119.7 . . ?
C32 C38 C30 120.60(17) . . ?
C32 C38 H015 119.7 . . ?
N8 C39 C37 107.49(15) . . ?
N8 C39 C40 123.03(15) . . ?
C37 C39 C40 129.22(15) . . ?
C39 C40 H01D 109.5 . . ?
C39 C40 H01E 109.5 . . ?
C39 C40 H01F 109.5 . . ?
H01D C40 H01E 109.5 . . ?
H01D C40 H01F 109.5 . . ?
H01E C40 H01F 109.5 . . ?
N4 B1 N8 107.41(13) . . ?
N4 B1 H01O 109.9 . . ?
N6 B1 N4 109.80(13) . . ?
N6 B1 N8 110.04(13) . . ?
N6 B1 H01O 109.9 . . ?
N8 B1 H01O 109.9 . . ?

loop_
_geom_torsion_atom_site_label_1
_geom_torsion_atom_site_label_2
_geom_torsion_atom_site_label_3
_geom_torsion_atom_site_label_4
_geom_torsion
_geom_torsion_site_symmetry_1
_geom_torsion_site_symmetry_2
_geom_torsion_site_symmetry_3
_geom_torsion_site_symmetry_4
_geom_torsion_publ_flag
Zn1 O1 C8 O2 164.43(11) . . . . ?
Zn1 O1 C8 C7 -13.1(2) . . . . ?
Zn1 N2 C5 N1 -174.77(11) . . . . ?
Zn1 N2 C6 C4 173.79(11) . . . . ?
Zn1 N2 C6 C7 -10.4(3) . . . . ?
Zn1 N3 C16 C15 14.5(3) . . . . ?
Zn1 N3 C16 C17 -170.17(14) . . . . ?
Zn1 N5 N6 C28 155.91(10) . . . . ?
Zn1 N5 N6 B1 -25.61(16) . . . . ?
Zn1 N5 C26 C25 37.6(2) . . . . ?
Zn1 N5 C26 C27 -147.51(13) . . . . ?
Zn1 N7 N8 C39 179.71(11) . . . . ?
Zn1 N7 N8 B1 8.24(17) . . . . ?
Zn1 N7 C36 C35 5.9(3) . . . . ?
Zn1 N7 C36 C37 -177.90(13) . . . . ?
O1 C8 C7 C1 -167.30(17) . . . . ?
O1 C8 C7 C6 17.7(3) . . . . ?
O2 C8 C7 C1 15.0(2) . . . . ?
O2 C8 C7 C6 -159.96(15) . . . . ?
N1 C4 C3 C2 178.19(16) . . . . ?
N2 C6 C4 N1 2.63(18) . . . . ?
N2 C6 C4 C3 -177.27(14) . . . . ?
N2 C6 C7 C1 178.94(16) . . . . ?
N2 C6 C7 C8 -5.9(3) . . . . ?
N3 N4 C18 C17 -0.28(18) . . . . ?
N3 N4 C18 C19 178.15(15) . . . . ?
N3 N4 B1 N6 69.67(18) . . . . ?
N3 N4 B1 N8 -49.97(18) . . . . ?
N3 C16 C17 C18 -1.96(19) . . . . ?
N4 N3 C16 C15 -173.52(14) . . . . ?
N4 N3 C16 C17 1.79(17) . . . . ?
N4 C18 C17 C16 1.32(19) . . . . ?
N5 N6 C28 C27 0.66(18) . . . . ?
N5 N6 C28 C29 179.59(14) . . . . ?
N5 N6 B1 N4 -42.75(18) . . . . ?
N5 N6 B1 N8 75.27(17) . . . . ?
N5 C26 C27 C28 -1.29(18) . . . . ?
N6 N5 C26 C25 -173.18(13) . . . . ?
N6 N5 C26 C27 1.69(17) . . . . ?
N6 C28 C27 C26 0.37(18) . . . . ?
N7 N8 C39 C37 -1.92(18) . . . . ?
N7 N8 C39 C40 172.67(15) . . . . ?
N7 N8 B1 N4 56.62(19) . . . . ?
N7 N8 B1 N6 -62.88(18) . . . . ?
N7 C36 C35 C30 -17.7(3) . . . . ?
N7 C36 C35 C34 159.10(19) . . . . ?
N8 N7 C36 C35 -176.42(15) . . . . ?
N8 N7 C36 C37 -0.21(18) . . . . ?
C1 C2 C3 C4 -2.9(3) . . . . ?
C4 N1 C5 N2 0.51(19) . . . . ?
C4 C6 C7 C1 -5.7(2) . . . . ?
C4 C6 C7 C8 169.47(15) . . . . ?
C5 N1 C4 C3 178.00(17) . . . . ?
C5 N1 C4 C6 -1.89(18) . . . . ?
C5 N2 C6 C4 -2.16(17) . . . . ?
C5 N2 C6 C7 173.63(17) . . . . ?
C6 N2 C5 N1 1.08(19) . . . . ?
C6 C4 C3 C2 -1.9(2) . . . . ?
C6 C7 C1 C2 0.9(3) . . . . ?
C7 C1 C2 C3 3.4(3) . . . . ?
C7 C6 C4 N1 -173.77(14) . . . . ?
C7 C6 C4 C3 6.3(2) . . . . ?
C8 C7 C1 C2 -174.11(16) . . . . ?
C9 O2 C8 O1 -2.3(2) . . . . ?
C9 O2 C8 C7 175.50(15) . . . . ?
C10 C11 C12 C13 -1.7(3) . . . . ?
C10 C15 C14 C13 -1.1(2) . . . . ?
C10 C15 C16 N3 49.2(2) . . . . ?
C10 C15 C16 C17 -125.19(19) . . . . ?
C12 C11 C10 C15 1.0(3) . . . . ?
C12 C13 C14 C15 0.4(3) . . . . ?
C14 C13 C12 C11 1.0(3) . . . . ?
C14 C15 C10 C11 0.4(3) . . . . ?
C14 C15 C16 N3 -131.54(17) . . . . ?
C14 C15 C16 C17 54.1(2) . . . . ?
C15 C16 C17 C18 172.90(16) . . . . ?
C16 C15 C10 C11 179.73(15) . . . . ?
C16 C15 C14 C13 179.59(16) . . . . ?
C18 N4 N3 Zn1 173.78(10) . . . . ?
C18 N4 N3 C16 -0.94(17) . . . . ?
C18 N4 B1 N6 -122.91(17) . . . . ?
C18 N4 B1 N8 117.45(18) . . . . ?
C19 C18 C17 C16 -176.98(17) . . . . ?
C20 C21 C22 C23 0.7(3) . . . . ?
C20 C25 C24 C23 0.3(3) . . . . ?
C20 C25 C26 N5 21.7(2) . . . . ?
C20 C25 C26 C27 -152.02(17) . . . . ?
C24 C23 C22 C21 1.1(3) . . . . ?
C24 C25 C20 C21 1.5(3) . . . . ?
C24 C25 C26 N5 -163.17(15) . . . . ?
C24 C25 C26 C27 23.1(3) . . . . ?
C25 C20 C21 C22 -2.0(3) . . . . ?
C25 C24 C23 C22 -1.6(3) . . . . ?
C25 C26 C27 C28 173.07(16) . . . . ?
C26 N5 N6 C28 -1.47(17) . . . . ?
C26 N5 N6 B1 177.01(13) . . . . ?
C26 C25 C20 C21 176.74(16) . . . . ?
C26 C25 C24 C23 -174.91(16) . . . . ?
C28 N6 B1 N4 135.37(16) . . . . ?
C28 N6 B1 N8 -106.61(18) . . . . ?
C29 C28 C27 C26 -178.43(16) . . . . ?
C30 C35 C34 C33 -0.4(3) . . . . ?
C32 C33 C34 C35 1.2(4) . . . . ?
C33 C32 C38 C30 -0.2(3) . . . . ?
C34 C35 C30 C38 -0.7(3) . . . . ?
C35 C30 C38 C32 1.0(3) . . . . ?
C36 N7 N8 C39 1.32(17) . . . . ?
C36 N7 N8 B1 -170.15(14) . . . . ?
C36 C35 C30 C38 176.13(16) . . . . ?
C36 C35 C34 C33 -177.4(2) . . . . ?
C36 C37 C39 N8 1.73(19) . . . . ?
C36 C37 C39 C40 -172.42(17) . . . . ?
C37 C36 C35 C30 166.82(17) . . . . ?
C37 C36 C35 C34 -16.4(3) . . . . ?
C38 C32 C33 C34 -0.9(4) . . . . ?
C39 N8 B1 N4 -113.05(18) . . . . ?
C39 N8 B1 N6 127.46(17) . . . . ?
C39 C37 C36 N7 -0.94(19) . . . . ?
C39 C37 C36 C35 175.06(16) . . . . ?
B1 N4 N3 Zn1 -16.55(17) . . . . ?
B1 N4 N3 C16 168.73(14) . . . . ?
B1 N4 C18 C17 -168.73(15) . . . . ?
B1 N4 C18 C19 9.7(3) . . . . ?
B1 N6 C28 C27 -177.60(15) . . . . ?
B1 N6 C28 C29 1.3(3) . . . . ?
B1 N8 C39 C37 168.58(16) . . . . ?
B1 N8 C39 C40 -16.8(3) . . . . ?

_shelx_res_file                  
;
TITL MKJ2_a.res in Pbca
    mkj2_a.res
    created by SHELXL-2018/3 at 10:23:26 on 13-Aug-2021
REM Old TITL MKJ2 in Pbca
REM SHELXT solution in Pbca
REM R1 0.096, Rweak 0.002, Alpha 0.046, Orientation as input
REM Formula found by SHELXT: C40 N10 Zn
CELL 0.71073 17.7615 17.8877 21.437 90 90 90
ZERR 8 0.0005 0.0006 0.0007 0 0 0
LATT 1
SYMM 0.5-X,-Y,0.5+Z
SYMM -X,0.5+Y,0.5-Z
SYMM 0.5+X,0.5-Y,-Z
SFAC C H B N O Zn
UNIT 312 280 8 64 16 8

L.S. 10
PLAN  1
TEMP -173.15
CONF
BOND $H
LIST 6
MORE -1
fmap 2
acta 51
REM <olex2.extras>
REM <HklSrc "%.\\MKJ2_a.hkl">
REM </olex2.extras>

WGHT    0.030100    4.917100
FVAR       0.17187
ZN01  6    0.679441    0.600342    0.420488    11.00000    0.00947    0.01152 =
         0.01052   -0.00138    0.00022   -0.00039
O002  5    0.737941    0.674815    0.346204    11.00000    0.01738    0.01739 =
         0.01201   -0.00072    0.00034   -0.00352
O003  5    0.762152    0.719388    0.250790    11.00000    0.03429    0.01820 =
         0.01427    0.00002    0.00257   -0.01228
N004  4    0.652666    0.536032    0.349464    11.00000    0.01210    0.01191 =
         0.01143   -0.00013   -0.00041   -0.00097
N005  4    0.776369    0.620602    0.471477    11.00000    0.01190    0.01475 =
         0.01034   -0.00225    0.00224   -0.00079
N006  4    0.764026    0.663638    0.523664    11.00000    0.01222    0.01450 =
         0.00925   -0.00161    0.00098   -0.00142
N007  4    0.618784    0.695882    0.439719    11.00000    0.01147    0.01299 =
         0.01173   -0.00080    0.00071   -0.00114
N008  4    0.643382    0.729786    0.493283    11.00000    0.01052    0.01368 =
         0.01414   -0.00402    0.00152   -0.00037
N009  4    0.640152    0.608100    0.553209    11.00000    0.01069    0.01681 =
         0.01049   -0.00264    0.00078   -0.00076
N00A  4    0.642120    0.554198    0.507219    11.00000    0.01114    0.01403 =
         0.01306   -0.00211    0.00044   -0.00043
N00B  4    0.603868    0.437520    0.294612    11.00000    0.01723    0.01409 =
         0.01753    0.00107   -0.00433   -0.00049
C00C  1    0.679905    0.540325    0.289253    11.00000    0.01024    0.01377 =
         0.01198   -0.00127   -0.00151    0.00253
C00D  1    0.884635    0.635704    0.523482    11.00000    0.01077    0.01961 =
         0.01594    0.00023   -0.00143    0.00064
AFIX  43
H00D  2    0.936155    0.631713    0.534915    11.00000   -1.20000
AFIX   0
C00E  1    0.607654    0.473999    0.348112    11.00000    0.01245    0.01542 =
         0.01410    0.00201   -0.00158   -0.00001
AFIX  43
H00E  2    0.580476    0.457950    0.383854    11.00000   -1.20000
AFIX   0
C00F  1    0.625745    0.803391    0.492135    11.00000    0.01015    0.01295 =
         0.02196   -0.00167    0.00508   -0.00195
C00G  1    0.543174    0.730159    0.348125    11.00000    0.01033    0.01604 =
         0.01577    0.00131    0.00242    0.00157
C00H  1    0.583883    0.748913    0.405710    11.00000    0.00903    0.01400 =
         0.01752    0.00176    0.00394   -0.00036
C00I  1    0.829460    0.674323    0.554788    11.00000    0.01307    0.01586 =
         0.01183    0.00111   -0.00046   -0.00274
C00J  1    0.849942    0.603412    0.471427    11.00000    0.01081    0.01303 =
         0.01463    0.00137    0.00105   -0.00021
C00K  1    0.742196    0.664808    0.289917    11.00000    0.01177    0.01791 =
         0.01515    0.00228    0.00109   -0.00107
C00L  1    0.613856    0.420578    0.498244    11.00000    0.01340    0.01388 =
         0.01306    0.00479   -0.00119    0.00085
C00M  1    0.609191    0.579283    0.605594    11.00000    0.01189    0.02211 =
         0.01276    0.00105    0.00125    0.00029
C00N  1    0.613163    0.492030    0.532413    11.00000    0.00805    0.01722 =
         0.01557    0.00287   -0.00131    0.00085
C00O  1    0.682608    0.328407    0.438520    11.00000    0.01663    0.02035 =
         0.01797    0.00240    0.00034    0.00723
AFIX  43
H00O  2    0.728395    0.311479    0.420488    11.00000   -1.20000
AFIX   0
C00P  1    0.588164    0.817600    0.437037    11.00000    0.01127    0.01304 =
         0.02286    0.00090    0.00305   -0.00051
AFIX  43
H00P  2    0.569096    0.864355    0.423172    11.00000   -1.20000
AFIX   0
C00Q  1    0.680633    0.395786    0.470736    11.00000    0.01202    0.01970 =
         0.01576    0.00363   -0.00216   -0.00019
AFIX  43
H00Q  2    0.724994    0.425187    0.474074    11.00000   -1.20000
AFIX   0
C00R  1    0.723557    0.594239    0.258323    11.00000    0.01404    0.01650 =
         0.01358    0.00063   -0.00124   -0.00007
C00S  1    0.517580    0.657451    0.337711    11.00000    0.01704    0.01579 =
         0.01851    0.00359   -0.00071    0.00182
AFIX  43
H00S  2    0.528888    0.619348    0.367126    11.00000   -1.20000
AFIX   0
C00T  1    0.742950    0.580690    0.196069    11.00000    0.01781    0.02033 =
         0.01453    0.00222    0.00067   -0.00070
AFIX  43
H00T  2    0.773098    0.616066    0.174423    11.00000   -1.20000
AFIX   0
C00U  1    0.718979    0.516387    0.165124    11.00000    0.02154    0.02249 =
         0.01202   -0.00166   -0.00022    0.00603
AFIX  43
H00U  2    0.735286    0.507322    0.123602    11.00000   -1.20000
AFIX   0
C00V  1    0.651175    0.478144    0.256095    11.00000    0.01510    0.01312 =
         0.01479    0.00118   -0.00425    0.00268
C00W  1    0.551257    0.309692    0.460518    11.00000    0.01957    0.01656 =
         0.02297    0.00240   -0.00051   -0.00473
AFIX  43
H00W  2    0.507047    0.280085    0.457075    11.00000   -1.20000
AFIX   0
C00X  1    0.590365    0.505974    0.593809    11.00000    0.01386    0.02029 =
         0.01491    0.00247    0.00265   -0.00277
AFIX  43
H00X  2    0.566772    0.471892    0.621612    11.00000   -1.20000
AFIX   0
C00Y  1    0.549204    0.376630    0.493349    11.00000    0.01386    0.01693 =
         0.01736    0.00372    0.00142   -0.00013
AFIX  43
H00Y  2    0.503702    0.392514    0.512503    11.00000   -1.20000
AFIX   0
C00Z  1    0.524090    0.785326    0.304793    11.00000    0.01598    0.01684 =
         0.02527    0.00525    0.00184   -0.00066
AFIX  43
H00Z  2    0.541143    0.835123    0.310929    11.00000   -1.20000
AFIX   0
C010  1    0.886200    0.561248    0.420842    11.00000    0.01311    0.01559 =
         0.01676   -0.00042    0.00216    0.00124
C011  1    0.645239    0.854751    0.544874    11.00000    0.01601    0.01597 =
         0.02540   -0.00626    0.00412   -0.00082
AFIX 137
H01A  2    0.616836    0.840191    0.582137    11.00000   -1.50000
H01B  2    0.632335    0.906222    0.533430    11.00000   -1.50000
H01C  2    0.699305    0.851454    0.553573    11.00000   -1.50000
AFIX   0
C012  1    0.617707    0.285894    0.432710    11.00000    0.02684    0.01422 =
         0.01849    0.00096   -0.00088    0.00284
AFIX  43
H012  2    0.618686    0.240503    0.409717    11.00000   -1.20000
AFIX   0
C013  1    0.846858    0.518722    0.377640    11.00000    0.01344    0.02137 =
         0.02066   -0.00255   -0.00058    0.00437
AFIX  43
H013  2    0.793849    0.513474    0.381609    11.00000   -1.20000
AFIX   0
C014  1    0.961082    0.489515    0.322400    11.00000    0.02501    0.01788 =
         0.02526   -0.00415    0.01154    0.00073
AFIX  43
H014  2    0.986436    0.465399    0.288968    11.00000   -1.20000
AFIX   0
C015  1    0.884055    0.483643    0.328551    11.00000    0.02270    0.02215 =
         0.01803   -0.00447   -0.00142    0.00564
AFIX  43
H015  2    0.856103    0.455399    0.299020    11.00000   -1.20000
AFIX   0
C016  1    0.671675    0.465527    0.194151    11.00000    0.02158    0.01476 =
         0.01609   -0.00335   -0.00680    0.00460
AFIX  43
H016  2    0.653578    0.422946    0.172320    11.00000   -1.20000
AFIX   0
C017  1    0.836569    0.725982    0.609309    11.00000    0.01728    0.02380 =
         0.01549   -0.00403   -0.00241   -0.00152
AFIX 137
H01D  2    0.835985    0.777864    0.594629    11.00000   -1.50000
H01E  2    0.884042    0.716076    0.631091    11.00000   -1.50000
H01F  2    0.794339    0.717865    0.637940    11.00000   -1.50000
AFIX   0
C018  1    0.601040    0.622813    0.664540    11.00000    0.02930    0.02783 =
         0.01401   -0.00307    0.00890   -0.00482
AFIX 137
H01G  2    0.650162    0.626924    0.685074    11.00000   -1.50000
H01H  2    0.565632    0.597199    0.692333    11.00000   -1.50000
H01I  2    0.581968    0.672921    0.654949    11.00000   -1.50000
AFIX   0
C019  1    0.475939    0.640140    0.285083    11.00000    0.02561    0.01816 =
         0.02162    0.00167   -0.00481   -0.00353
AFIX  43
H019  2    0.460300    0.590071    0.277972    11.00000   -1.20000
AFIX   0
C01A  1    0.480602    0.768427    0.252945    11.00000    0.01850    0.02667 =
         0.02182    0.01121   -0.00003    0.00192
AFIX  43
H01J  2    0.467049    0.806841    0.224478    11.00000   -1.20000
AFIX   0
C01B  1    0.456881    0.695789    0.242532    11.00000    0.02194    0.03004 =
         0.01703    0.00393   -0.00532   -0.00221
AFIX  43
H01K  2    0.427833    0.684009    0.206643    11.00000   -1.20000
AFIX   0
C01C  1    0.775515    0.791592    0.279284    11.00000    0.04699    0.01787 =
         0.01948    0.00051    0.00163   -0.01389
AFIX 137
H01L  2    0.786401    0.828526    0.246745    11.00000   -1.50000
H01M  2    0.818508    0.788072    0.307786    11.00000   -1.50000
H01N  2    0.730677    0.807036    0.302601    11.00000   -1.50000
AFIX   0
B01D  3    0.682647    0.682839    0.544116    11.00000    0.01199    0.01542 =
         0.01221   -0.00267    0.00176   -0.00088
AFIX  13
H01O  2    0.683662    0.711263    0.584276    11.00000   -1.20000
AFIX   0
C01E  1    1.000624    0.530831    0.365424    11.00000    0.01607    0.05040 =
         0.05704   -0.03158    0.01487   -0.00762
AFIX  43
H01P  2    1.053805    0.534688    0.361960    11.00000   -1.20000
AFIX   0
C01F  1    0.963706    0.566958    0.413850    11.00000    0.01589    0.05038 =
         0.04395   -0.02910    0.00572   -0.00735
AFIX  43
H01Q  2    0.991885    0.596041    0.442658    11.00000   -1.20000
AFIX   0
HKLF 4


REM  MKJ2_a.res in Pbca
REM wR2 = 0.084840, GooF = S = 1.04501, Restrained GooF = 1.04501 for all data
REM R1 = 0.031399 for 6119 Fo > 4sig(Fo) and 0.037733 for all 6969 data
REM 464 parameters refined using 0 restraints

END

WGHT      0.0301      4.9172

REM Highest difference peak  0.356,  deepest hole -0.453,  1-sigma level  0.058
Q1    1   0.6867  0.5731  0.2737  11.00000  0.05    0.36
;
_shelx_res_checksum              1984
_olex2_submission_special_instructions 'No special instructions were received'
####################################################################### 
# 
# This file contains crystal structure data downloaded from the 
# Cambridge Structural Database (CSD) hosted by the Cambridge 
# Crystallographic Data Centre (CCDC).
# 
# Full information about CCDC data access policies and citation 
# guidelines are available at http://www.ccdc.cam.ac.uk/access/V1 
# 
# Audit and citation data items may have been added by the CCDC. 
# Please retain this information to preserve the provenance of 
# this file and to allow appropriate attribution of the data. 
# 
#######################################################################

data_tpzn2_2
_audit_block_doi                 10.5517/ccdc.csd.cc292q59
_database_code_depnum_ccdc_archive 'CCDC 2117770'
loop_
_audit_author_name
_audit_author_address
'Hyeonglim Seo'
;UC San Diego
United States of America
;
_audit_update_record             
;
2021-10-22 deposited with the CCDC.	2022-02-01 downloaded from the CCDC.
;
_audit_creation_date             2021-08-29
_audit_creation_method           
;
Olex2 1.3-alpha
(compiled 2020.11.12 svn.r5f609507 for OlexSys, GUI svn.r6272)
;
_shelx_SHELXL_version_number     2018/3
_chemical_name_common            ?
_chemical_name_systematic        ?
_chemical_formula_moiety         'C39 H38 B N7 O4 S Zn'
_chemical_formula_sum            'C39 H38 B N7 O4 S Zn'
_chemical_formula_weight         777.00
_chemical_absolute_configuration ?
_chemical_melting_point          ?
loop_
_atom_type_symbol
_atom_type_description
_atom_type_scat_dispersion_real
_atom_type_scat_dispersion_imag
_atom_type_scat_source
C C 0.0033 0.0016 'International Tables Vol C Tables 4.2.6.8 and 6.1.1.4'
H H 0.0000 0.0000 'International Tables Vol C Tables 4.2.6.8 and 6.1.1.4'
B B 0.0013 0.0007 'International Tables Vol C Tables 4.2.6.8 and 6.1.1.4'
N N 0.0061 0.0033 'International Tables Vol C Tables 4.2.6.8 and 6.1.1.4'
O O 0.0106 0.0060 'International Tables Vol C Tables 4.2.6.8 and 6.1.1.4'
S S 0.1246 0.1234 'International Tables Vol C Tables 4.2.6.8 and 6.1.1.4'
Zn Zn 0.2839 1.4301 'International Tables Vol C Tables 4.2.6.8 and 6.1.1.4'

_shelx_space_group_comment       
;
The symmetry employed for this shelxl refinement is uniquely defined
by the following loop, which should always be used as a source of
symmetry information in preference to the above space-group names.
They are only intended as comments.
;
_space_group_crystal_system      orthorhombic
_space_group_IT_number           33
_space_group_name_H-M_alt        'P n a 21'
_space_group_name_Hall           'P 2c -2n'
loop_
_space_group_symop_operation_xyz
'x, y, z'
'-x, -y, z+1/2'
'x+1/2, -y+1/2, z'
'-x+1/2, y+1/2, z+1/2'

_cell_length_a                   11.9864(16)
_cell_length_b                   16.941(2)
_cell_length_c                   18.040(2)
_cell_angle_alpha                90
_cell_angle_beta                 90
_cell_angle_gamma                90
_cell_volume                     3663.3(8)
_cell_formula_units_Z            4
_cell_measurement_reflns_used    3235
_cell_measurement_temperature    100.0
_cell_measurement_theta_max      23.515
_cell_measurement_theta_min      2.368
_shelx_estimated_absorpt_T_max   0.926
_shelx_estimated_absorpt_T_min   0.860
_exptl_absorpt_coefficient_mu    0.779
_exptl_absorpt_correction_T_max  0.7453
_exptl_absorpt_correction_T_min  0.6152
_exptl_absorpt_correction_type   multi-scan
_exptl_absorpt_process_details   
;
SADABS-2016/2 (Bruker,2016/2) was used for absorption correction.
wR2(int) was 0.1296 before and 0.0684 after correction.
The Ratio of minimum to maximum transmission is 0.8254.
The \l/2 correction factor is Not present.
;
_exptl_absorpt_special_details   ?
_exptl_crystal_colour            white
_exptl_crystal_colour_primary    white
_exptl_crystal_density_diffrn    1.409
_exptl_crystal_density_meas      ?
_exptl_crystal_density_method    ?
_exptl_crystal_description       plate
_exptl_crystal_F_000             1616
_exptl_crystal_size_max          0.2
_exptl_crystal_size_mid          0.1
_exptl_crystal_size_min          0.1
_exptl_transmission_factor_max   ?
_exptl_transmission_factor_min   ?
_diffrn_reflns_av_R_equivalents  0.0703
_diffrn_reflns_av_unetI/netI     0.0973
_diffrn_reflns_Laue_measured_fraction_full 1.000
_diffrn_reflns_Laue_measured_fraction_max 0.993
_diffrn_reflns_limit_h_max       14
_diffrn_reflns_limit_h_min       -11
_diffrn_reflns_limit_k_max       20
_diffrn_reflns_limit_k_min       -20
_diffrn_reflns_limit_l_max       21
_diffrn_reflns_limit_l_min       -22
_diffrn_reflns_number            20238
_diffrn_reflns_point_group_measured_fraction_full 0.972
_diffrn_reflns_point_group_measured_fraction_max 0.955
_diffrn_reflns_theta_full        25.242
_diffrn_reflns_theta_max         26.128
_diffrn_reflns_theta_min         1.649
_diffrn_ambient_temperature      100.0
_diffrn_detector                 'Bruker APEX-II CCD'
_diffrn_detector_area_resol_mean 7.9
_diffrn_detector_type            'CCD Area Detector'
_diffrn_measured_fraction_theta_full 1.000
_diffrn_measured_fraction_theta_max 0.993
_diffrn_measurement_device       'Kappa Four-Circle Diffractometer'
_diffrn_measurement_device_type  'Bruker APEX II Ultra'
_diffrn_measurement_method       '\w and \f scans'
_diffrn_radiation_monochromator  'Double Bounce Multilayer Mirrors'
_diffrn_radiation_probe          X-ray
_diffrn_radiation_type           MoK\a
_diffrn_radiation_wavelength     0.71073
_diffrn_radiation_xray_symbol    K-L~3~
_diffrn_source                   'Micro Focus Rotating Anode'
_diffrn_source_current           50.0
_diffrn_source_power             2.5
_diffrn_source_type              'Bruker TXS'
_diffrn_source_voltage           50.0
_diffrn_standards_number         0
_reflns_Friedel_coverage         0.860
_reflns_Friedel_fraction_full    0.941
_reflns_Friedel_fraction_max     0.913
_reflns_number_gt                5384
_reflns_number_total             6978
_reflns_special_details          
;
 Reflections were merged by SHELXL according to the crystal
 class for the calculation of statistics and refinement.
 
 _reflns_Friedel_fraction is defined as the number of unique
 Friedel pairs measured divided by the number that would be
 possible theoretically, ignoring centric projections and
 systematic absences.
;
_reflns_threshold_expression     'I > 2\s(I)'
_computing_cell_refinement       'SAINT v8.34A (Bruker, 2013)'
_computing_data_collection       'APEX2 v2013.6-2 (Bruker, 2013)'
_computing_data_reduction        'SAINT v8.34A (Bruker, 2013)'
_computing_molecular_graphics    'Olex2 1.3-alpha (Dolomanov et al., 2009)'
_computing_publication_material  'Olex2 1.3-alpha (Dolomanov et al., 2009)'
_computing_structure_refinement  'XL  (Sheldrick, 2008)'
_computing_structure_solution    'SHELXT 2014/5 (Sheldrick, 2014)'
_refine_diff_density_max         0.426
_refine_diff_density_min         -0.651
_refine_diff_density_rms         0.070
_refine_ls_abs_structure_details 
;
 Flack x determined using 1964 quotients [(I+)-(I-)]/[(I+)+(I-)]
 (Parsons, Flack and Wagner, Acta Cryst. B69 (2013) 249-259).
;
_refine_ls_abs_structure_Flack   0.000(10)
_refine_ls_extinction_coef       .
_refine_ls_extinction_method     none
_refine_ls_goodness_of_fit_ref   0.760
_refine_ls_hydrogen_treatment    constr
_refine_ls_matrix_type           full
_refine_ls_number_parameters     483
_refine_ls_number_reflns         6978
_refine_ls_number_restraints     1
_refine_ls_R_factor_all          0.0681
_refine_ls_R_factor_gt           0.0431
_refine_ls_restrained_S_all      0.760
_refine_ls_shift/su_max          0.000
_refine_ls_shift/su_mean         0.000
_refine_ls_structure_factor_coef Fsqd
_refine_ls_weighting_details     
'w=1/[\s^2^(Fo^2^)+(0.1000P)^2^] where P=(Fo^2^+2Fc^2^)/3'
_refine_ls_weighting_scheme      calc
_refine_ls_wR_factor_gt          0.1068
_refine_ls_wR_factor_ref         0.1278
_refine_special_details          ?
_olex2_refinement_description    
;
1. Others
 Fixed Uiso: H00Q(0.022) H00W(0.026) H015(0.029) H019(0.028) H01L(0.046)
 H01M(0.046) H01N(0.046) H01A(0.036) H01B(0.036) H01C(0.036) H011(0.025)
 H016(0.033) H012(0.033) H00R(0.03) H00T(0.029) H00N(0.024) H01H(0.042)
 H01I(0.042) H01J(0.042) H00X(0.024) H00U(0.027) H00Z(0.03) H01G(0.031)
 H010(0.027) H00L(0.026) H00A(0.035) H00B(0.035) H00C(0.035) H018(0.03)
 H01O(0.039) H01P(0.043) H01K(0.038) H00Y(0.028) H013(0.024) H01D(0.037)
 H01E(0.037) H01F(0.037) H1(0.021)
 Fixed X: H00Q(0.471996) H00W(0.560276) H015(0.59537) H019(0.555694)
 H01L(0.290097) H01M(0.229555) H01N(0.328378) H01A(0.609719) H01B(0.691141)
 H01C(0.722721) H011(0.350567) H016(0.455479) H012(0.583922) H00R(0.608547)
 H00T(0.502927) H00N(0.303052) H01H(0.062773) H01I(0.139801) H01J(0.160988)
 H00X(0.24548) H00U(0.313277) H00Z(0.270976) H01G(0.149069) H010(0.073743)
 H00L(-0.069481) H00A(-0.087381) H00B(-0.169921) H00C(-0.106671) H018(0.53713)
 H01O(0.6787) H01P(0.650589) H01K(0.483529) H00Y(0.342258) H013(0.268446)
 H01D(0.114207) H01E(0.102526) H01F(0.028925) H1(0.087028)
 Fixed Y: H00Q(0.284236) H00W(0.350673) H015(0.486042) H019(0.55005)
 H01L(0.160058) H01M(0.240976) H01N(0.20736) H01A(0.641135) H01B(0.579915)
 H01C(0.613774) H011(0.647329) H016(0.700136) H012(0.801461) H00R(0.846134)
 H00T(0.792876) H00N(0.790336) H01H(0.694738) H01I(0.768695) H01J(0.685051)
 H00X(0.543192) H00U(0.514898) H00Z(0.394276) H01G(0.305894) H010(0.337305)
 H00L(0.449214) H00A(0.490597) H00B(0.494376) H00C(0.572386) H018(0.40948)
 H01O(0.322603) H01P(0.185609) H01K(0.138139) H00Y(0.224351) H013(0.338122)
 H01D(0.517981) H01E(0.428962) H01F(0.458937) H1(0.561568)
 Fixed Z: H00Q(0.305273) H00W(0.209498) H015(0.22208) H019(0.332007)
 H01L(0.43685) H01M(0.458692) H01N(0.509303) H01A(0.450029) H01B(0.409563)
 H01C(0.489677) H011(0.398283) H016(0.302712) H012(0.326611) H00R(0.447296)
 H00T(0.543597) H00N(0.599524) H01H(0.679415) H01I(0.700067) H01J(0.738813)
 H00X(0.35146) H00U(0.233947) H00Z(0.178098) H01G(0.236758) H010(0.351945)
 H00L(0.431554) H00A(0.628434) H00B(0.558798) H00C(0.585939) H018(0.616983)
 H01O(0.581846) H01P(0.590395) H01K(0.638378) H00Y(0.674934) H013(0.767659)
 H01D(0.791004) H01E(0.819654) H01F(0.751202) H1(0.654536)
;
_atom_sites_solution_hydrogens   geom
_atom_sites_solution_primary     dual
_atom_sites_solution_secondary   ?
loop_
_atom_site_label
_atom_site_type_symbol
_atom_site_fract_x
_atom_site_fract_y
_atom_site_fract_z
_atom_site_U_iso_or_equiv
_atom_site_adp_type
_atom_site_occupancy
_atom_site_site_symmetry_order
_atom_site_calc_flag
_atom_site_refinement_flags_posn
_atom_site_refinement_flags_adp
_atom_site_refinement_flags_occupancy
_atom_site_disorder_assembly
_atom_site_disorder_group
Zn1 Zn 0.33952(6) 0.49022(3) 0.51897(4) 0.01471(18) Uani 1 1 d . . . . .
S1 S 0.58884(14) 0.51694(9) 0.49995(8) 0.0183(4) Uani 1 1 d . . . . .
O1 O 0.3817(4) 0.2564(2) 0.4143(3) 0.0236(10) Uani 1 1 d . . . . .
O2 O 0.3406(3) 0.3623(2) 0.4829(2) 0.0163(9) Uani 1 1 d . . . . .
O3 O 0.6671(3) 0.4518(2) 0.4975(2) 0.0218(10) Uani 1 1 d . . . . .
O4 O 0.5536(4) 0.5450(3) 0.5723(2) 0.0235(10) Uani 1 1 d . . . . .
N1 N 0.4766(5) 0.4970(3) 0.4556(3) 0.0168(11) Uani 1 1 d . . . . .
N2 N 0.3042(5) 0.6122(3) 0.5489(3) 0.0163(11) Uani 1 1 d . . . . .
N3 N 0.2248(4) 0.6151(3) 0.6048(3) 0.0171(11) Uani 1 1 d . . . . .
N4 N 0.1707(4) 0.4911(3) 0.4906(3) 0.0148(11) Uani 1 1 d . . . . .
N5 N 0.1015(5) 0.5121(3) 0.5481(3) 0.0153(12) Uani 1 1 d . . . . .
N6 N 0.3039(4) 0.4426(3) 0.6242(3) 0.0147(11) Uani 1 1 d . . . . .
N7 N 0.2157(5) 0.4780(3) 0.6600(3) 0.0174(11) Uani 1 1 d . . . . .
C1 C 0.4893(5) 0.3386(4) 0.3109(3) 0.0182(13) Uani 1 1 d . . . . .
H00Q H 0.471996 0.284236 0.305273 0.022 Uiso 1 1 calc R U . . .
C2 C 0.5406(6) 0.3777(4) 0.2538(3) 0.0219(15) Uani 1 1 d . . . . .
H00W H 0.560276 0.350673 0.209498 0.026 Uiso 1 1 calc R U . . .
C3 C 0.5632(6) 0.4574(4) 0.2620(3) 0.0238(15) Uani 1 1 d . . . . .
H015 H 0.595370 0.486042 0.222080 0.029 Uiso 1 1 calc R U . . .
C4 C 0.5395(6) 0.4954(4) 0.3276(4) 0.0230(15) Uani 1 1 d . . . . .
H019 H 0.555694 0.550050 0.332007 0.028 Uiso 1 1 calc R U . . .
C5 C 0.4925(5) 0.4559(3) 0.3874(3) 0.0152(13) Uani 1 1 d . . . . .
C6 C 0.4619(5) 0.3764(4) 0.3772(3) 0.0160(13) Uani 1 1 d . . . . .
C7 C 0.3913(5) 0.3332(3) 0.4305(3) 0.0171(13) Uani 1 1 d . . . . .
C8 C 0.3008(7) 0.2126(4) 0.4584(4) 0.0305(17) Uani 1 1 d . . . . .
H01L H 0.290097 0.160058 0.436850 0.046 Uiso 1 1 calc R U . . .
H01M H 0.229555 0.240976 0.458692 0.046 Uiso 1 1 calc R U . . .
H01N H 0.328378 0.207360 0.509303 0.046 Uiso 1 1 calc R U . . .
C9 C 0.6613(5) 0.5969(4) 0.4575(4) 0.0237(15) Uani 1 1 d . . . . .
H01A H 0.609719 0.641135 0.450029 0.036 Uiso 1 1 calc R U . . .
H01B H 0.691141 0.579915 0.409563 0.036 Uiso 1 1 calc R U . . .
H01C H 0.722721 0.613774 0.489677 0.036 Uiso 1 1 calc R U . . .
C10 C 0.4030(6) 0.6879(4) 0.4087(3) 0.0210(14) Uani 1 1 d . . . . .
H011 H 0.350567 0.647329 0.398283 0.025 Uiso 1 1 calc R U . . .
C11 C 0.4650(6) 0.7193(4) 0.3518(4) 0.0279(16) Uani 1 1 d . . . . .
H016 H 0.455479 0.700136 0.302712 0.033 Uiso 1 1 calc R U . . .
C12 C 0.5417(6) 0.7792(4) 0.3660(4) 0.0275(16) Uani 1 1 d . . . . .
H012 H 0.583922 0.801461 0.326611 0.033 Uiso 1 1 calc R U . . .
C13 C 0.5557(6) 0.8057(4) 0.4372(4) 0.0250(15) Uani 1 1 d . . . . .
H00R H 0.608547 0.846134 0.447296 0.030 Uiso 1 1 calc R U . . .
C14 C 0.4930(6) 0.7738(4) 0.4945(4) 0.0239(14) Uani 1 1 d . . . . .
H00T H 0.502927 0.792876 0.543597 0.029 Uiso 1 1 calc R U . . .
C15 C 0.4156(5) 0.7141(3) 0.4810(3) 0.0173(13) Uani 1 1 d . . . . .
C16 C 0.3429(5) 0.6866(3) 0.5412(3) 0.0170(13) Uani 1 1 d . . . . .
C17 C 0.2905(6) 0.7354(4) 0.5928(3) 0.0201(14) Uani 1 1 d . . . . .
H00N H 0.303052 0.790336 0.599524 0.024 Uiso 1 1 calc R U . . .
C18 C 0.2178(5) 0.6893(4) 0.6317(3) 0.0174(13) Uani 1 1 d . . . . .
C19 C 0.1384(6) 0.7114(4) 0.6928(4) 0.0280(16) Uani 1 1 d . . . . .
H01H H 0.062773 0.694738 0.679415 0.042 Uiso 1 1 calc R U . . .
H01I H 0.139801 0.768695 0.700067 0.042 Uiso 1 1 calc R U . . .
H01J H 0.160988 0.685051 0.738813 0.042 Uiso 1 1 calc R U . . .
C20 C 0.2248(6) 0.4952(4) 0.3279(4) 0.0203(14) Uani 1 1 d . . . . .
H00X H 0.245480 0.543192 0.351460 0.024 Uiso 1 1 calc R U . . .
C21 C 0.2665(6) 0.4781(4) 0.2586(4) 0.0224(15) Uani 1 1 d . . . . .
H00U H 0.313277 0.514898 0.233947 0.027 Uiso 1 1 calc R U . . .
C22 C 0.2400(6) 0.4071(4) 0.2250(4) 0.0249(16) Uani 1 1 d . . . . .
H00Z H 0.270976 0.394276 0.178098 0.030 Uiso 1 1 calc R U . . .
C23 C 0.1679(6) 0.3544(4) 0.2600(4) 0.0259(16) Uani 1 1 d . . . . .
H01G H 0.149069 0.305894 0.236758 0.031 Uiso 1 1 calc R U . . .
C24 C 0.1240(6) 0.3728(4) 0.3286(4) 0.0227(15) Uani 1 1 d . . . . .
H010 H 0.073743 0.337305 0.351945 0.027 Uiso 1 1 calc R U . . .
C25 C 0.1528(5) 0.4434(3) 0.3641(3) 0.0157(13) Uani 1 1 d . . . . .
C26 C 0.1060(5) 0.4641(4) 0.4371(3) 0.0170(13) Uani 1 1 d . . . . .
C27 C -0.0064(6) 0.4658(4) 0.4594(4) 0.0216(14) Uani 1 1 d . . . . .
H00L H -0.069481 0.449214 0.431554 0.026 Uiso 1 1 calc R U . . .
C28 C -0.0060(6) 0.4965(3) 0.5296(4) 0.0175(14) Uani 1 1 d . . . . .
C29 C -0.1005(6) 0.5151(4) 0.5800(4) 0.0235(15) Uani 1 1 d . . . . .
H00A H -0.087381 0.490597 0.628434 0.035 Uiso 1 1 calc R U . . .
H00B H -0.169921 0.494376 0.558798 0.035 Uiso 1 1 calc R U . . .
H00C H -0.106671 0.572386 0.585939 0.035 Uiso 1 1 calc R U . . .
C30 C 0.5253(6) 0.3542(4) 0.6207(4) 0.0253(15) Uani 1 1 d . . . . .
H018 H 0.537130 0.409480 0.616983 0.030 Uiso 1 1 calc R U . . .
C31 C 0.6099(6) 0.3025(4) 0.5999(4) 0.0327(18) Uani 1 1 d . . . . .
H01O H 0.678700 0.322603 0.581846 0.039 Uiso 1 1 calc R U . . .
C32 C 0.5938(7) 0.2213(4) 0.6056(4) 0.0355(19) Uani 1 1 d . . . . .
H01P H 0.650589 0.185609 0.590395 0.043 Uiso 1 1 calc R U . . .
C33 C 0.4944(7) 0.1934(4) 0.6336(4) 0.0314(17) Uani 1 1 d . . . . .
H01K H 0.483529 0.138139 0.638378 0.038 Uiso 1 1 calc R U . . .
C34 C 0.4097(6) 0.2446(4) 0.6549(4) 0.0230(15) Uani 1 1 d . . . . .
H00Y H 0.342258 0.224351 0.674934 0.028 Uiso 1 1 calc R U . . .
C35 C 0.4241(6) 0.3262(4) 0.6468(3) 0.0192(14) Uani 1 1 d . . . . .
C36 C 0.3335(5) 0.3804(4) 0.6661(3) 0.0179(13) Uani 1 1 d . . . . .
C37 C 0.2650(6) 0.3761(4) 0.7290(3) 0.0200(14) Uani 1 1 d . . . . .
H013 H 0.268446 0.338122 0.767659 0.024 Uiso 1 1 calc R U . . .
C38 C 0.1921(6) 0.4380(4) 0.7232(3) 0.0198(14) Uani 1 1 d . . . . .
C39 C 0.1015(6) 0.4632(4) 0.7758(4) 0.0247(15) Uani 1 1 d . . . . .
H01D H 0.114207 0.517981 0.791004 0.037 Uiso 1 1 calc R U . . .
H01E H 0.102526 0.428962 0.819654 0.037 Uiso 1 1 calc R U . . .
H01F H 0.028925 0.458937 0.751202 0.037 Uiso 1 1 calc R U . . .
B1 B 0.1496(6) 0.5444(4) 0.6216(4) 0.0174(15) Uani 1 1 d . . . . .
H1 H 0.087028 0.561568 0.654536 0.021 Uiso 1 1 calc R U . . .

loop_
_atom_site_aniso_label
_atom_site_aniso_U_11
_atom_site_aniso_U_22
_atom_site_aniso_U_33
_atom_site_aniso_U_23
_atom_site_aniso_U_13
_atom_site_aniso_U_12
Zn1 0.0112(4) 0.0209(3) 0.0121(3) -0.0021(3) 0.0012(3) 0.0004(3)
S1 0.0130(8) 0.0214(7) 0.0204(9) -0.0036(6) -0.0007(6) -0.0008(6)
O1 0.026(3) 0.020(2) 0.025(3) -0.0016(18) 0.008(2) -0.002(2)
O2 0.016(2) 0.017(2) 0.016(2) -0.0034(16) 0.0034(18) -0.0006(17)
O3 0.016(3) 0.022(2) 0.027(3) -0.0017(17) -0.0016(19) 0.0029(18)
O4 0.023(3) 0.029(2) 0.019(2) -0.0078(18) -0.003(2) 0.001(2)
N1 0.013(3) 0.024(3) 0.013(3) -0.007(2) 0.001(2) 0.000(2)
N2 0.013(3) 0.023(3) 0.013(2) -0.001(2) 0.003(2) 0.001(2)
N3 0.013(3) 0.024(3) 0.015(3) -0.006(2) 0.001(2) 0.003(2)
N4 0.014(3) 0.018(3) 0.012(2) -0.0021(18) 0.001(2) 0.001(2)
N5 0.015(3) 0.017(3) 0.013(2) -0.0052(19) 0.001(2) 0.000(2)
N6 0.011(3) 0.020(3) 0.013(2) -0.0042(19) 0.000(2) -0.002(2)
N7 0.015(3) 0.025(3) 0.013(3) -0.002(2) 0.001(2) -0.001(2)
C1 0.015(4) 0.024(3) 0.016(3) -0.003(2) -0.002(3) -0.004(3)
C2 0.021(4) 0.030(4) 0.015(3) -0.008(2) 0.004(3) 0.002(3)
C3 0.027(4) 0.028(4) 0.017(3) 0.000(3) 0.003(3) -0.009(3)
C4 0.021(4) 0.023(3) 0.025(4) -0.002(2) 0.006(3) -0.011(3)
C5 0.011(3) 0.020(3) 0.015(3) -0.002(2) -0.002(2) 0.002(2)
C6 0.009(3) 0.023(3) 0.016(3) -0.003(2) 0.001(2) -0.001(2)
C7 0.019(4) 0.021(3) 0.011(3) -0.002(2) -0.004(3) 0.000(3)
C8 0.035(5) 0.024(4) 0.033(4) 0.003(3) 0.014(3) -0.008(3)
C9 0.016(4) 0.023(3) 0.032(4) -0.001(3) -0.002(3) -0.009(3)
C10 0.021(4) 0.023(3) 0.019(3) 0.000(3) -0.002(3) -0.002(3)
C11 0.032(5) 0.032(4) 0.019(3) -0.002(3) 0.004(3) 0.004(3)
C12 0.033(5) 0.027(4) 0.023(3) 0.005(3) 0.010(3) -0.001(3)
C13 0.020(4) 0.024(3) 0.031(4) 0.002(3) 0.004(3) -0.001(3)
C14 0.026(4) 0.024(3) 0.022(3) -0.004(3) -0.002(3) -0.001(3)
C15 0.016(4) 0.017(3) 0.018(3) -0.002(2) 0.001(3) 0.004(2)
C16 0.017(4) 0.018(3) 0.016(3) -0.002(2) -0.002(2) 0.001(3)
C17 0.022(4) 0.019(3) 0.020(3) -0.003(2) 0.002(3) -0.001(3)
C18 0.012(4) 0.025(3) 0.015(3) -0.003(2) 0.000(3) 0.005(3)
C19 0.030(4) 0.025(4) 0.029(4) -0.008(3) 0.012(3) -0.003(3)
C20 0.017(4) 0.026(3) 0.018(3) -0.004(2) -0.004(3) -0.002(3)
C21 0.021(4) 0.029(3) 0.017(3) 0.002(2) -0.002(3) 0.000(3)
C22 0.025(4) 0.036(4) 0.014(3) -0.004(3) -0.002(3) 0.006(3)
C23 0.033(5) 0.026(3) 0.019(3) -0.009(3) -0.002(3) 0.001(3)
C24 0.020(4) 0.026(4) 0.023(3) -0.002(3) -0.003(3) -0.002(3)
C25 0.015(3) 0.018(3) 0.014(3) -0.004(2) -0.006(2) 0.004(2)
C26 0.013(4) 0.021(3) 0.017(3) -0.002(2) -0.005(3) 0.000(3)
C27 0.021(4) 0.026(3) 0.017(3) -0.003(3) -0.006(3) -0.003(3)
C28 0.012(3) 0.019(3) 0.022(4) 0.002(2) -0.001(3) 0.000(2)
C29 0.015(4) 0.024(3) 0.031(4) -0.005(3) -0.001(3) -0.001(3)
C30 0.021(4) 0.035(4) 0.020(3) 0.005(3) 0.000(3) 0.007(3)
C31 0.021(4) 0.046(5) 0.030(4) 0.006(3) 0.004(3) 0.014(3)
C32 0.040(5) 0.044(4) 0.022(4) -0.002(3) -0.004(3) 0.027(4)
C33 0.037(5) 0.028(4) 0.030(4) 0.002(3) -0.009(3) 0.010(3)
C34 0.020(4) 0.026(4) 0.023(3) 0.002(3) -0.004(3) 0.001(3)
C35 0.024(4) 0.025(3) 0.009(3) 0.000(2) -0.001(3) 0.004(3)
C36 0.018(4) 0.022(3) 0.014(3) -0.001(2) -0.002(3) -0.004(3)
C37 0.022(4) 0.022(3) 0.015(3) 0.002(2) 0.001(3) -0.001(3)
C38 0.013(4) 0.028(4) 0.019(3) 0.000(3) 0.003(3) -0.004(3)
C39 0.024(4) 0.032(4) 0.018(4) -0.003(3) 0.007(3) 0.004(3)
B1 0.014(4) 0.023(4) 0.015(3) -0.003(3) -0.002(3) 0.001(3)

_geom_special_details            
;
 All esds (except the esd in the dihedral angle between two l.s. planes)
 are estimated using the full covariance matrix.  The cell esds are taken
 into account individually in the estimation of esds in distances, angles
 and torsion angles; correlations between esds in cell parameters are only
 used when they are defined by crystal symmetry.  An approximate (isotropic)
 treatment of cell esds is used for estimating esds involving l.s. planes.
;
loop_
_geom_bond_atom_site_label_1
_geom_bond_atom_site_label_2
_geom_bond_distance
_geom_bond_site_symmetry_2
_geom_bond_publ_flag
Zn1 O2 2.262(4) . ?
Zn1 N1 2.006(5) . ?
Zn1 N2 2.178(5) . ?
Zn1 N4 2.087(5) . ?
Zn1 N6 2.106(5) . ?
S1 O3 1.449(4) . ?
S1 O4 1.452(5) . ?
S1 N1 1.601(6) . ?
S1 C9 1.782(6) . ?
O1 C7 1.339(7) . ?
O1 C8 1.457(8) . ?
O2 C7 1.226(7) . ?
N1 C5 1.426(7) . ?
N2 N3 1.387(7) . ?
N2 C16 1.349(8) . ?
N3 C18 1.351(8) . ?
N3 B1 1.530(9) . ?
N4 N5 1.375(7) . ?
N4 C26 1.320(8) . ?
N5 C28 1.357(9) . ?
N5 B1 1.546(9) . ?
N6 N7 1.376(7) . ?
N6 C36 1.345(8) . ?
N7 C38 1.357(8) . ?
N7 B1 1.539(9) . ?
C1 H00Q 0.9500 . ?
C1 C2 1.371(9) . ?
C2 H00W 0.9500 . ?
C2 C3 1.385(9) . ?
C3 H015 0.9500 . ?
C3 C4 1.376(9) . ?
C4 H019 0.9500 . ?
C5 C4 1.389(9) . ?
C5 C6 1.408(8) . ?
C6 C1 1.395(8) . ?
C7 C6 1.476(8) . ?
C8 H01L 0.9800 . ?
C8 H01M 0.9800 . ?
C8 H01N 0.9800 . ?
C9 H01A 0.9800 . ?
C9 H01B 0.9800 . ?
C9 H01C 0.9800 . ?
C10 H011 0.9500 . ?
C10 C11 1.374(9) . ?
C11 H016 0.9500 . ?
C12 C11 1.393(10) . ?
C12 H012 0.9500 . ?
C13 C12 1.372(9) . ?
C13 H00R 0.9500 . ?
C13 C14 1.389(9) . ?
C14 H00T 0.9500 . ?
C15 C10 1.386(9) . ?
C15 C14 1.394(9) . ?
C16 C15 1.469(9) . ?
C16 C17 1.395(8) . ?
C17 H00N 0.9500 . ?
C18 C17 1.365(9) . ?
C18 C19 1.503(9) . ?
C19 H01H 0.9800 . ?
C19 H01I 0.9800 . ?
C19 H01J 0.9800 . ?
C20 H00X 0.9500 . ?
C21 C20 1.377(10) . ?
C21 H00U 0.9500 . ?
C21 C22 1.383(9) . ?
C22 H00Z 0.9500 . ?
C22 C23 1.394(10) . ?
C23 H01G 0.9500 . ?
C24 C23 1.380(9) . ?
C24 H010 0.9500 . ?
C25 C20 1.393(9) . ?
C25 C24 1.399(9) . ?
C25 C26 1.474(9) . ?
C26 C27 1.407(9) . ?
C27 H00L 0.9500 . ?
C27 C28 1.370(10) . ?
C29 C28 1.486(10) . ?
C29 H00A 0.9800 . ?
C29 H00B 0.9800 . ?
C29 H00C 0.9800 . ?
C30 H018 0.9500 . ?
C30 C31 1.391(9) . ?
C31 H01O 0.9500 . ?
C31 C32 1.393(10) . ?
C32 H01P 0.9500 . ?
C33 C32 1.377(11) . ?
C33 H01K 0.9500 . ?
C34 C33 1.390(10) . ?
C34 H00Y 0.9500 . ?
C35 C30 1.384(9) . ?
C35 C34 1.400(9) . ?
C35 C36 1.465(9) . ?
C36 C37 1.402(9) . ?
C37 H013 0.9500 . ?
C38 C37 1.369(9) . ?
C38 C39 1.504(9) . ?
C39 H01D 0.9800 . ?
C39 H01E 0.9800 . ?
C39 H01F 0.9800 . ?
B1 H1 1.0000 . ?

loop_
_geom_angle_atom_site_label_1
_geom_angle_atom_site_label_2
_geom_angle_atom_site_label_3
_geom_angle
_geom_angle_site_symmetry_1
_geom_angle_site_symmetry_3
_geom_angle_publ_flag
N1 Zn1 O2 83.46(17) . . ?
N1 Zn1 N2 104.2(2) . . ?
N1 Zn1 N4 130.9(2) . . ?
N1 Zn1 N6 134.6(2) . . ?
N2 Zn1 O2 168.93(19) . . ?
N4 Zn1 O2 86.68(17) . . ?
N4 Zn1 N2 82.3(2) . . ?
N4 Zn1 N6 91.6(2) . . ?
N6 Zn1 O2 83.93(17) . . ?
N6 Zn1 N2 95.77(19) . . ?
O3 S1 O4 117.7(3) . . ?
O3 S1 N1 111.6(3) . . ?
O3 S1 C9 104.5(3) . . ?
O4 S1 N1 105.9(3) . . ?
O4 S1 C9 106.2(3) . . ?
N1 S1 C9 110.8(3) . . ?
C7 O1 C8 115.6(5) . . ?
C7 O2 Zn1 127.6(4) . . ?
S1 N1 Zn1 114.5(3) . . ?
C5 N1 Zn1 125.0(4) . . ?
C5 N1 S1 115.0(4) . . ?
N3 N2 Zn1 110.3(4) . . ?
C16 N2 Zn1 142.6(4) . . ?
C16 N2 N3 106.1(5) . . ?
N2 N3 B1 121.4(5) . . ?
C18 N3 N2 109.7(5) . . ?
C18 N3 B1 128.4(5) . . ?
N5 N4 Zn1 113.7(4) . . ?
C26 N4 Zn1 138.3(4) . . ?
C26 N4 N5 106.7(5) . . ?
N4 N5 B1 120.9(5) . . ?
C28 N5 N4 109.7(5) . . ?
C28 N5 B1 129.3(6) . . ?
N7 N6 Zn1 114.3(4) . . ?
C36 N6 Zn1 138.9(4) . . ?
C36 N6 N7 106.3(5) . . ?
N6 N7 B1 120.2(5) . . ?
C38 N7 N6 109.7(5) . . ?
C38 N7 B1 129.4(6) . . ?
C2 C1 H00Q 119.0 . . ?
C2 C1 C6 121.9(6) . . ?
C6 C1 H00Q 119.0 . . ?
C1 C2 H00W 120.7 . . ?
C1 C2 C3 118.5(6) . . ?
C3 C2 H00W 120.7 . . ?
C2 C3 H015 119.8 . . ?
C4 C3 C2 120.5(6) . . ?
C4 C3 H015 119.8 . . ?
C3 C4 H019 119.1 . . ?
C3 C4 C5 121.8(6) . . ?
C5 C4 H019 119.1 . . ?
C4 C5 N1 119.3(5) . . ?
C4 C5 C6 117.7(5) . . ?
C6 C5 N1 123.0(5) . . ?
C1 C6 C5 119.3(6) . . ?
C1 C6 C7 117.8(5) . . ?
C5 C6 C7 122.6(5) . . ?
O1 C7 C6 112.9(5) . . ?
O2 C7 O1 121.1(5) . . ?
O2 C7 C6 125.9(5) . . ?
O1 C8 H01L 109.5 . . ?
O1 C8 H01M 109.5 . . ?
O1 C8 H01N 109.5 . . ?
H01L C8 H01M 109.5 . . ?
H01L C8 H01N 109.5 . . ?
H01M C8 H01N 109.5 . . ?
S1 C9 H01A 109.5 . . ?
S1 C9 H01B 109.5 . . ?
S1 C9 H01C 109.5 . . ?
H01A C9 H01B 109.5 . . ?
H01A C9 H01C 109.5 . . ?
H01B C9 H01C 109.5 . . ?
C11 C10 H011 119.3 . . ?
C11 C10 C15 121.3(6) . . ?
C15 C10 H011 119.3 . . ?
C10 C11 H016 119.9 . . ?
C10 C11 C12 120.1(6) . . ?
C12 C11 H016 119.9 . . ?
C11 C12 H012 120.3 . . ?
C13 C12 C11 119.5(6) . . ?
C13 C12 H012 120.3 . . ?
C12 C13 H00R 119.9 . . ?
C12 C13 C14 120.2(6) . . ?
C14 C13 H00R 119.9 . . ?
C13 C14 H00T 119.6 . . ?
C13 C14 C15 120.8(6) . . ?
C15 C14 H00T 119.6 . . ?
C10 C15 C14 118.0(6) . . ?
C10 C15 C16 122.0(6) . . ?
C14 C15 C16 119.7(5) . . ?
N2 C16 C15 125.2(5) . . ?
N2 C16 C17 109.3(5) . . ?
C17 C16 C15 124.9(5) . . ?
C16 C17 H00N 126.5 . . ?
C18 C17 C16 106.9(5) . . ?
C18 C17 H00N 126.5 . . ?
N3 C18 C17 107.9(5) . . ?
N3 C18 C19 122.3(6) . . ?
C17 C18 C19 129.8(6) . . ?
C18 C19 H01H 109.5 . . ?
C18 C19 H01I 109.5 . . ?
C18 C19 H01J 109.5 . . ?
H01H C19 H01I 109.5 . . ?
H01H C19 H01J 109.5 . . ?
H01I C19 H01J 109.5 . . ?
C21 C20 H00X 119.4 . . ?
C21 C20 C25 121.1(6) . . ?
C25 C20 H00X 119.4 . . ?
C20 C21 H00U 120.1 . . ?
C20 C21 C22 119.8(7) . . ?
C22 C21 H00U 120.1 . . ?
C21 C22 H00Z 120.0 . . ?
C21 C22 C23 120.1(6) . . ?
C23 C22 H00Z 120.0 . . ?
C22 C23 H01G 120.1 . . ?
C24 C23 C22 119.8(6) . . ?
C24 C23 H01G 120.1 . . ?
C23 C24 H010 119.7 . . ?
C23 C24 C25 120.6(6) . . ?
C25 C24 H010 119.7 . . ?
C20 C25 C24 118.5(6) . . ?
C20 C25 C26 120.3(5) . . ?
C24 C25 C26 121.2(6) . . ?
N4 C26 C25 120.9(6) . . ?
N4 C26 C27 110.3(6) . . ?
C27 C26 C25 128.6(6) . . ?
C26 C27 H00L 127.2 . . ?
C28 C27 C26 105.6(6) . . ?
C28 C27 H00L 127.2 . . ?
N5 C28 C27 107.7(6) . . ?
N5 C28 C29 122.2(6) . . ?
C27 C28 C29 130.0(6) . . ?
C28 C29 H00A 109.5 . . ?
C28 C29 H00B 109.5 . . ?
C28 C29 H00C 109.5 . . ?
H00A C29 H00B 109.5 . . ?
H00A C29 H00C 109.5 . . ?
H00B C29 H00C 109.5 . . ?
C31 C30 H018 119.5 . . ?
C35 C30 H018 119.5 . . ?
C35 C30 C31 121.0(7) . . ?
C30 C31 H01O 120.0 . . ?
C30 C31 C32 120.1(7) . . ?
C32 C31 H01O 120.0 . . ?
C31 C32 H01P 120.5 . . ?
C33 C32 C31 119.0(7) . . ?
C33 C32 H01P 120.5 . . ?
C32 C33 H01K 119.3 . . ?
C32 C33 C34 121.3(7) . . ?
C34 C33 H01K 119.3 . . ?
C33 C34 H00Y 120.1 . . ?
C33 C34 C35 119.8(7) . . ?
C35 C34 H00Y 120.1 . . ?
C30 C35 C34 118.8(6) . . ?
C30 C35 C36 121.1(6) . . ?
C34 C35 C36 120.1(6) . . ?
N6 C36 C35 123.6(5) . . ?
N6 C36 C37 109.9(6) . . ?
C37 C36 C35 126.5(6) . . ?
C36 C37 H013 127.1 . . ?
C38 C37 C36 105.8(6) . . ?
C38 C37 H013 127.1 . . ?
N7 C38 C37 108.3(6) . . ?
N7 C38 C39 122.7(6) . . ?
C37 C38 C39 129.0(6) . . ?
C38 C39 H01D 109.5 . . ?
C38 C39 H01E 109.5 . . ?
C38 C39 H01F 109.5 . . ?
H01D C39 H01E 109.5 . . ?
H01D C39 H01F 109.5 . . ?
H01E C39 H01F 109.5 . . ?
N3 B1 N5 109.0(5) . . ?
N3 B1 N7 111.0(5) . . ?
N3 B1 H1 109.4 . . ?
N5 B1 H1 109.4 . . ?
N7 B1 N5 108.6(5) . . ?
N7 B1 H1 109.4 . . ?

loop_
_geom_torsion_atom_site_label_1
_geom_torsion_atom_site_label_2
_geom_torsion_atom_site_label_3
_geom_torsion_atom_site_label_4
_geom_torsion
_geom_torsion_site_symmetry_1
_geom_torsion_site_symmetry_2
_geom_torsion_site_symmetry_3
_geom_torsion_site_symmetry_4
_geom_torsion_publ_flag
Zn1 O2 C7 O1 -178.1(4) . . . . ?
Zn1 O2 C7 C6 -1.8(9) . . . . ?
Zn1 N1 C5 C4 137.0(5) . . . . ?
Zn1 N1 C5 C6 -42.5(8) . . . . ?
Zn1 N2 N3 C18 169.4(4) . . . . ?
Zn1 N2 N3 B1 -18.2(7) . . . . ?
Zn1 N2 C16 C15 23.9(11) . . . . ?
Zn1 N2 C16 C17 -164.7(5) . . . . ?
Zn1 N4 N5 C28 -168.2(4) . . . . ?
Zn1 N4 N5 B1 9.2(6) . . . . ?
Zn1 N4 C26 C25 -20.9(10) . . . . ?
Zn1 N4 C26 C27 164.0(5) . . . . ?
Zn1 N6 N7 C38 173.5(4) . . . . ?
Zn1 N6 N7 B1 2.2(7) . . . . ?
Zn1 N6 C36 C35 8.6(10) . . . . ?
Zn1 N6 C36 C37 -171.1(5) . . . . ?
S1 N1 C5 C4 -70.8(7) . . . . ?
S1 N1 C5 C6 109.7(6) . . . . ?
O1 C7 C6 C1 12.9(8) . . . . ?
O1 C7 C6 C5 -173.5(6) . . . . ?
O2 C7 C6 C1 -163.6(6) . . . . ?
O2 C7 C6 C5 9.9(10) . . . . ?
O3 S1 N1 Zn1 114.5(3) . . . . ?
O3 S1 N1 C5 -40.6(5) . . . . ?
O4 S1 N1 Zn1 -14.7(3) . . . . ?
O4 S1 N1 C5 -169.9(4) . . . . ?
N1 C5 C4 C3 175.8(7) . . . . ?
N1 C5 C6 C1 -174.3(6) . . . . ?
N1 C5 C6 C7 12.3(9) . . . . ?
N2 N3 C18 C17 1.2(7) . . . . ?
N2 N3 C18 C19 179.8(6) . . . . ?
N2 N3 B1 N5 -47.0(8) . . . . ?
N2 N3 B1 N7 72.5(7) . . . . ?
N2 C16 C15 C10 38.1(10) . . . . ?
N2 C16 C15 C14 -148.0(6) . . . . ?
N2 C16 C17 C18 -0.7(7) . . . . ?
N3 N2 C16 C15 -170.1(6) . . . . ?
N3 N2 C16 C17 1.4(7) . . . . ?
N3 C18 C17 C16 -0.3(7) . . . . ?
N4 N5 C28 C27 -0.5(7) . . . . ?
N4 N5 C28 C29 -178.3(5) . . . . ?
N4 N5 B1 N3 54.5(7) . . . . ?
N4 N5 B1 N7 -66.5(7) . . . . ?
N4 C26 C27 C28 0.7(7) . . . . ?
N5 N4 C26 C25 174.1(5) . . . . ?
N5 N4 C26 C27 -1.0(7) . . . . ?
N6 N7 C38 C37 0.1(7) . . . . ?
N6 N7 C38 C39 178.4(6) . . . . ?
N6 N7 B1 N3 -61.5(7) . . . . ?
N6 N7 B1 N5 58.3(7) . . . . ?
N6 C36 C37 C38 0.5(7) . . . . ?
N7 N6 C36 C35 179.3(6) . . . . ?
N7 N6 C36 C37 -0.4(7) . . . . ?
N7 C38 C37 C36 -0.3(7) . . . . ?
C1 C2 C3 C4 3.1(11) . . . . ?
C2 C3 C4 C5 0.0(11) . . . . ?
C4 C5 C6 C1 6.1(9) . . . . ?
C4 C5 C6 C7 -167.3(6) . . . . ?
C5 C6 C1 C2 -3.3(10) . . . . ?
C6 C1 C2 C3 -1.4(10) . . . . ?
C6 C5 C4 C3 -4.6(10) . . . . ?
C7 C6 C1 C2 170.5(6) . . . . ?
C8 O1 C7 O2 5.1(9) . . . . ?
C8 O1 C7 C6 -171.6(6) . . . . ?
C9 S1 N1 Zn1 -129.4(3) . . . . ?
C9 S1 N1 C5 75.4(5) . . . . ?
C10 C15 C14 C13 -0.2(10) . . . . ?
C12 C13 C14 C15 0.5(10) . . . . ?
C13 C12 C11 C10 0.8(11) . . . . ?
C14 C13 C12 C11 -0.8(11) . . . . ?
C14 C15 C10 C11 0.2(10) . . . . ?
C15 C10 C11 C12 -0.5(10) . . . . ?
C15 C16 C17 C18 170.8(6) . . . . ?
C16 N2 N3 C18 -1.6(7) . . . . ?
C16 N2 N3 B1 170.8(5) . . . . ?
C16 C15 C10 C11 174.2(6) . . . . ?
C16 C15 C14 C13 -174.3(6) . . . . ?
C17 C16 C15 C10 -132.1(7) . . . . ?
C17 C16 C15 C14 41.8(9) . . . . ?
C18 N3 B1 N5 123.8(6) . . . . ?
C18 N3 B1 N7 -116.6(7) . . . . ?
C19 C18 C17 C16 -178.7(7) . . . . ?
C20 C21 C22 C23 2.4(10) . . . . ?
C20 C25 C24 C23 1.3(10) . . . . ?
C20 C25 C26 N4 -47.7(9) . . . . ?
C20 C25 C26 C27 126.3(7) . . . . ?
C21 C22 C23 C24 -0.7(11) . . . . ?
C22 C21 C20 C25 -2.3(10) . . . . ?
C24 C25 C20 C21 0.4(10) . . . . ?
C24 C25 C26 N4 134.0(7) . . . . ?
C24 C25 C26 C27 -52.0(10) . . . . ?
C25 C24 C23 C22 -1.2(10) . . . . ?
C25 C26 C27 C28 -173.9(6) . . . . ?
C26 N4 N5 C28 0.9(6) . . . . ?
C26 N4 N5 B1 178.3(5) . . . . ?
C26 C25 C20 C21 -177.9(6) . . . . ?
C26 C25 C24 C23 179.7(6) . . . . ?
C26 C27 C28 N5 -0.1(7) . . . . ?
C26 C27 C28 C29 177.5(6) . . . . ?
C28 N5 B1 N3 -128.6(6) . . . . ?
C28 N5 B1 N7 110.4(7) . . . . ?
C30 C31 C32 C33 -1.5(10) . . . . ?
C30 C35 C34 C33 -3.0(9) . . . . ?
C30 C35 C36 N6 43.9(9) . . . . ?
C30 C35 C36 C37 -136.4(7) . . . . ?
C34 C33 C32 C31 1.1(10) . . . . ?
C34 C35 C30 C31 2.6(9) . . . . ?
C34 C35 C36 N6 -136.4(6) . . . . ?
C34 C35 C36 C37 43.2(9) . . . . ?
C35 C30 C31 C32 -0.4(10) . . . . ?
C35 C34 C33 C32 1.2(10) . . . . ?
C35 C36 C37 C38 -179.3(6) . . . . ?
C36 N6 N7 C38 0.2(7) . . . . ?
C36 N6 N7 B1 -171.1(5) . . . . ?
C36 C35 C30 C31 -177.7(6) . . . . ?
C36 C35 C34 C33 177.3(6) . . . . ?
C38 N7 B1 N3 129.1(6) . . . . ?
C38 N7 B1 N5 -111.1(7) . . . . ?
C39 C38 C37 C36 -178.5(7) . . . . ?
B1 N3 C18 C17 -170.5(6) . . . . ?
B1 N3 C18 C19 8.0(10) . . . . ?
B1 N5 C28 C27 -177.6(6) . . . . ?
B1 N5 C28 C29 4.6(10) . . . . ?
B1 N7 C38 C37 170.3(6) . . . . ?
B1 N7 C38 C39 -11.4(10) . . . . ?

_shelx_res_file                  
;
TITL tpzn2_2_a.res in Pna2(1)
    tpzn2_2.res
    created by SHELXL-2018/3 at 13:21:43 on 04-Feb-2021
REM Old TITL TpZn2_2 in Pna2(1)
REM SHELXT solution in Pna2(1)
REM R1 0.088, Rweak 0.011, Alpha 0.004, Orientation as input
REM Flack x = 0.005 ( 0.010 ) from Parsons' quotients
REM Formula found by SHELXT: C42 N5 O4 S Zn
CELL 0.71073 11.9864 16.9412 18.0401 90 90 90
ZERR 4 0.0016 0.0024 0.0022 0 0 0
LATT -1
SYMM -X,-Y,0.5+Z
SYMM 0.5+X,0.5-Y,+Z
SYMM 0.5-X,0.5+Y,0.5+Z
SFAC C H B N O S Zn
UNIT 156 152 4 28 16 4 4

L.S. 4 0 0
PLAN  1
SIZE 0.1 0.1 0.2
TEMP -173.15
CONF
BOND $H
list 4
fmap 2 53
MORE -1
ACTA
REM <olex2.extras>
REM <HklSrc "%.\\TpZn2_2.hkl">
REM </olex2.extras>

WGHT    0.100000
FVAR       0.29627
ZN01  7    0.339516    0.490221    0.518970    11.00000    0.01118    0.02087 =
         0.01207   -0.00215    0.00117    0.00036
S002  6    0.588844    0.516938    0.499952    11.00000    0.01297    0.02142 =
         0.02044   -0.00362   -0.00066   -0.00085
O003  5    0.340592    0.362338    0.482852    11.00000    0.01554    0.01740 =
         0.01610   -0.00338    0.00338   -0.00058
O004  5    0.381694    0.256399    0.414325    11.00000    0.02590    0.01969 =
         0.02532   -0.00165    0.00841   -0.00172
O005  5    0.553595    0.544983    0.572327    11.00000    0.02273    0.02902 =
         0.01880   -0.00779   -0.00344    0.00103
N006  4    0.304245    0.612222    0.548872    11.00000    0.01297    0.02258 =
         0.01341   -0.00114    0.00270    0.00130
N007  4    0.224822    0.615091    0.604755    11.00000    0.01251    0.02368 =
         0.01524   -0.00615    0.00063    0.00290
N008  4    0.170736    0.491136    0.490633    11.00000    0.01447    0.01771 =
         0.01209   -0.00211    0.00130    0.00102
O009  5    0.667059    0.451789    0.497475    11.00000    0.01609    0.02235 =
         0.02687   -0.00171   -0.00158    0.00295
N00A  4    0.101537    0.512109    0.548117    11.00000    0.01543    0.01718 =
         0.01332   -0.00520    0.00112    0.00031
N00B  4    0.303888    0.442644    0.624204    11.00000    0.01089    0.02050 =
         0.01265   -0.00416   -0.00018   -0.00192
N9    4    0.215739    0.478036    0.659966    11.00000    0.01454    0.02463 =
         0.01289   -0.00152    0.00071   -0.00087
N00D  4    0.476623    0.497017    0.455565    11.00000    0.01300    0.02441 =
         0.01307   -0.00652    0.00142    0.00025
C00E  1    0.342903    0.686552    0.541204    11.00000    0.01687    0.01822 =
         0.01601   -0.00222   -0.00183    0.00056
C     1    0.391270    0.333237    0.430536    11.00000    0.01940    0.02116 =
         0.01070   -0.00211   -0.00356   -0.00014
C00G  1    0.492475    0.455920    0.387391    11.00000    0.01053    0.01995 =
         0.01519   -0.00249   -0.00151    0.00199
C00H  1    0.152779    0.443423    0.364073    11.00000    0.01496    0.01814 =
         0.01390   -0.00360   -0.00585    0.00413
C00I  1    0.415595    0.714126    0.480979    11.00000    0.01614    0.01733 =
         0.01834   -0.00240    0.00092    0.00369
C00J  1    0.106039    0.464117    0.437120    11.00000    0.01321    0.02140 =
         0.01652   -0.00218   -0.00476    0.00020
C00K  1    0.217798    0.689341    0.631718    11.00000    0.01229    0.02452 =
         0.01534   -0.00325    0.00019    0.00523
C00L  1   -0.006450    0.465849    0.459395    11.00000    0.02104    0.02631 =
         0.01748   -0.00324   -0.00631   -0.00301
AFIX  43
H00L  2   -0.069481    0.449214    0.431554    11.00000   -1.20000
AFIX   0
C00M  1    0.461861    0.376422    0.377170    11.00000    0.00943    0.02301 =
         0.01560   -0.00282    0.00146   -0.00107
C00N  1    0.290511    0.735433    0.592784    11.00000    0.02163    0.01892 =
         0.01964   -0.00270    0.00157   -0.00144
AFIX  43
H00N  2    0.303052    0.790336    0.599524    11.00000   -1.20000
AFIX   0
C00O  1    0.424131    0.326195    0.646793    11.00000    0.02356    0.02479 =
         0.00914    0.00002   -0.00129    0.00396
C00P  1    0.333478    0.380391    0.666118    11.00000    0.01815    0.02159 =
         0.01392   -0.00146   -0.00239   -0.00443
C00Q  1    0.489342    0.338620    0.310930    11.00000    0.01477    0.02412 =
         0.01575   -0.00307   -0.00192   -0.00438
AFIX  43
H00Q  2    0.471996    0.284236    0.305273    11.00000   -1.20000
AFIX   0
C00R  1    0.555719    0.805747    0.437165    11.00000    0.02001    0.02405 =
         0.03087    0.00156    0.00417   -0.00108
AFIX  43
H00R  2    0.608547    0.846134    0.447296    11.00000   -1.20000
AFIX   0
C00S  1    0.192066    0.437984    0.723153    11.00000    0.01292    0.02794 =
         0.01851   -0.00016    0.00347   -0.00399
C00T  1    0.492972    0.773803    0.494520    11.00000    0.02557    0.02412 =
         0.02208   -0.00386   -0.00195   -0.00103
AFIX  43
H00T  2    0.502927    0.792876    0.543597    11.00000   -1.20000
AFIX   0
C00U  1    0.266456    0.478068    0.258626    11.00000    0.02106    0.02902 =
         0.01715    0.00174   -0.00232    0.00014
AFIX  43
H00U  2    0.313277    0.514898    0.233947    11.00000   -1.20000
AFIX   0
C00V  1   -0.100539    0.515051    0.579986    11.00000    0.01473    0.02433 =
         0.03136   -0.00482   -0.00055   -0.00147
AFIX 137
H00A  2   -0.087381    0.490597    0.628434    11.00000   -1.50000
H00B  2   -0.169921    0.494376    0.558798    11.00000   -1.50000
H00C  2   -0.106671    0.572386    0.585939    11.00000   -1.50000
AFIX   0
C00W  1    0.540649    0.377676    0.253771    11.00000    0.02073    0.02957 =
         0.01536   -0.00784    0.00376    0.00163
AFIX  43
H00W  2    0.560276    0.350673    0.209498    11.00000   -1.20000
AFIX   0
C00X  1    0.224775    0.495217    0.327919    11.00000    0.01733    0.02557 =
         0.01810   -0.00382   -0.00356   -0.00204
AFIX  43
H00X  2    0.245480    0.543192    0.351460    11.00000   -1.20000
AFIX   0
C00Y  1    0.409723    0.244630    0.654907    11.00000    0.01958    0.02631 =
         0.02319    0.00222   -0.00351    0.00093
AFIX  43
H00Y  2    0.342258    0.224351    0.674934    11.00000   -1.20000
AFIX   0
C00Z  1    0.239994    0.407101    0.225049    11.00000    0.02466    0.03633 =
         0.01383   -0.00351   -0.00196    0.00625
AFIX  43
H00Z  2    0.270976    0.394276    0.178098    11.00000   -1.20000
AFIX   0
C010  1    0.123989    0.372849    0.328611    11.00000    0.01983    0.02564 =
         0.02276   -0.00246   -0.00315   -0.00157
AFIX  43
H010  2    0.073743    0.337305    0.351945    11.00000   -1.20000
AFIX   0
C011  1    0.403040    0.687865    0.408700    11.00000    0.02077    0.02342 =
         0.01871   -0.00022   -0.00169   -0.00163
AFIX  43
H011  2    0.350567    0.647329    0.398283    11.00000   -1.20000
AFIX   0
C012  1    0.541682    0.779189    0.365955    11.00000    0.03285    0.02658 =
         0.02301    0.00473    0.00979   -0.00139
AFIX  43
H012  2    0.583922    0.801461    0.326611    11.00000   -1.20000
AFIX   0
C013  1    0.264974    0.376113    0.728994    11.00000    0.02222    0.02245 =
         0.01534    0.00199    0.00103   -0.00116
AFIX  43
H013  2    0.268446    0.338122    0.767659    11.00000   -1.20000
AFIX   0
C014  1    0.661254    0.596943    0.457532    11.00000    0.01557    0.02320 =
         0.03225   -0.00124   -0.00213   -0.00913
AFIX 137
H01A  2    0.609719    0.641135    0.450029    11.00000   -1.50000
H01B  2    0.691141    0.579915    0.409563    11.00000   -1.50000
H01C  2    0.722721    0.613774    0.489677    11.00000   -1.50000
AFIX   0
C015  1    0.563242    0.457383    0.261993    11.00000    0.02722    0.02765 =
         0.01661   -0.00018    0.00343   -0.00863
AFIX  43
H015  2    0.595370    0.486042    0.222080    11.00000   -1.20000
AFIX   0
C016  1    0.464987    0.719297    0.351799    11.00000    0.03203    0.03222 =
         0.01943   -0.00195    0.00389    0.00416
AFIX  43
H016  2    0.455479    0.700136    0.302712    11.00000   -1.20000
AFIX   0
C017  1    0.101544    0.463159    0.775844    11.00000    0.02355    0.03237 =
         0.01832   -0.00288    0.00702    0.00418
AFIX 137
H01D  2    0.114207    0.517981    0.791004    11.00000   -1.50000
H01E  2    0.102526    0.428962    0.819654    11.00000   -1.50000
H01F  2    0.028925    0.458937    0.751202    11.00000   -1.50000
AFIX   0
C018  1    0.525296    0.354176    0.620727    11.00000    0.02134    0.03457 =
         0.01986    0.00487   -0.00008    0.00663
AFIX  43
H018  2    0.537130    0.409480    0.616983    11.00000   -1.20000
AFIX   0
C019  1    0.539491    0.495363    0.327553    11.00000    0.02052    0.02339 =
         0.02506   -0.00162    0.00577   -0.01063
AFIX  43
H019  2    0.555694    0.550050    0.332007    11.00000   -1.20000
AFIX   0
C01A  1    0.167918    0.354393    0.260038    11.00000    0.03291    0.02571 =
         0.01901   -0.00891   -0.00157    0.00077
AFIX  43
H01G  2    0.149069    0.305894    0.236758    11.00000   -1.20000
AFIX   0
C01B  1    0.138435    0.711373    0.692819    11.00000    0.02980    0.02489 =
         0.02926   -0.00842    0.01210   -0.00347
AFIX 137
H01H  2    0.062773    0.694738    0.679415    11.00000   -1.50000
H01I  2    0.139801    0.768695    0.700067    11.00000   -1.50000
H01J  2    0.160988    0.685051    0.738813    11.00000   -1.50000
AFIX   0
C01C  1    0.494422    0.193447    0.633570    11.00000    0.03659    0.02800 =
         0.02961    0.00162   -0.00890    0.01005
AFIX  43
H01K  2    0.483529    0.138139    0.638378    11.00000   -1.20000
AFIX   0
C01D  1    0.300814    0.212616    0.458399    11.00000    0.03490    0.02358 =
         0.03292    0.00253    0.01361   -0.00760
AFIX 137
H01L  2    0.290097    0.160058    0.436850    11.00000   -1.50000
H01M  2    0.229555    0.240976    0.458692    11.00000   -1.50000
H01N  2    0.328378    0.207360    0.509303    11.00000   -1.50000
AFIX   0
C01E  1   -0.006005    0.496546    0.529633    11.00000    0.01205    0.01856 =
         0.02200    0.00207   -0.00057    0.00012
C01F  1    0.609907    0.302486    0.599928    11.00000    0.02120    0.04640 =
         0.03041    0.00562    0.00430    0.01449
AFIX  43
H01O  2    0.678700    0.322603    0.581846    11.00000   -1.20000
AFIX   0
C01G  1    0.593845    0.221257    0.605593    11.00000    0.04033    0.04379 =
         0.02234   -0.00194   -0.00356    0.02710
AFIX  43
H01P  2    0.650589    0.185609    0.590395    11.00000   -1.20000
AFIX   0
B1    3    0.149630    0.544383    0.621639    11.00000    0.01431    0.02252 =
         0.01532   -0.00315   -0.00177    0.00149
AFIX  13
H1    2    0.087028    0.561568    0.654536    11.00000   -1.20000
AFIX   0
HKLF 4


REM  tpzn2_2_a.res in Pna2(1)
REM wR2 = 0.127770, GooF = S = 0.75986, Restrained GooF = 0.75980 for all data
REM R1 = 0.043117 for 5384 Fo > 4sig(Fo) and 0.068122 for all 6978 data
REM 483 parameters refined using 1 restraints

END

WGHT      0.0127      0.0000

REM Highest difference peak  0.426,  deepest hole -0.651,  1-sigma level  0.070
Q1    1   0.3398  0.4087  0.5166  11.00000  0.05    0.43
;
_shelx_res_checksum              31741
_olex2_submission_special_instructions 'No special instructions were received'
####################################################################### 
# 
# This file contains crystal structure data downloaded from the 
# Cambridge Structural Database (CSD) hosted by the Cambridge 
# Crystallographic Data Centre (CCDC).
# 
# Full information about CCDC data access policies and citation 
# guidelines are available at http://www.ccdc.cam.ac.uk/access/V1 
# 
# Audit and citation data items may have been added by the CCDC. 
# Please retain this information to preserve the provenance of 
# this file and to allow appropriate attribution of the data. 
# 
#######################################################################

data_mkj229_a
_audit_block_doi                 10.5517/ccdc.csd.cc292qdj
_database_code_depnum_ccdc_archive 'CCDC 2117777'
loop_
_audit_author_name
_audit_author_address
'Hyeonglim Seo'
;UC San Diego
United States of America
;
_audit_update_record             
;
2021-10-22 deposited with the CCDC.	2022-02-01 downloaded from the CCDC.
;
_audit_creation_date             2021-05-10
_audit_creation_method           
;
Olex2 1.3
(compiled 2020.11.12 svn.r5f609507 for OlexSys, GUI svn.r6272)
;
_shelx_SHELXL_version_number     2018/3
_chemical_name_common            ?
_chemical_name_systematic        ?
_chemical_formula_moiety         'C40 H37 B N8 O2 Zn, 0.268(H2 O)'
_chemical_formula_sum            'C40 H37 B N8 O2.29 Zn'
_chemical_formula_weight         742.63
_chemical_melting_point          ?
loop_
_atom_type_symbol
_atom_type_description
_atom_type_scat_dispersion_real
_atom_type_scat_dispersion_imag
_atom_type_scat_source
C C 0.0033 0.0016 'International Tables Vol C Tables 4.2.6.8 and 6.1.1.4'
H H 0.0000 0.0000 'International Tables Vol C Tables 4.2.6.8 and 6.1.1.4'
B B 0.0013 0.0007 'International Tables Vol C Tables 4.2.6.8 and 6.1.1.4'
N N 0.0061 0.0033 'International Tables Vol C Tables 4.2.6.8 and 6.1.1.4'
O O 0.0106 0.0060 'International Tables Vol C Tables 4.2.6.8 and 6.1.1.4'
Zn Zn 0.2839 1.4301 'International Tables Vol C Tables 4.2.6.8 and 6.1.1.4'

_shelx_space_group_comment       
;
The symmetry employed for this shelxl refinement is uniquely defined
by the following loop, which should always be used as a source of
symmetry information in preference to the above space-group names.
They are only intended as comments.
;
_space_group_crystal_system      monoclinic
_space_group_IT_number           14
_space_group_name_H-M_alt        'P 1 21/c 1'
_space_group_name_Hall           '-P 2ybc'
loop_
_space_group_symop_operation_xyz
'x, y, z'
'-x, y+1/2, -z+1/2'
'-x, -y, -z'
'x, -y-1/2, z-1/2'

_cell_length_a                   12.7201(5)
_cell_length_b                   22.4184(9)
_cell_length_c                   13.4325(5)
_cell_angle_alpha                90
_cell_angle_beta                 110.4160(10)
_cell_angle_gamma                90
_cell_volume                     3589.9(2)
_cell_formula_units_Z            4
_cell_measurement_reflns_used    9903
_cell_measurement_temperature    100.0
_cell_measurement_theta_max      26.39
_cell_measurement_theta_min      2.43
_shelx_estimated_absorpt_T_max   0.930
_shelx_estimated_absorpt_T_min   0.867
_exptl_absorpt_coefficient_mu    0.733
_exptl_absorpt_correction_T_max  0.7441
_exptl_absorpt_correction_T_min  0.7104
_exptl_absorpt_correction_type   multi-scan
_exptl_absorpt_process_details   
;
SADABS-2016/2 (Bruker,2016/2) was used for absorption correction.
wR2(int) was 0.1195 before and 0.0600 after correction.
The Ratio of minimum to maximum transmission is 0.9547.
The \l/2 correction factor is Not present.
;
_exptl_absorpt_special_details   ?
_exptl_crystal_colour            'clear light colourless'
_exptl_crystal_colour_lustre     clear
_exptl_crystal_colour_modifier   light
_exptl_crystal_colour_primary    colourless
_exptl_crystal_density_diffrn    1.374
_exptl_crystal_density_meas      ?
_exptl_crystal_density_method    ?
_exptl_crystal_description       block
_exptl_crystal_F_000             1545
_exptl_crystal_size_max          0.2
_exptl_crystal_size_mid          0.1
_exptl_crystal_size_min          0.1
_exptl_transmission_factor_max   ?
_exptl_transmission_factor_min   ?
_diffrn_reflns_av_R_equivalents  0.0628
_diffrn_reflns_av_unetI/netI     0.0342
_diffrn_reflns_Laue_measured_fraction_full 0.999
_diffrn_reflns_Laue_measured_fraction_max 0.997
_diffrn_reflns_limit_h_max       15
_diffrn_reflns_limit_h_min       -15
_diffrn_reflns_limit_k_max       28
_diffrn_reflns_limit_k_min       -26
_diffrn_reflns_limit_l_max       16
_diffrn_reflns_limit_l_min       -16
_diffrn_reflns_number            55492
_diffrn_reflns_point_group_measured_fraction_full 0.999
_diffrn_reflns_point_group_measured_fraction_max 0.997
_diffrn_reflns_theta_full        25.242
_diffrn_reflns_theta_max         26.410
_diffrn_reflns_theta_min         2.433
_diffrn_ambient_temperature      100.0
_diffrn_detector                 'Bruker APEX2 area detector'
_diffrn_detector_area_resol_mean 7.9
_diffrn_detector_type            'CCD area detector'
_diffrn_measured_fraction_theta_full 0.999
_diffrn_measured_fraction_theta_max 0.997
_diffrn_measurement_device       'three-circle diffractometer'
_diffrn_measurement_device_type  'Bruker SMART APEX2 area detector'
_diffrn_measurement_method       '\w and \f scans'
_diffrn_radiation_monochromator  'mirror optics'
_diffrn_radiation_probe          x-ray
_diffrn_radiation_type           MoK\a
_diffrn_radiation_wavelength     0.71073
_diffrn_source                   'microfocus sealed X-ray tube'
_diffrn_source_current           50.0
_diffrn_source_power             2.5
_diffrn_source_type              'Incoatec I\ms'
_diffrn_source_voltage           50.0
_diffrn_standards_number         0
_reflns_Friedel_coverage         0.000
_reflns_Friedel_fraction_full    .
_reflns_Friedel_fraction_max     .
_reflns_number_gt                6124
_reflns_number_total             7360
_reflns_special_details          
;
 Reflections were merged by SHELXL according to the crystal
 class for the calculation of statistics and refinement.
 
 _reflns_Friedel_fraction is defined as the number of unique
 Friedel pairs measured divided by the number that would be
 possible theoretically, ignoring centric projections and
 systematic absences.
;
_reflns_threshold_expression     'I > 2\s(I)'
_computing_cell_refinement       'SAINT V8.40A (Bruker, 2019)'
_computing_data_collection       ?
_computing_data_reduction        'SAINT V8.40A (Bruker, 2019)'
_computing_molecular_graphics    'Olex2 1.3 (Dolomanov et al., 2009)'
_computing_publication_material  'Olex2 1.3 (Dolomanov et al., 2009)'
_computing_structure_refinement  'XL  (Sheldrick, 2008)'
_computing_structure_solution    'SHELXT 2014/5 (Sheldrick, 2014)'
_refine_diff_density_max         0.969
_refine_diff_density_min         -0.393
_refine_diff_density_rms         0.066
_refine_ls_extinction_coef       .
_refine_ls_extinction_method     none
_refine_ls_goodness_of_fit_ref   1.084
_refine_ls_hydrogen_treatment    constr
_refine_ls_matrix_type           full
_refine_ls_number_parameters     486
_refine_ls_number_reflns         7360
_refine_ls_number_restraints     0
_refine_ls_R_factor_all          0.0611
_refine_ls_R_factor_gt           0.0462
_refine_ls_restrained_S_all      1.084
_refine_ls_shift/su_max          0.001
_refine_ls_shift/su_mean         0.000
_refine_ls_structure_factor_coef Fsqd
_refine_ls_weighting_details     
'w=1/[\s^2^(Fo^2^)+(0.0209P)^2^+6.8419P] where P=(Fo^2^+2Fc^2^)/3'
_refine_ls_weighting_scheme      calc
_refine_ls_wR_factor_gt          0.0941
_refine_ls_wR_factor_ref         0.1011
_refine_special_details          ?
_olex2_refinement_description    
;
1. Fixed Uiso
 At 1.2 times of:
  All B(H) groups, All C(H) groups, All C(H,H) groups
 At 1.5 times of:
  All C(H,H,H) groups, All O(H) groups, All O(H,H) groups
2. Others
 Sof(O1)=Sof(H1A)=Sof(H1B)=FVAR(1)
3.a Free rotating group:
 O1(H1A,H1B)
3.b Ternary CH refined with riding coordinates:
 B01E(H01I)
3.c Secondary CH2 refined with riding coordinates:
 C01D(H01G,H01H), C01F(H01J,H01K)
3.d Aromatic/amide H refined with riding coordinates:
 C00G(H00G), C00I(H00I), C00J(H00J), C00L(H00L), C00O(H00O), C00P(H00P),
 C00Q(H00Q), C00S(H00S), C00W(H00W), C00X(H00X), C00Y(H00Y), C00Z(H00Z),
 C010(H010), C011(H011), C012(H012), C013(H013), C015(H015), C016(H016),
 C018(H018), C01A(H01D), C01B(H01E), C01C(H01F)
3.e Idealised Me refined as rotating group:
 C00K(H00A,H00B,H00C), C00U(H00D,H00E,H00F), C017(H01A,H01B,H01C)
3.f Idealised tetrahedral OH refined as rotating group:
 O00R(H00R)
;
_atom_sites_solution_hydrogens   mixed
_atom_sites_solution_primary     ?
_atom_sites_solution_secondary   ?
loop_
_atom_site_label
_atom_site_type_symbol
_atom_site_fract_x
_atom_site_fract_y
_atom_site_fract_z
_atom_site_U_iso_or_equiv
_atom_site_adp_type
_atom_site_occupancy
_atom_site_site_symmetry_order
_atom_site_calc_flag
_atom_site_refinement_flags_posn
_atom_site_refinement_flags_adp
_atom_site_refinement_flags_occupancy
_atom_site_disorder_assembly
_atom_site_disorder_group
Zn1 Zn 0.34784(2) 0.43006(2) 0.63881(2) 0.01816(9) Uani 1 1 d . . . . .
N6 N 0.27888(18) 0.40983(10) 0.41340(17) 0.0193(5) Uani 1 1 d . . . . .
N7 N 0.23945(18) 0.49667(10) 0.57204(17) 0.0195(5) Uani 1 1 d . . . . .
N8 N 0.16047(18) 0.48070(10) 0.47610(17) 0.0193(5) Uani 1 1 d . . . . .
N5 N 0.37408(18) 0.40777(10) 0.50223(17) 0.0196(5) Uani 1 1 d . . . . .
N4 N 0.15245(18) 0.36956(10) 0.50625(16) 0.0188(5) Uani 1 1 d . . . . .
N3 N 0.21723(18) 0.37244(10) 0.61240(17) 0.0200(5) Uani 1 1 d . . . . .
N2 N 0.48098(19) 0.43421(11) 0.76228(17) 0.0253(5) Uani 1 1 d . . . . .
O2 O 0.9665(2) 0.33212(12) 1.10955(19) 0.0486(7) Uani 1 1 d . . . . .
N1 N 0.6471(2) 0.47182(11) 0.87049(19) 0.0303(6) Uani 1 1 d . . . . .
C39 C 0.0916(2) 0.52763(12) 0.4368(2) 0.0201(5) Uani 1 1 d . . . . .
C27 C 0.4594(2) 0.39302(11) 0.4704(2) 0.0195(5) Uani 1 1 d . . . . .
C29 C 0.3054(2) 0.39688(12) 0.3262(2) 0.0217(6) Uani 1 1 d . . . . .
C37 C 0.2178(2) 0.55299(12) 0.5918(2) 0.0198(6) Uani 1 1 d . . . . .
C26 C 0.5741(2) 0.38580(12) 0.5478(2) 0.0201(5) Uani 1 1 d . . . . .
C38 C 0.1260(2) 0.57430(12) 0.5079(2) 0.0214(5) Uani 1 1 d . . . . .
H00G H 0.093819 0.612989 0.500997 0.026 Uiso 1 1 calc R U . . .
C36 C 0.2828(2) 0.58229(13) 0.6932(2) 0.0231(6) Uani 1 1 d . . . . .
C28 C 0.4194(2) 0.38568(12) 0.3603(2) 0.0222(6) Uani 1 1 d . . . . .
H00I H 0.462028 0.375105 0.317282 0.027 Uiso 1 1 calc R U . . .
C18 C 0.1009(2) 0.29415(13) 0.5856(2) 0.0236(6) Uani 1 1 d . . . . .
H00J H 0.063851 0.259677 0.598134 0.028 Uiso 1 1 calc R U . . .
C40 C -0.0042(2) 0.52563(13) 0.3337(2) 0.0259(6) Uani 1 1 d . . . . .
H00A H 0.024192 0.517958 0.275838 0.039 Uiso 1 1 calc R U . . .
H00B H -0.043814 0.563935 0.321663 0.039 Uiso 1 1 calc R U . . .
H00C H -0.055950 0.493691 0.335940 0.039 Uiso 1 1 calc R U . . .
C21 C 0.6331(2) 0.43418(13) 0.6058(2) 0.0233(6) Uani 1 1 d . . . . .
H00L H 0.599961 0.472724 0.594260 0.028 Uiso 1 1 calc R U . . .
C16 C 0.2320(2) 0.31944(13) 0.7772(2) 0.0220(6) Uani 1 1 d . . . . .
C17 C 0.1846(2) 0.32700(12) 0.6607(2) 0.0203(5) Uani 1 1 d . . . . .
C25 C 0.6243(2) 0.32968(13) 0.5649(2) 0.0275(6) Uani 1 1 d . . . . .
H00O H 0.584962 0.296313 0.525790 0.033 Uiso 1 1 calc R U . . .
C22 C 0.7393(2) 0.42667(14) 0.6800(2) 0.0268(6) Uani 1 1 d . . . . .
H00P H 0.778639 0.459888 0.719674 0.032 Uiso 1 1 calc R U . . .
C23 C 0.7886(2) 0.37068(14) 0.6967(2) 0.0290(7) Uani 1 1 d . . . . .
H00Q H 0.861554 0.365520 0.747803 0.035 Uiso 1 1 calc R U . . .
O1 O 0.8545(2) 0.45836(13) 1.0111(3) 0.0720(9) Uani 1 1 d . . . . .
H00R H 0.795353 0.472099 0.966363 0.108 Uiso 1 1 calc R U . . .
C35 C 0.3091(2) 0.64261(13) 0.6966(2) 0.0266(6) Uani 1 1 d . . . . .
H00S H 0.285013 0.665693 0.633352 0.032 Uiso 1 1 calc R U . . .
C4 C 0.5456(2) 0.38651(13) 0.8122(2) 0.0259(6) Uani 1 1 d . . . . .
C30 C 0.2209(3) 0.39743(14) 0.2161(2) 0.0298(7) Uani 1 1 d . . . . .
H00D H 0.157599 0.371662 0.212978 0.045 Uiso 1 1 calc R U . . .
H00E H 0.255744 0.382715 0.166234 0.045 Uiso 1 1 calc R U . . .
H00F H 0.193999 0.438262 0.196797 0.045 Uiso 1 1 calc R U . . .
C19 C 0.0828(2) 0.32199(12) 0.4895(2) 0.0219(6) Uani 1 1 d . . . . .
C31 C 0.3166(3) 0.54972(14) 0.7874(2) 0.0304(7) Uani 1 1 d . . . . .
H00W H 0.296307 0.508870 0.786269 0.036 Uiso 1 1 calc R U . . .
C11 C 0.2564(2) 0.36870(13) 0.8447(2) 0.0269(6) Uani 1 1 d . . . . .
H00X H 0.243484 0.407768 0.815557 0.032 Uiso 1 1 calc R U . . .
C15 C 0.2518(2) 0.26246(13) 0.8215(2) 0.0266(6) Uani 1 1 d . . . . .
H00Y H 0.235686 0.228470 0.776421 0.032 Uiso 1 1 calc R U . . .
C14 C 0.2950(2) 0.25503(14) 0.9309(2) 0.0308(7) Uani 1 1 d . . . . .
H00Z H 0.308439 0.216061 0.960428 0.037 Uiso 1 1 calc R U . . .
C5 C 0.5485(2) 0.48291(13) 0.8010(2) 0.0272(6) Uani 1 1 d . . . . .
H010 H 0.524578 0.522345 0.778295 0.033 Uiso 1 1 calc R U . . .
C3 C 0.5232(3) 0.32615(13) 0.8049(2) 0.0290(7) Uani 1 1 d . . . . .
H011 H 0.453581 0.310721 0.759175 0.035 Uiso 1 1 calc R U . . .
C34 C 0.3711(3) 0.66923(15) 0.7935(3) 0.0349(7) Uani 1 1 d . . . . .
H012 H 0.389392 0.710408 0.795875 0.042 Uiso 1 1 calc R U . . .
C12 C 0.2995(3) 0.36127(15) 0.9540(2) 0.0339(7) Uani 1 1 d . . . . .
H013 H 0.315961 0.395105 0.999406 0.041 Uiso 1 1 calc R U . . .
C6 C 0.6490(2) 0.40854(14) 0.8793(2) 0.0282(6) Uani 1 1 d . . . . .
C13 C 0.3184(3) 0.30427(14) 0.9968(2) 0.0317(7) Uani 1 1 d . . . . .
H015 H 0.347533 0.299097 1.071698 0.038 Uiso 1 1 calc R U . . .
C24 C 0.7315(3) 0.32228(14) 0.6388(2) 0.0322(7) Uani 1 1 d . . . . .
H016 H 0.765649 0.283994 0.649642 0.039 Uiso 1 1 calc R U . . .
C20 C 0.0018(2) 0.30603(13) 0.3818(2) 0.0281(6) Uani 1 1 d . . . . .
H01A H -0.050007 0.339339 0.353752 0.042 Uiso 1 1 calc R U . . .
H01B H -0.040791 0.270518 0.387363 0.042 Uiso 1 1 calc R U . . .
H01C H 0.043070 0.297775 0.333914 0.042 Uiso 1 1 calc R U . . .
C2 C 0.6082(3) 0.28900(15) 0.8681(2) 0.0351(7) Uani 1 1 d . . . . .
H018 H 0.594851 0.247248 0.866505 0.042 Uiso 1 1 calc R U . . .
C7 C 0.7363(3) 0.37255(15) 0.9417(2) 0.0335(7) Uani 1 1 d . . . . .
C32 C 0.3795(3) 0.57624(15) 0.8830(2) 0.0356(7) Uani 1 1 d . . . . .
H01D H 0.404481 0.553271 0.946409 0.043 Uiso 1 1 calc R U . . .
C1 C 0.7124(3) 0.31085(15) 0.9339(2) 0.0373(8) Uani 1 1 d . . . . .
H01E H 0.768151 0.283584 0.974248 0.045 Uiso 1 1 calc R U . . .
C33 C 0.4057(3) 0.63587(16) 0.8857(2) 0.0367(8) Uani 1 1 d . . . . .
H01F H 0.447805 0.654204 0.951263 0.044 Uiso 1 1 calc R U . . .
C9 C 0.8839(3) 0.37017(18) 1.1291(3) 0.0463(9) Uani 1 1 d . . . . .
H01G H 0.917133 0.400617 1.184538 0.056 Uiso 1 1 calc R U . . .
H01H H 0.824098 0.347739 1.144228 0.056 Uiso 1 1 calc R U . . .
B1 B 0.1642(3) 0.41830(14) 0.4278(2) 0.0206(6) Uani 1 1 d . . . . .
H01I H 0.101991 0.414391 0.357779 0.025 Uiso 1 1 calc R U . . .
C10 C 0.9517(3) 0.36138(19) 1.0098(3) 0.0478(9) Uani 1 1 d . . . . .
H01J H 0.934511 0.333528 0.949032 0.057 Uiso 1 1 calc R U . . .
H01K H 1.014719 0.388047 1.012565 0.057 Uiso 1 1 calc R U . . .
C8 C 0.8463(3) 0.39546(17) 1.0151(3) 0.0434(9) Uani 1 1 d . . . . .
O3 O 0.0388(7) 0.5208(4) 0.1177(6) 0.034(3) Uani 0.268(7) 1 d G . P . .
H1A H 0.067743 0.533133 0.071481 0.051 Uiso 0.268(7) 1 d G U P . .
H1B H -0.005151 0.491586 0.086108 0.051 Uiso 0.268(7) 1 d G U P . .

loop_
_atom_site_aniso_label
_atom_site_aniso_U_11
_atom_site_aniso_U_22
_atom_site_aniso_U_33
_atom_site_aniso_U_23
_atom_site_aniso_U_13
_atom_site_aniso_U_12
Zn1 0.01857(15) 0.02076(16) 0.01475(14) -0.00065(13) 0.00530(11) 0.00088(13)
N6 0.0201(11) 0.0204(11) 0.0163(11) -0.0013(9) 0.0050(9) -0.0004(9)
N7 0.0210(11) 0.0215(12) 0.0167(11) -0.0003(9) 0.0073(9) -0.0001(9)
N8 0.0190(11) 0.0209(12) 0.0172(11) 0.0001(9) 0.0053(9) 0.0007(9)
N5 0.0195(11) 0.0210(11) 0.0185(11) -0.0010(9) 0.0069(9) 0.0001(9)
N4 0.0190(11) 0.0210(11) 0.0146(10) -0.0006(9) 0.0039(9) 0.0007(9)
N3 0.0213(11) 0.0213(12) 0.0176(11) 0.0014(9) 0.0070(9) 0.0018(9)
N2 0.0240(12) 0.0307(13) 0.0202(11) -0.0007(10) 0.0065(9) 0.0020(11)
O2 0.0454(15) 0.0585(17) 0.0400(14) 0.0040(12) 0.0124(11) 0.0255(13)
N1 0.0314(13) 0.0319(14) 0.0278(13) -0.0014(11) 0.0106(11) -0.0035(12)
C39 0.0184(13) 0.0227(14) 0.0213(13) 0.0040(11) 0.0095(11) 0.0023(11)
C27 0.0244(14) 0.0149(13) 0.0226(13) -0.0015(10) 0.0124(11) -0.0001(11)
C29 0.0295(15) 0.0194(13) 0.0175(13) -0.0010(11) 0.0100(11) -0.0003(12)
C37 0.0234(13) 0.0178(13) 0.0228(13) 0.0011(10) 0.0140(11) 0.0004(11)
C26 0.0209(13) 0.0224(14) 0.0208(13) 0.0019(11) 0.0120(11) 0.0002(11)
C38 0.0236(13) 0.0175(13) 0.0276(14) 0.0038(11) 0.0143(11) 0.0034(11)
C36 0.0234(14) 0.0268(15) 0.0227(14) -0.0021(11) 0.0127(11) 0.0032(12)
C28 0.0277(15) 0.0224(14) 0.0210(13) -0.0010(11) 0.0141(12) 0.0027(12)
C18 0.0220(14) 0.0225(14) 0.0266(14) -0.0003(12) 0.0091(12) -0.0014(12)
C40 0.0217(14) 0.0283(15) 0.0263(14) 0.0046(12) 0.0065(12) 0.0044(12)
C21 0.0253(14) 0.0225(14) 0.0268(14) -0.0002(12) 0.0151(11) -0.0010(12)
C16 0.0201(13) 0.0255(14) 0.0217(13) 0.0037(11) 0.0090(11) 0.0002(11)
C17 0.0200(13) 0.0188(13) 0.0238(14) 0.0029(11) 0.0100(11) 0.0034(11)
C25 0.0305(16) 0.0217(14) 0.0316(16) 0.0008(12) 0.0123(13) 0.0022(12)
C22 0.0248(14) 0.0346(16) 0.0244(14) -0.0031(13) 0.0127(12) -0.0054(13)
C23 0.0221(14) 0.0416(18) 0.0237(14) 0.0082(13) 0.0085(12) 0.0037(13)
O1 0.0462(17) 0.0500(17) 0.091(2) 0.0097(16) -0.0126(16) -0.0035(14)
C35 0.0263(15) 0.0282(15) 0.0284(15) -0.0037(12) 0.0134(12) -0.0023(12)
C4 0.0318(16) 0.0295(15) 0.0198(13) 0.0004(12) 0.0131(12) 0.0040(13)
C30 0.0368(17) 0.0320(17) 0.0187(14) -0.0017(12) 0.0075(13) 0.0040(14)
C19 0.0200(13) 0.0206(14) 0.0250(14) -0.0048(11) 0.0076(11) -0.0011(11)
C31 0.0395(17) 0.0289(16) 0.0261(15) -0.0030(12) 0.0156(13) 0.0065(14)
C11 0.0337(16) 0.0235(15) 0.0249(14) 0.0041(12) 0.0121(12) 0.0014(13)
C15 0.0289(15) 0.0225(14) 0.0292(15) 0.0039(12) 0.0110(12) -0.0022(12)
C14 0.0300(16) 0.0317(17) 0.0304(16) 0.0121(13) 0.0100(13) -0.0009(13)
C5 0.0311(16) 0.0243(15) 0.0291(15) 0.0008(12) 0.0141(13) 0.0017(12)
C3 0.0382(17) 0.0269(16) 0.0255(15) -0.0073(12) 0.0156(13) -0.0017(13)
C34 0.0348(17) 0.0353(18) 0.0398(18) -0.0141(15) 0.0197(15) -0.0084(14)
C12 0.0407(18) 0.0369(18) 0.0251(15) 0.0002(13) 0.0125(14) -0.0063(15)
C6 0.0274(15) 0.0380(17) 0.0192(14) -0.0003(12) 0.0081(12) 0.0010(13)
C13 0.0336(17) 0.0388(18) 0.0219(14) 0.0082(13) 0.0086(13) -0.0017(14)
C24 0.0324(16) 0.0277(16) 0.0381(17) 0.0095(14) 0.0144(14) 0.0073(13)
C20 0.0267(15) 0.0283(16) 0.0265(15) -0.0034(12) 0.0056(12) -0.0042(13)
C2 0.0451(19) 0.0318(17) 0.0303(16) -0.0020(14) 0.0154(15) 0.0062(15)
C7 0.0334(17) 0.0452(19) 0.0205(14) 0.0049(13) 0.0077(13) 0.0142(15)
C32 0.0402(18) 0.043(2) 0.0240(15) -0.0050(14) 0.0121(13) 0.0118(16)
C1 0.0410(19) 0.0389(19) 0.0285(16) 0.0073(14) 0.0078(14) 0.0165(15)
C33 0.0299(16) 0.053(2) 0.0275(16) -0.0152(15) 0.0108(13) 0.0020(15)
C9 0.0322(18) 0.067(3) 0.0309(17) -0.0043(17) -0.0001(14) 0.0157(18)
B1 0.0211(15) 0.0219(16) 0.0175(14) -0.0010(12) 0.0051(12) 0.0002(12)
C10 0.0336(18) 0.072(3) 0.0336(18) 0.0020(18) 0.0064(15) 0.0089(18)
C8 0.0325(18) 0.047(2) 0.041(2) 0.0034(16) 0.0006(15) 0.0087(16)
O3 0.031(5) 0.041(5) 0.025(4) -0.002(4) 0.004(3) -0.018(4)

_geom_special_details            
;
 All esds (except the esd in the dihedral angle between two l.s. planes)
 are estimated using the full covariance matrix.  The cell esds are taken
 into account individually in the estimation of esds in distances, angles
 and torsion angles; correlations between esds in cell parameters are only
 used when they are defined by crystal symmetry.  An approximate (isotropic)
 treatment of cell esds is used for estimating esds involving l.s. planes.
;
loop_
_geom_bond_atom_site_label_1
_geom_bond_atom_site_label_2
_geom_bond_distance
_geom_bond_site_symmetry_2
_geom_bond_publ_flag
Zn1 N7 2.018(2) . ?
Zn1 N5 2.038(2) . ?
Zn1 N3 2.036(2) . ?
Zn1 N2 1.915(2) . ?
N6 N5 1.373(3) . ?
N6 C29 1.358(3) . ?
N6 B1 1.548(4) . ?
N7 N8 1.377(3) . ?
N7 C37 1.338(3) . ?
N8 C39 1.352(3) . ?
N8 B1 1.550(4) . ?
N5 C27 1.339(3) . ?
N4 N3 1.377(3) . ?
N4 C19 1.354(3) . ?
N4 B1 1.561(4) . ?
N3 C17 1.348(3) . ?
N2 C4 1.373(4) . ?
N2 C5 1.374(4) . ?
O2 C9 1.446(4) . ?
O2 C10 1.444(4) . ?
N1 C5 1.300(4) . ?
N1 C6 1.423(4) . ?
C39 C38 1.381(4) . ?
C39 C40 1.493(4) . ?
C27 C26 1.476(4) . ?
C27 C28 1.396(4) . ?
C29 C28 1.383(4) . ?
C29 C30 1.495(4) . ?
C37 C38 1.393(4) . ?
C37 C36 1.478(4) . ?
C26 C21 1.392(4) . ?
C26 C25 1.393(4) . ?
C38 H00G 0.9500 . ?
C36 C35 1.390(4) . ?
C36 C31 1.393(4) . ?
C28 H00I 0.9500 . ?
C18 H00J 0.9500 . ?
C18 C17 1.394(4) . ?
C18 C19 1.380(4) . ?
C40 H00A 0.9800 . ?
C40 H00B 0.9800 . ?
C40 H00C 0.9800 . ?
C21 H00L 0.9500 . ?
C21 C22 1.381(4) . ?
C16 C17 1.478(4) . ?
C16 C11 1.394(4) . ?
C16 C15 1.394(4) . ?
C25 H00O 0.9500 . ?
C25 C24 1.389(4) . ?
C22 H00P 0.9500 . ?
C22 C23 1.386(4) . ?
C23 H00Q 0.9500 . ?
C23 C24 1.384(4) . ?
O1 H00R 0.8400 . ?
O1 C8 1.416(5) . ?
C35 H00S 0.9500 . ?
C35 C34 1.398(4) . ?
C4 C3 1.379(4) . ?
C4 C6 1.399(4) . ?
C30 H00D 0.9800 . ?
C30 H00E 0.9800 . ?
C30 H00F 0.9800 . ?
C19 C20 1.497(4) . ?
C31 H00W 0.9500 . ?
C31 C32 1.388(4) . ?
C11 H00X 0.9500 . ?
C11 C12 1.386(4) . ?
C15 H00Y 0.9500 . ?
C15 C14 1.388(4) . ?
C14 H00Z 0.9500 . ?
C14 C13 1.381(4) . ?
C5 H010 0.9500 . ?
C3 H011 0.9500 . ?
C3 C2 1.393(4) . ?
C34 H012 0.9500 . ?
C34 C33 1.381(5) . ?
C12 H013 0.9500 . ?
C12 C13 1.388(4) . ?
C6 C7 1.392(4) . ?
C13 H015 0.9500 . ?
C24 H016 0.9500 . ?
C20 H01A 0.9800 . ?
C20 H01B 0.9800 . ?
C20 H01C 0.9800 . ?
C2 H018 0.9500 . ?
C2 C1 1.400(5) . ?
C7 C1 1.412(5) . ?
C7 C8 1.494(5) . ?
C32 H01D 0.9500 . ?
C32 C33 1.375(5) . ?
C1 H01E 0.9500 . ?
C33 H01F 0.9500 . ?
C9 H01G 0.9900 . ?
C9 H01H 0.9900 . ?
C9 C8 1.544(5) . ?
B1 H01I 1.0000 . ?
C10 H01J 0.9900 . ?
C10 H01K 0.9900 . ?
C10 C8 1.566(5) . ?
O3 H1A 0.8699 . ?
O3 H1B 0.8699 . ?

loop_
_geom_angle_atom_site_label_1
_geom_angle_atom_site_label_2
_geom_angle_atom_site_label_3
_geom_angle
_geom_angle_site_symmetry_1
_geom_angle_site_symmetry_3
_geom_angle_publ_flag
N7 Zn1 N5 94.73(9) . . ?
N7 Zn1 N3 90.15(9) . . ?
N3 Zn1 N5 93.88(9) . . ?
N2 Zn1 N7 127.55(10) . . ?
N2 Zn1 N5 114.74(9) . . ?
N2 Zn1 N3 127.10(10) . . ?
N5 N6 B1 118.6(2) . . ?
C29 N6 N5 109.5(2) . . ?
C29 N6 B1 131.4(2) . . ?
N8 N7 Zn1 112.70(16) . . ?
C37 N7 Zn1 140.01(19) . . ?
C37 N7 N8 107.3(2) . . ?
N7 N8 B1 120.5(2) . . ?
C39 N8 N7 108.9(2) . . ?
C39 N8 B1 130.5(2) . . ?
N6 N5 Zn1 113.73(16) . . ?
C27 N5 Zn1 138.87(18) . . ?
C27 N5 N6 107.4(2) . . ?
N3 N4 B1 120.2(2) . . ?
C19 N4 N3 109.2(2) . . ?
C19 N4 B1 130.6(2) . . ?
N4 N3 Zn1 111.55(16) . . ?
C17 N3 Zn1 139.90(19) . . ?
C17 N3 N4 106.8(2) . . ?
C4 N2 Zn1 125.7(2) . . ?
C4 N2 C5 104.2(2) . . ?
C5 N2 Zn1 127.8(2) . . ?
C10 O2 C9 91.9(2) . . ?
C5 N1 C6 103.6(2) . . ?
N8 C39 C38 108.3(2) . . ?
N8 C39 C40 123.1(2) . . ?
C38 C39 C40 128.6(3) . . ?
N5 C27 C26 121.0(2) . . ?
N5 C27 C28 109.3(2) . . ?
C28 C27 C26 129.7(2) . . ?
N6 C29 C28 107.5(2) . . ?
N6 C29 C30 122.9(2) . . ?
C28 C29 C30 129.6(2) . . ?
N7 C37 C38 109.6(2) . . ?
N7 C37 C36 120.9(2) . . ?
C38 C37 C36 129.4(2) . . ?
C21 C26 C27 121.1(2) . . ?
C21 C26 C25 119.0(3) . . ?
C25 C26 C27 119.9(2) . . ?
C39 C38 C37 105.9(2) . . ?
C39 C38 H00G 127.1 . . ?
C37 C38 H00G 127.1 . . ?
C35 C36 C37 120.9(3) . . ?
C35 C36 C31 119.0(3) . . ?
C31 C36 C37 120.1(3) . . ?
C27 C28 H00I 126.8 . . ?
C29 C28 C27 106.3(2) . . ?
C29 C28 H00I 126.8 . . ?
C17 C18 H00J 127.1 . . ?
C19 C18 H00J 127.1 . . ?
C19 C18 C17 105.9(2) . . ?
C39 C40 H00A 109.5 . . ?
C39 C40 H00B 109.5 . . ?
C39 C40 H00C 109.5 . . ?
H00A C40 H00B 109.5 . . ?
H00A C40 H00C 109.5 . . ?
H00B C40 H00C 109.5 . . ?
C26 C21 H00L 119.7 . . ?
C22 C21 C26 120.6(3) . . ?
C22 C21 H00L 119.7 . . ?
C11 C16 C17 120.9(2) . . ?
C11 C16 C15 118.8(3) . . ?
C15 C16 C17 120.2(3) . . ?
N3 C17 C18 109.7(2) . . ?
N3 C17 C16 121.1(2) . . ?
C18 C17 C16 129.2(2) . . ?
C26 C25 H00O 119.8 . . ?
C24 C25 C26 120.3(3) . . ?
C24 C25 H00O 119.8 . . ?
C21 C22 H00P 120.0 . . ?
C21 C22 C23 120.0(3) . . ?
C23 C22 H00P 120.0 . . ?
C22 C23 H00Q 120.0 . . ?
C24 C23 C22 120.1(3) . . ?
C24 C23 H00Q 120.0 . . ?
C8 O1 H00R 109.5 . . ?
C36 C35 H00S 120.1 . . ?
C36 C35 C34 119.8(3) . . ?
C34 C35 H00S 120.1 . . ?
N2 C4 C3 131.0(3) . . ?
N2 C4 C6 107.9(3) . . ?
C3 C4 C6 121.1(3) . . ?
C29 C30 H00D 109.5 . . ?
C29 C30 H00E 109.5 . . ?
C29 C30 H00F 109.5 . . ?
H00D C30 H00E 109.5 . . ?
H00D C30 H00F 109.5 . . ?
H00E C30 H00F 109.5 . . ?
N4 C19 C18 108.3(2) . . ?
N4 C19 C20 122.6(2) . . ?
C18 C19 C20 129.0(3) . . ?
C36 C31 H00W 119.6 . . ?
C32 C31 C36 120.8(3) . . ?
C32 C31 H00W 119.6 . . ?
C16 C11 H00X 119.7 . . ?
C12 C11 C16 120.7(3) . . ?
C12 C11 H00X 119.7 . . ?
C16 C15 H00Y 119.7 . . ?
C14 C15 C16 120.5(3) . . ?
C14 C15 H00Y 119.7 . . ?
C15 C14 H00Z 120.0 . . ?
C13 C14 C15 120.0(3) . . ?
C13 C14 H00Z 120.0 . . ?
N2 C5 H010 122.0 . . ?
N1 C5 N2 116.0(3) . . ?
N1 C5 H010 122.0 . . ?
C4 C3 H011 121.7 . . ?
C4 C3 C2 116.5(3) . . ?
C2 C3 H011 121.7 . . ?
C35 C34 H012 119.9 . . ?
C33 C34 C35 120.2(3) . . ?
C33 C34 H012 119.9 . . ?
C11 C12 H013 120.1 . . ?
C11 C12 C13 119.8(3) . . ?
C13 C12 H013 120.1 . . ?
C4 C6 N1 108.3(3) . . ?
C7 C6 N1 127.9(3) . . ?
C7 C6 C4 123.8(3) . . ?
C14 C13 C12 120.2(3) . . ?
C14 C13 H015 119.9 . . ?
C12 C13 H015 119.9 . . ?
C25 C24 H016 120.0 . . ?
C23 C24 C25 120.0(3) . . ?
C23 C24 H016 120.0 . . ?
C19 C20 H01A 109.5 . . ?
C19 C20 H01B 109.5 . . ?
C19 C20 H01C 109.5 . . ?
H01A C20 H01B 109.5 . . ?
H01A C20 H01C 109.5 . . ?
H01B C20 H01C 109.5 . . ?
C3 C2 H018 118.8 . . ?
C3 C2 C1 122.5(3) . . ?
C1 C2 H018 118.8 . . ?
C6 C7 C1 114.6(3) . . ?
C6 C7 C8 124.4(3) . . ?
C1 C7 C8 120.9(3) . . ?
C31 C32 H01D 120.1 . . ?
C33 C32 C31 119.8(3) . . ?
C33 C32 H01D 120.1 . . ?
C2 C1 C7 121.4(3) . . ?
C2 C1 H01E 119.3 . . ?
C7 C1 H01E 119.3 . . ?
C34 C33 H01F 119.9 . . ?
C32 C33 C34 120.3(3) . . ?
C32 C33 H01F 119.9 . . ?
O2 C9 H01G 113.3 . . ?
O2 C9 H01H 113.3 . . ?
O2 C9 C8 91.7(3) . . ?
H01G C9 H01H 110.7 . . ?
C8 C9 H01G 113.3 . . ?
C8 C9 H01H 113.3 . . ?
N6 B1 N8 109.3(2) . . ?
N6 B1 N4 108.4(2) . . ?
N6 B1 H01I 110.0 . . ?
N8 B1 N4 109.0(2) . . ?
N8 B1 H01I 110.0 . . ?
N4 B1 H01I 110.0 . . ?
O2 C10 H01J 113.5 . . ?
O2 C10 H01K 113.5 . . ?
O2 C10 C8 90.9(3) . . ?
H01J C10 H01K 110.8 . . ?
C8 C10 H01J 113.5 . . ?
C8 C10 H01K 113.5 . . ?
O1 C8 C7 112.4(3) . . ?
O1 C8 C9 113.7(3) . . ?
O1 C8 C10 114.1(3) . . ?
C7 C8 C9 115.0(3) . . ?
C7 C8 C10 115.0(3) . . ?
C9 C8 C10 83.8(2) . . ?
H1A O3 H1B 104.5 . . ?

loop_
_geom_torsion_atom_site_label_1
_geom_torsion_atom_site_label_2
_geom_torsion_atom_site_label_3
_geom_torsion_atom_site_label_4
_geom_torsion
_geom_torsion_site_symmetry_1
_geom_torsion_site_symmetry_2
_geom_torsion_site_symmetry_3
_geom_torsion_site_symmetry_4
_geom_torsion_publ_flag
Zn1 N7 N8 C39 -179.88(16) . . . . ?
Zn1 N7 N8 B1 -2.7(3) . . . . ?
Zn1 N7 C37 C38 179.8(2) . . . . ?
Zn1 N7 C37 C36 -3.6(4) . . . . ?
Zn1 N5 C27 C26 4.1(4) . . . . ?
Zn1 N5 C27 C28 -176.9(2) . . . . ?
Zn1 N3 C17 C18 -161.4(2) . . . . ?
Zn1 N3 C17 C16 21.7(4) . . . . ?
Zn1 N2 C4 C3 -15.8(4) . . . . ?
Zn1 N2 C4 C6 164.19(19) . . . . ?
Zn1 N2 C5 N1 -164.5(2) . . . . ?
N6 N5 C27 C26 -178.7(2) . . . . ?
N6 N5 C27 C28 0.2(3) . . . . ?
N6 C29 C28 C27 -0.5(3) . . . . ?
N7 N8 C39 C38 -0.1(3) . . . . ?
N7 N8 C39 C40 -179.7(2) . . . . ?
N7 N8 B1 N6 -58.0(3) . . . . ?
N7 N8 B1 N4 60.2(3) . . . . ?
N7 C37 C38 C39 1.1(3) . . . . ?
N7 C37 C36 C35 144.1(3) . . . . ?
N7 C37 C36 C31 -37.2(4) . . . . ?
N8 N7 C37 C38 -1.1(3) . . . . ?
N8 N7 C37 C36 175.5(2) . . . . ?
N8 C39 C38 C37 -0.6(3) . . . . ?
N5 N6 C29 C28 0.7(3) . . . . ?
N5 N6 C29 C30 -177.8(2) . . . . ?
N5 N6 B1 N8 65.4(3) . . . . ?
N5 N6 B1 N4 -53.3(3) . . . . ?
N5 C27 C26 C21 -66.1(3) . . . . ?
N5 C27 C26 C25 113.0(3) . . . . ?
N5 C27 C28 C29 0.2(3) . . . . ?
N4 N3 C17 C18 1.3(3) . . . . ?
N4 N3 C17 C16 -175.7(2) . . . . ?
N3 N4 C19 C18 1.0(3) . . . . ?
N3 N4 C19 C20 -179.5(2) . . . . ?
N3 N4 B1 N6 70.6(3) . . . . ?
N3 N4 B1 N8 -48.3(3) . . . . ?
N2 C4 C3 C2 -179.5(3) . . . . ?
N2 C4 C6 N1 0.4(3) . . . . ?
N2 C4 C6 C7 -179.2(3) . . . . ?
O2 C9 C8 O1 -123.2(3) . . . . ?
O2 C9 C8 C7 105.2(3) . . . . ?
O2 C9 C8 C10 -9.5(3) . . . . ?
O2 C10 C8 O1 122.8(3) . . . . ?
O2 C10 C8 C7 -105.2(3) . . . . ?
O2 C10 C8 C9 9.5(3) . . . . ?
N1 C6 C7 C1 179.5(3) . . . . ?
N1 C6 C7 C8 1.6(5) . . . . ?
C39 N8 B1 N6 118.4(3) . . . . ?
C39 N8 B1 N4 -123.3(3) . . . . ?
C27 C26 C21 C22 178.3(2) . . . . ?
C27 C26 C25 C24 -179.0(3) . . . . ?
C29 N6 N5 Zn1 177.40(17) . . . . ?
C29 N6 N5 C27 -0.6(3) . . . . ?
C29 N6 B1 N8 -123.3(3) . . . . ?
C29 N6 B1 N4 118.1(3) . . . . ?
C37 N7 N8 C39 0.8(3) . . . . ?
C37 N7 N8 B1 177.9(2) . . . . ?
C37 C36 C35 C34 -179.7(3) . . . . ?
C37 C36 C31 C32 178.7(3) . . . . ?
C26 C27 C28 C29 179.0(3) . . . . ?
C26 C21 C22 C23 0.6(4) . . . . ?
C26 C25 C24 C23 0.6(4) . . . . ?
C38 C37 C36 C35 -40.0(4) . . . . ?
C38 C37 C36 C31 138.7(3) . . . . ?
C36 C37 C38 C39 -175.2(3) . . . . ?
C36 C35 C34 C33 -0.3(4) . . . . ?
C36 C31 C32 C33 2.3(5) . . . . ?
C28 C27 C26 C21 115.2(3) . . . . ?
C28 C27 C26 C25 -65.8(4) . . . . ?
C40 C39 C38 C37 179.0(3) . . . . ?
C21 C26 C25 C24 0.1(4) . . . . ?
C21 C22 C23 C24 0.1(4) . . . . ?
C16 C11 C12 C13 -0.1(5) . . . . ?
C16 C15 C14 C13 0.1(4) . . . . ?
C17 C18 C19 N4 -0.2(3) . . . . ?
C17 C18 C19 C20 -179.7(3) . . . . ?
C17 C16 C11 C12 179.2(3) . . . . ?
C17 C16 C15 C14 -179.2(3) . . . . ?
C25 C26 C21 C22 -0.7(4) . . . . ?
C22 C23 C24 C25 -0.7(4) . . . . ?
C35 C36 C31 C32 -2.6(4) . . . . ?
C35 C34 C33 C32 0.0(5) . . . . ?
C4 N2 C5 N1 -1.1(3) . . . . ?
C4 C3 C2 C1 -1.7(4) . . . . ?
C4 C6 C7 C1 -1.0(4) . . . . ?
C4 C6 C7 C8 -178.8(3) . . . . ?
C30 C29 C28 C27 177.9(3) . . . . ?
C19 N4 N3 Zn1 166.69(17) . . . . ?
C19 N4 N3 C17 -1.4(3) . . . . ?
C19 N4 B1 N6 -111.8(3) . . . . ?
C19 N4 B1 N8 129.3(3) . . . . ?
C19 C18 C17 N3 -0.7(3) . . . . ?
C19 C18 C17 C16 175.9(3) . . . . ?
C31 C36 C35 C34 1.6(4) . . . . ?
C31 C32 C33 C34 -1.0(5) . . . . ?
C11 C16 C17 N3 36.9(4) . . . . ?
C11 C16 C17 C18 -139.4(3) . . . . ?
C11 C16 C15 C14 0.1(4) . . . . ?
C11 C12 C13 C14 0.3(5) . . . . ?
C15 C16 C17 N3 -143.8(3) . . . . ?
C15 C16 C17 C18 39.9(4) . . . . ?
C15 C16 C11 C12 -0.2(4) . . . . ?
C15 C14 C13 C12 -0.4(5) . . . . ?
C5 N2 C4 C3 -179.6(3) . . . . ?
C5 N2 C4 C6 0.3(3) . . . . ?
C5 N1 C6 C4 -1.0(3) . . . . ?
C5 N1 C6 C7 178.6(3) . . . . ?
C3 C4 C6 N1 -179.6(3) . . . . ?
C3 C4 C6 C7 0.8(4) . . . . ?
C3 C2 C1 C7 1.5(5) . . . . ?
C6 N1 C5 N2 1.3(3) . . . . ?
C6 C4 C3 C2 0.6(4) . . . . ?
C6 C7 C1 C2 -0.2(4) . . . . ?
C6 C7 C8 O1 -2.6(5) . . . . ?
C6 C7 C8 C9 129.7(3) . . . . ?
C6 C7 C8 C10 -135.4(3) . . . . ?
C1 C7 C8 O1 179.6(3) . . . . ?
C1 C7 C8 C9 -48.1(4) . . . . ?
C1 C7 C8 C10 46.9(4) . . . . ?
C9 O2 C10 C8 -10.1(3) . . . . ?
B1 N6 N5 Zn1 -9.5(3) . . . . ?
B1 N6 N5 C27 172.6(2) . . . . ?
B1 N6 C29 C28 -171.3(3) . . . . ?
B1 N6 C29 C30 10.2(4) . . . . ?
B1 N8 C39 C38 -176.9(2) . . . . ?
B1 N8 C39 C40 3.5(4) . . . . ?
B1 N4 N3 Zn1 -15.3(3) . . . . ?
B1 N4 N3 C17 176.6(2) . . . . ?
B1 N4 C19 C18 -176.8(2) . . . . ?
B1 N4 C19 C20 2.7(4) . . . . ?
C10 O2 C9 C8 10.3(3) . . . . ?
C8 C7 C1 C2 177.8(3) . . . . ?

_shelx_res_file                  
;
TITL MKJ229_a.res in P2(1)/c
    mkj229_a.res
    created by SHELXL-2018/3 at 12:05:10 on 10-May-2021
REM Old TITL MKJ229 in P2(1)/c
REM SHELXT solution in P2(1)/c
REM R1 0.113, Rweak 0.008, Alpha 0.051, Orientation as input
REM Formula found by SHELXT: C42 B N8 Zn
CELL 0.71073 12.7201 22.4184 13.4325 90 110.416 90
ZERR 4 0.0005 0.0009 0.0005 0 0.001 0
LATT 1
SYMM -X,0.5+Y,0.5-Z
SFAC C H B N O Zn
UNIT 160 148 4 32 9.17 4

L.S. 10
PLAN  2
SIZE 0.1 0.1 0.2
TEMP -173.15
CONF
BOND $H
LIST 4
acta
fmap 2
MORE -1
OMIT 1 1 0
OMIT -1 2 1
REM <olex2.extras>
REM <HklSrc "%.\\MKJ229_a.hkl">
REM </olex2.extras>

WGHT    0.020900    6.841900
FVAR       0.25013   0.26778
ZN01  6    0.347843    0.430055    0.638806    11.00000    0.01857    0.02076 =
         0.01475   -0.00065    0.00530    0.00088
N002  4    0.278875    0.409833    0.413403    11.00000    0.02006    0.02044 =
         0.01631   -0.00128    0.00504   -0.00039
N003  4    0.239449    0.496675    0.572044    11.00000    0.02096    0.02152 =
         0.01671   -0.00028    0.00729   -0.00011
N004  4    0.160469    0.480704    0.476097    11.00000    0.01899    0.02092 =
         0.01723    0.00013    0.00534    0.00068
N005  4    0.374078    0.407772    0.502228    11.00000    0.01952    0.02096 =
         0.01848   -0.00105    0.00687    0.00008
N006  4    0.152452    0.369560    0.506254    11.00000    0.01904    0.02103 =
         0.01465   -0.00063    0.00385    0.00075
N007  4    0.217226    0.372441    0.612397    11.00000    0.02131    0.02127 =
         0.01759    0.00144    0.00695    0.00177
N008  4    0.480981    0.434209    0.762281    11.00000    0.02405    0.03067 =
         0.02017   -0.00070    0.00647    0.00200
O009  5    0.966454    0.332123    1.109552    11.00000    0.04542    0.05848 =
         0.04000    0.00401    0.01237    0.02554
N00A  4    0.647115    0.471823    0.870485    11.00000    0.03140    0.03186 =
         0.02781   -0.00138    0.01065   -0.00351
C00B  1    0.091639    0.527625    0.436817    11.00000    0.01843    0.02265 =
         0.02128    0.00402    0.00945    0.00228
C00C  1    0.459355    0.393020    0.470431    11.00000    0.02442    0.01485 =
         0.02264   -0.00149    0.01243   -0.00008
C00D  1    0.305360    0.396881    0.326230    11.00000    0.02953    0.01937 =
         0.01750   -0.00095    0.00998   -0.00031
C00E  1    0.217770    0.552993    0.591758    11.00000    0.02343    0.01784 =
         0.02281    0.00111    0.01397    0.00037
C00F  1    0.574098    0.385798    0.547848    11.00000    0.02085    0.02239 =
         0.02082    0.00186    0.01202    0.00016
C00G  1    0.126048    0.574299    0.507875    11.00000    0.02355    0.01749 =
         0.02756    0.00380    0.01428    0.00335
AFIX  43
H00G  2    0.093819    0.612989    0.500997    11.00000   -1.20000
AFIX   0
C00H  1    0.282753    0.582289    0.693181    11.00000    0.02337    0.02677 =
         0.02272   -0.00214    0.01269    0.00321
C00I  1    0.419388    0.385683    0.360277    11.00000    0.02768    0.02236 =
         0.02097   -0.00097    0.01408    0.00272
AFIX  43
H00I  2    0.462028    0.375105    0.317282    11.00000   -1.20000
AFIX   0
C00J  1    0.100868    0.294152    0.585623    11.00000    0.02203    0.02253 =
         0.02660   -0.00033    0.00906   -0.00135
AFIX  43
H00J  2    0.063851    0.259677    0.598134    11.00000   -1.20000
AFIX   0
C00K  1   -0.004216    0.525631    0.333709    11.00000    0.02169    0.02829 =
         0.02626    0.00464    0.00648    0.00441
AFIX 137
H00A  2    0.024192    0.517958    0.275838    11.00000   -1.50000
H00B  2   -0.043814    0.563935    0.321663    11.00000   -1.50000
H00C  2   -0.055950    0.493691    0.335940    11.00000   -1.50000
AFIX   0
C00L  1    0.633082    0.434183    0.605831    11.00000    0.02529    0.02253 =
         0.02681   -0.00020    0.01510   -0.00102
AFIX  43
H00L  2    0.599961    0.472724    0.594260    11.00000   -1.20000
AFIX   0
C00M  1    0.231973    0.319436    0.777202    11.00000    0.02012    0.02550 =
         0.02166    0.00369    0.00903    0.00017
C00N  1    0.184626    0.327002    0.660674    11.00000    0.01998    0.01883 =
         0.02382    0.00295    0.01000    0.00341
C00O  1    0.624281    0.329682    0.564907    11.00000    0.03052    0.02167 =
         0.03158    0.00076    0.01228    0.00216
AFIX  43
H00O  2    0.584962    0.296313    0.525790    11.00000   -1.20000
AFIX   0
C00P  1    0.739328    0.426666    0.680035    11.00000    0.02479    0.03455 =
         0.02435   -0.00308    0.01275   -0.00536
AFIX  43
H00P  2    0.778639    0.459888    0.719674    11.00000   -1.20000
AFIX   0
C00Q  1    0.788559    0.370680    0.696652    11.00000    0.02213    0.04157 =
         0.02373    0.00820    0.00847    0.00373
AFIX  43
H00Q  2    0.861554    0.365520    0.747803    11.00000   -1.20000
AFIX   0
O00R  5    0.854453    0.458360    1.011062    11.00000    0.04616    0.04997 =
         0.09080    0.00966   -0.01259   -0.00351
AFIX 147
H00R  2    0.795353    0.472099    0.966363    11.00000   -1.50000
AFIX   0
C00S  1    0.309075    0.642613    0.696637    11.00000    0.02630    0.02815 =
         0.02840   -0.00366    0.01340   -0.00229
AFIX  43
H00S  2    0.285013    0.665693    0.633352    11.00000   -1.20000
AFIX   0
C00T  1    0.545633    0.386507    0.812211    11.00000    0.03182    0.02947 =
         0.01978    0.00038    0.01306    0.00398
C00U  1    0.220903    0.397427    0.216075    11.00000    0.03681    0.03203 =
         0.01871   -0.00175    0.00748    0.00402
AFIX 137
H00D  2    0.157599    0.371662    0.212978    11.00000   -1.50000
H00E  2    0.255744    0.382715    0.166234    11.00000   -1.50000
H00F  2    0.193999    0.438262    0.196797    11.00000   -1.50000
AFIX   0
C00V  1    0.082790    0.321992    0.489476    11.00000    0.01995    0.02062 =
         0.02497   -0.00478    0.00758   -0.00108
C00W  1    0.316580    0.549718    0.787443    11.00000    0.03953    0.02887 =
         0.02606   -0.00296    0.01555    0.00647
AFIX  43
H00W  2    0.296307    0.508870    0.786269    11.00000   -1.20000
AFIX   0
C00X  1    0.256435    0.368704    0.844716    11.00000    0.03366    0.02354 =
         0.02491    0.00409    0.01206    0.00141
AFIX  43
H00X  2    0.243484    0.407768    0.815557    11.00000   -1.20000
AFIX   0
C00Y  1    0.251830    0.262459    0.821487    11.00000    0.02891    0.02248 =
         0.02915    0.00394    0.01103   -0.00220
AFIX  43
H00Y  2    0.235686    0.228470    0.776421    11.00000   -1.20000
AFIX   0
C00Z  1    0.294989    0.255026    0.930880    11.00000    0.02996    0.03175 =
         0.03037    0.01211    0.01000   -0.00086
AFIX  43
H00Z  2    0.308439    0.216061    0.960428    11.00000   -1.20000
AFIX   0
C010  1    0.548532    0.482911    0.800992    11.00000    0.03110    0.02430 =
         0.02913    0.00085    0.01405    0.00168
AFIX  43
H010  2    0.524578    0.522345    0.778295    11.00000   -1.20000
AFIX   0
C011  1    0.523244    0.326154    0.804908    11.00000    0.03823    0.02694 =
         0.02548   -0.00734    0.01557   -0.00166
AFIX  43
H011  2    0.453581    0.310721    0.759175    11.00000   -1.20000
AFIX   0
C012  1    0.371052    0.669228    0.793490    11.00000    0.03481    0.03531 =
         0.03981   -0.01414    0.01968   -0.00840
AFIX  43
H012  2    0.389392    0.710408    0.795875    11.00000   -1.20000
AFIX   0
C013  1    0.299468    0.361271    0.953972    11.00000    0.04069    0.03685 =
         0.02507    0.00024    0.01249   -0.00627
AFIX  43
H013  2    0.315961    0.395105    0.999406    11.00000   -1.20000
AFIX   0
C014  1    0.649012    0.408544    0.879268    11.00000    0.02744    0.03795 =
         0.01920   -0.00027    0.00813    0.00096
C015  1    0.318396    0.304267    0.996814    11.00000    0.03358    0.03878 =
         0.02186    0.00822    0.00857   -0.00171
AFIX  43
H015  2    0.347533    0.299097    1.071698    11.00000   -1.20000
AFIX   0
C016  1    0.731492    0.322279    0.638805    11.00000    0.03240    0.02774 =
         0.03813    0.00948    0.01438    0.00734
AFIX  43
H016  2    0.765649    0.283994    0.649642    11.00000   -1.20000
AFIX   0
C017  1    0.001769    0.306027    0.381831    11.00000    0.02665    0.02834 =
         0.02649   -0.00343    0.00564   -0.00422
AFIX 137
H01A  2   -0.050007    0.339339    0.353752    11.00000   -1.50000
H01B  2   -0.040791    0.270518    0.387363    11.00000   -1.50000
H01C  2    0.043070    0.297775    0.333914    11.00000   -1.50000
AFIX   0
C018  1    0.608155    0.288996    0.868123    11.00000    0.04512    0.03176 =
         0.03031   -0.00203    0.01536    0.00618
AFIX  43
H018  2    0.594851    0.247248    0.866505    11.00000   -1.20000
AFIX   0
C019  1    0.736313    0.372553    0.941732    11.00000    0.03341    0.04519 =
         0.02054    0.00488    0.00771    0.01419
C01A  1    0.379534    0.576242    0.883015    11.00000    0.04017    0.04325 =
         0.02403   -0.00503    0.01207    0.01180
AFIX  43
H01D  2    0.404481    0.553271    0.946409    11.00000   -1.20000
AFIX   0
C01B  1    0.712354    0.310854    0.933946    11.00000    0.04103    0.03892 =
         0.02855    0.00730    0.00782    0.01654
AFIX  43
H01E  2    0.768151    0.283584    0.974248    11.00000   -1.20000
AFIX   0
C01C  1    0.405699    0.635874    0.885686    11.00000    0.02989    0.05332 =
         0.02750   -0.01515    0.01084    0.00202
AFIX  43
H01F  2    0.447805    0.654204    0.951263    11.00000   -1.20000
AFIX   0
C01D  1    0.883862    0.370168    1.129078    11.00000    0.03218    0.06696 =
         0.03085   -0.00434   -0.00013    0.01571
AFIX  23
H01G  2    0.917133    0.400617    1.184538    11.00000   -1.20000
H01H  2    0.824098    0.347739    1.144228    11.00000   -1.20000
AFIX   0
B01E  3    0.164237    0.418296    0.427819    11.00000    0.02113    0.02187 =
         0.01749   -0.00103    0.00508    0.00020
AFIX  13
H01I  2    0.101991    0.414391    0.357779    11.00000   -1.20000
AFIX   0
C01F  1    0.951729    0.361383    1.009831    11.00000    0.03357    0.07212 =
         0.03355    0.00202    0.00644    0.00894
AFIX  23
H01J  2    0.934511    0.333528    0.949032    11.00000   -1.20000
H01K  2    1.014719    0.388047    1.012565    11.00000   -1.20000
AFIX   0
C01G  1    0.846304    0.395456    1.015124    11.00000    0.03248    0.04654 =
         0.04136    0.00338    0.00064    0.00867

AFIX   6
O1    5    0.038840    0.520804    0.117725    21.00000    0.03054    0.04148 =
         0.02461   -0.00208    0.00389   -0.01758
H1A   2    0.067743    0.533133    0.071481    21.00000   -1.50000
H1B   2   -0.005151    0.491586    0.086108    21.00000   -1.50000
AFIX   0
HKLF 4


REM  MKJ229_a.res in P2(1)/c
REM wR2 = 0.101081, GooF = S = 1.08422, Restrained GooF = 1.08422 for all data
REM R1 = 0.046197 for 6124 Fo > 4sig(Fo) and 0.061076 for all 7360 data
REM 486 parameters refined using 0 restraints

END

WGHT      0.0193      6.9776

REM Highest difference peak  0.969,  deepest hole -0.393,  1-sigma level  0.066
Q1    1   0.8116  0.2865  0.9454  11.00000  0.05    0.97
Q2    1   0.5992  0.3292  0.8470  11.00000  0.05    0.83
;
_shelx_res_checksum              22477
_olex2_submission_special_instructions 'No special instructions were received'
####################################################################### 
# 
# This file contains crystal structure data downloaded from the 
# Cambridge Structural Database (CSD) hosted by the Cambridge 
# Crystallographic Data Centre (CCDC).
# 
# Full information about CCDC data access policies and citation 
# guidelines are available at http://www.ccdc.cam.ac.uk/access/V1 
# 
# Audit and citation data items may have been added by the CCDC. 
# Please retain this information to preserve the provenance of 
# this file and to allow appropriate attribution of the data. 
# 
#######################################################################

data_monoc_sq
_audit_block_doi                 10.5517/ccdc.csd.cc292q48
_database_code_depnum_ccdc_archive 'CCDC 2117769'
loop_
_audit_author_name
_audit_author_address
'Hyeonglim Seo'
;UC San Diego
United States of America
;
_audit_update_record             
;
2021-10-22 deposited with the CCDC.	2022-02-01 downloaded from the CCDC.
;
_audit_creation_date             2021-08-27
_audit_creation_method           
;
Olex2 1.3-alpha
(compiled 2020.11.12 svn.r5f609507 for OlexSys, GUI svn.r6272)
;
_shelx_SHELXL_version_number     2018/3
_chemical_name_common            ?
_chemical_name_systematic        ?
_chemical_formula_moiety         'C38 H34 B N9 O2 Zn'
_chemical_formula_sum            'C38 H34 B N9 O2 Zn'
_chemical_formula_weight         724.92
_chemical_melting_point          ?
loop_
_atom_type_symbol
_atom_type_description
_atom_type_scat_dispersion_real
_atom_type_scat_dispersion_imag
_atom_type_scat_source
C C 0.0033 0.0016 'International Tables Vol C Tables 4.2.6.8 and 6.1.1.4'
H H 0.0000 0.0000 'International Tables Vol C Tables 4.2.6.8 and 6.1.1.4'
B B 0.0013 0.0007 'International Tables Vol C Tables 4.2.6.8 and 6.1.1.4'
N N 0.0061 0.0033 'International Tables Vol C Tables 4.2.6.8 and 6.1.1.4'
O O 0.0106 0.0060 'International Tables Vol C Tables 4.2.6.8 and 6.1.1.4'
Zn Zn 0.2839 1.4301 'International Tables Vol C Tables 4.2.6.8 and 6.1.1.4'

_shelx_space_group_comment       
;
The symmetry employed for this shelxl refinement is uniquely defined
by the following loop, which should always be used as a source of
symmetry information in preference to the above space-group names.
They are only intended as comments.
;
_space_group_crystal_system      monoclinic
_space_group_IT_number           15
_space_group_name_H-M_alt        'C 1 2/c 1'
_space_group_name_Hall           '-C 2yc'
loop_
_space_group_symop_operation_xyz
'x, y, z'
'-x, y, -z+1/2'
'x+1/2, y+1/2, z'
'-x+1/2, y+1/2, -z+1/2'
'-x, -y, -z'
'x, -y, z-1/2'
'-x+1/2, -y+1/2, -z'
'x+1/2, -y+1/2, z-1/2'

_cell_length_a                   24.7054(13)
_cell_length_b                   12.3535(7)
_cell_length_c                   25.1484(14)
_cell_angle_alpha                90
_cell_angle_beta                 107.2460(10)
_cell_angle_gamma                90
_cell_volume                     7330.2(7)
_cell_formula_units_Z            8
_cell_measurement_reflns_used    9187
_cell_measurement_temperature    100.0
_cell_measurement_theta_max      26.37
_cell_measurement_theta_min      2.68
_shelx_estimated_absorpt_T_max   0.932
_shelx_estimated_absorpt_T_min   0.932
_exptl_absorpt_coefficient_mu    0.717
_exptl_absorpt_correction_T_max  0.4908
_exptl_absorpt_correction_T_min  0.4602
_exptl_absorpt_correction_type   none
_exptl_absorpt_process_details   
;
SADABS-2016/2 (Bruker,2016/2) was used for absorption correction.
wR2(int) was 0.0998 before and 0.0594 after correction.
The Ratio of minimum to maximum transmission is 0.9377.
The \l/2 correction factor is Not present.
;
_exptl_absorpt_special_details   ?
_exptl_crystal_colour            colourless
_exptl_crystal_colour_primary    colourless
_exptl_crystal_density_diffrn    1.314
_exptl_crystal_density_meas      ?
_exptl_crystal_density_method    ?
_exptl_crystal_description       block
_exptl_crystal_F_000             3008
_exptl_crystal_size_max          0.1
_exptl_crystal_size_mid          0.1
_exptl_crystal_size_min          0.1
_exptl_transmission_factor_max   ?
_exptl_transmission_factor_min   ?
_diffrn_reflns_av_R_equivalents  0.0526
_diffrn_reflns_av_unetI/netI     0.0323
_diffrn_reflns_Laue_measured_fraction_full 1.000
_diffrn_reflns_Laue_measured_fraction_max 0.999
_diffrn_reflns_limit_h_max       30
_diffrn_reflns_limit_h_min       -30
_diffrn_reflns_limit_k_max       15
_diffrn_reflns_limit_k_min       -15
_diffrn_reflns_limit_l_max       29
_diffrn_reflns_limit_l_min       -31
_diffrn_reflns_number            45312
_diffrn_reflns_point_group_measured_fraction_full 1.000
_diffrn_reflns_point_group_measured_fraction_max 0.999
_diffrn_reflns_theta_full        25.242
_diffrn_reflns_theta_max         26.414
_diffrn_reflns_theta_min         1.696
_diffrn_ambient_temperature      100.0
_diffrn_detector                 'Bruker APEX-II CCD'
_diffrn_detector_area_resol_mean 7.9
_diffrn_detector_type            'CCD Area Detector'
_diffrn_measured_fraction_theta_full 1.000
_diffrn_measured_fraction_theta_max 0.999
_diffrn_measurement_device       'Kappa Four-Circle Diffractometer'
_diffrn_measurement_device_type  'Bruker APEX-II CCD'
_diffrn_measurement_method       '\f and \w scans'
_diffrn_radiation_monochromator  'Double Bounce Multilayer Mirrors'
_diffrn_radiation_probe          X-ray
_diffrn_radiation_type           MoK\a
_diffrn_radiation_wavelength     0.71073
_diffrn_radiation_xray_symbol    K-L~3~
_diffrn_source                   'Micro Focus Rotating Anode'
_diffrn_source_current           50.0
_diffrn_source_power             2.5
_diffrn_source_type              'Bruker TXS'
_diffrn_source_voltage           50.0
_diffrn_standards_number         0
_reflns_Friedel_coverage         0.000
_reflns_Friedel_fraction_full    .
_reflns_Friedel_fraction_max     .
_reflns_number_gt                6487
_reflns_number_total             7531
_reflns_special_details          
;
 Reflections were merged by SHELXL according to the crystal
 class for the calculation of statistics and refinement.
 
 Structure factors included contributions from the .fab file.
 
 _reflns_Friedel_fraction is defined as the number of unique
 Friedel pairs measured divided by the number that would be
 possible theoretically, ignoring centric projections and
 systematic absences.
;
_reflns_threshold_expression     'I > 2\s(I)'
_computing_cell_refinement       'SAINT V8.40A (Bruker, 2019)'
_computing_data_collection       'APEX2 v2013.6-2 (Bruker, 2013)'
_computing_data_reduction        'SAINT V8.40A (Bruker, 2019)'
_computing_molecular_graphics    'Olex2 1.3-alpha (Dolomanov et al., 2009)'
_computing_publication_material  'Olex2 1.3-alpha (Dolomanov et al., 2009)'
_computing_structure_refinement  'SHELXL 2018/3 (Sheldrick, 2015)'
_computing_structure_solution    'SHELXT 2014/5 (Sheldrick, 2014)'
_refine_diff_density_max         1.007
_refine_diff_density_min         -0.845
_refine_diff_density_rms         0.062
_refine_ls_extinction_coef       .
_refine_ls_extinction_method     none
_refine_ls_goodness_of_fit_ref   1.037
_refine_ls_hydrogen_treatment    constr
_refine_ls_matrix_type           full
_refine_ls_number_parameters     434
_refine_ls_number_reflns         7531
_refine_ls_number_restraints     84
_refine_ls_R_factor_all          0.0480
_refine_ls_R_factor_gt           0.0393
_refine_ls_restrained_S_all      1.031
_refine_ls_shift/su_max          0.003
_refine_ls_shift/su_mean         0.000
_refine_ls_structure_factor_coef Fsqd
_refine_ls_weighting_details     
'w=1/[\s^2^(Fo^2^)+(0.0318P)^2^+19.5391P] where P=(Fo^2^+2Fc^2^)/3'
_refine_ls_weighting_scheme      calc
_refine_ls_wR_factor_gt          0.0915
_refine_ls_wR_factor_ref         0.0971
_refine_special_details          ?
_olex2_refinement_description    
;
1. Fixed Uiso
 At 1.2 times of:
  All B(H) groups, All C(H) groups
 At 1.5 times of:
  All C(H,H,H) groups
2. Rigid bond restraints
 C01F, C01E, C018, C010, C016, C01D
 with sigma for 1-2 distances of 0.01 and sigma for 1-3 distances of 0.01
3. Uiso/Uaniso restraints and constraints
C01F \\sim C01E \\sim C018 \\sim C010 \\sim C016 \\sim C01D: within 2A with
sigma of 0.04 and sigma for terminal atoms of 0.08 within 2A
Uanis(C016) = Uanis(C01F) = Uanis(C01D) = Uanis(C01E) = Uanis(C018) =
Uanis(C010)
4. Rigid body (RIGU) restrains
 C018, C010, C016, C01D, C01F, C01E
 with sigma for 1-2 distances of 0.004 and sigma for 1-3 distances of 0.004
5.a Ternary CH refined with riding coordinates:
 B01A(H01A)
5.b Aromatic/amide H refined with riding coordinates:
 C00F(H00F), C00L(H00L), C00O(H00O), C00P(H00P), C00Q(H00Q), C00R(H00R),
 C00S(H00S), C00T(H00T), C00U(H00U), C00X(H00X), C00Y(H00Y), C011(H011),
 C012(H012), C013(H013), C014(H014), C015(H015), C019(H019), C01B(H01B),
 C01D(H01D), C01E(H01E), C01F(H01F)
5.c Idealised Me refined as rotating group:
 C00V(H00A,H00B,H00C), C00W(H00D,H00E,H00G), C00Z(H00H,H00I,H00J), C01H(H01C,
 H01G,H01H)
;
_atom_sites_solution_hydrogens   geom
_atom_sites_solution_primary     ?
_atom_sites_solution_secondary   ?
loop_
_atom_site_label
_atom_site_type_symbol
_atom_site_fract_x
_atom_site_fract_y
_atom_site_fract_z
_atom_site_U_iso_or_equiv
_atom_site_adp_type
_atom_site_occupancy
_atom_site_site_symmetry_order
_atom_site_calc_flag
_atom_site_refinement_flags_posn
_atom_site_refinement_flags_adp
_atom_site_refinement_flags_occupancy
_atom_site_disorder_assembly
_atom_site_disorder_group
Zn1 Zn 0.65488(2) 0.34841(2) 0.59540(2) 0.01892(8) Uani 1 1 d . . . . .
O1 O 0.62992(7) 0.38678(16) 0.68239(7) 0.0361(4) Uani 1 1 d . . . . .
O2 O 0.57506(8) 0.3678(2) 0.73868(8) 0.0581(7) Uani 1 1 d . . . . .
N1 N 0.63103(9) 0.02482(18) 0.60243(10) 0.0413(6) Uani 1 1 d . . . . .
N2 N 0.65034(8) 0.11508(17) 0.58713(9) 0.0315(5) Uani 1 1 d . . . . .
N3 N 0.63841(7) 0.20127(16) 0.61539(8) 0.0256(4) Uani 1 1 d . . . . .
N4 N 0.66495(7) 0.35133(14) 0.51526(7) 0.0187(4) Uani 1 1 d . . . . .
N5 N 0.69570(7) 0.44083(14) 0.50901(7) 0.0197(4) Uani 1 1 d . . . . .
N6 N 0.73259(7) 0.41406(15) 0.63149(7) 0.0207(4) Uani 1 1 d . . . . .
N7 N 0.74061(7) 0.50963(15) 0.60684(7) 0.0205(4) Uani 1 1 d . . . . .
N8 N 0.61017(7) 0.48970(14) 0.57172(7) 0.0183(4) Uani 1 1 d . . . . .
N9 N 0.64138(7) 0.56654(14) 0.55392(7) 0.0186(4) Uani 1 1 d . . . . .
C1 C 0.56334(11) 0.1471(3) 0.72065(12) 0.0491(3) Uani 1 1 d . U . . .
H01D H 0.548691 0.177791 0.748180 0.059 Uiso 1 1 calc R U . . .
C2 C 0.55644(10) 0.0358(3) 0.70920(12) 0.0491(3) Uani 1 1 d . U . . .
H01F H 0.536604 -0.006538 0.728865 0.059 Uiso 1 1 calc R U . . .
C3 C 0.57716(10) -0.0134(3) 0.67095(11) 0.0491(3) Uani 1 1 d . U . . .
H01E H 0.572649 -0.088945 0.663993 0.059 Uiso 1 1 calc R U . . .
C4 C 0.60546(10) 0.0521(3) 0.64224(12) 0.0491(3) Uani 1 1 d . U . . .
C5 C 0.61147(11) 0.1640(3) 0.65139(12) 0.0491(3) Uani 1 1 d . U . . .
C6 C 0.59141(10) 0.2137(3) 0.69223(12) 0.0491(3) Uani 1 1 d . U . . .
C7 C 0.60117(10) 0.3300(3) 0.70329(10) 0.0426(7) Uani 1 1 d . . . . .
C8 C 0.57829(14) 0.4838(4) 0.74722(13) 0.0683(12) Uani 1 1 d . . . . .
H01C H 0.564865 0.520631 0.711168 0.102 Uiso 1 1 calc R U . . .
H01G H 0.617669 0.504640 0.765706 0.102 Uiso 1 1 calc R U . . .
H01H H 0.554531 0.504748 0.770565 0.102 Uiso 1 1 calc R U . . .
C9 C 0.57511(9) 0.18869(18) 0.47489(9) 0.0225(4) Uani 1 1 d . . . . .
H00T H 0.565878 0.248540 0.494288 0.027 Uiso 1 1 calc R U . . .
C10 C 0.53863(9) 0.10101(18) 0.46170(10) 0.0273(5) Uani 1 1 d . . . . .
H011 H 0.504906 0.100497 0.472518 0.033 Uiso 1 1 calc R U . . .
C11 C 0.55135(10) 0.01395(19) 0.43270(11) 0.0328(6) Uani 1 1 d . . . . .
H012 H 0.526403 -0.046283 0.423548 0.039 Uiso 1 1 calc R U . . .
C12 C 0.60061(10) 0.0153(2) 0.41716(11) 0.0346(6) Uani 1 1 d . . . . .
H014 H 0.609213 -0.044003 0.397028 0.041 Uiso 1 1 calc R U . . .
C13 C 0.63747(10) 0.10234(19) 0.43070(9) 0.0273(5) Uani 1 1 d . . . . .
H00X H 0.671226 0.102172 0.419943 0.033 Uiso 1 1 calc R U . . .
C14 C 0.62531(9) 0.19027(17) 0.46004(8) 0.0204(4) Uani 1 1 d . . . . .
C15 C 0.66211(8) 0.28632(17) 0.47188(8) 0.0196(4) Uani 1 1 d . . . . .
C16 C 0.69280(9) 0.33200(18) 0.43864(9) 0.0236(5) Uani 1 1 d . . . . .
H00O H 0.698471 0.301714 0.405978 0.028 Uiso 1 1 calc R U . . .
C17 C 0.71303(9) 0.42952(19) 0.46290(9) 0.0227(4) Uani 1 1 d . . . . .
C18 C 0.74591(11) 0.5155(2) 0.44400(10) 0.0315(5) Uani 1 1 d . . . . .
H00D H 0.724494 0.583472 0.438343 0.047 Uiso 1 1 calc R U . . .
H00E H 0.752257 0.493252 0.408920 0.047 Uiso 1 1 calc R U . . .
H00G H 0.782494 0.526071 0.472360 0.047 Uiso 1 1 calc R U . . .
C19 C 0.76866(9) 0.2116(2) 0.69993(10) 0.0278(5) Uani 1 1 d . . . . .
H00R H 0.751440 0.198868 0.661343 0.033 Uiso 1 1 calc R U . . .
C20 C 0.78211(10) 0.1244(2) 0.73672(11) 0.0358(6) Uani 1 1 d . . . . .
H015 H 0.773575 0.052687 0.723263 0.043 Uiso 1 1 calc R U . . .
C21 C 0.80807(11) 0.1426(3) 0.79321(11) 0.0439(7) Uani 1 1 d . . . . .
H01B H 0.818670 0.083253 0.818164 0.053 Uiso 1 1 calc R U . . .
C22 C 0.81827(11) 0.2470(3) 0.81268(10) 0.0438(7) Uani 1 1 d . . . . .
H019 H 0.834919 0.259466 0.851375 0.053 Uiso 1 1 calc R U . . .
C23 C 0.80450(10) 0.3346(2) 0.77640(10) 0.0349(6) Uani 1 1 d . . . . .
H013 H 0.811549 0.406281 0.790379 0.042 Uiso 1 1 calc R U . . .
C24 C 0.78028(9) 0.3170(2) 0.71930(9) 0.0266(5) Uani 1 1 d . . . . .
C25 C 0.77262(9) 0.41026(19) 0.68131(9) 0.0236(5) Uani 1 1 d . . . . .
C26 C 0.80563(9) 0.5037(2) 0.68838(9) 0.0278(5) Uani 1 1 d . . . . .
H00Q H 0.836797 0.521617 0.719705 0.033 Uiso 1 1 calc R U . . .
C27 C 0.78421(9) 0.56493(19) 0.64110(9) 0.0246(5) Uani 1 1 d . . . . .
C28 C 0.80204(10) 0.6747(2) 0.62763(11) 0.0320(5) Uani 1 1 d . . . . .
H00H H 0.808217 0.673090 0.590902 0.048 Uiso 1 1 calc R U . . .
H00I H 0.837280 0.695614 0.655790 0.048 Uiso 1 1 calc R U . . .
H00J H 0.772313 0.727419 0.627376 0.048 Uiso 1 1 calc R U . . .
C29 C 0.51213(9) 0.36728(18) 0.58686(9) 0.0230(5) Uani 1 1 d . . . . .
H00L H 0.540475 0.325240 0.577986 0.028 Uiso 1 1 calc R U . . .
C30 C 0.46863(9) 0.31578(19) 0.60147(9) 0.0262(5) Uani 1 1 d . . . . .
H00S H 0.467994 0.239024 0.603496 0.031 Uiso 1 1 calc R U . . .
C31 C 0.42622(9) 0.3758(2) 0.61307(9) 0.0270(5) Uani 1 1 d . . . . .
H00U H 0.396707 0.340544 0.623464 0.032 Uiso 1 1 calc R U . . .
C32 C 0.42710(9) 0.4873(2) 0.60942(10) 0.0288(5) Uani 1 1 d . . . . .
H00Y H 0.397517 0.528794 0.616305 0.035 Uiso 1 1 calc R U . . .
C33 C 0.47100(9) 0.53878(18) 0.59575(9) 0.0245(5) Uani 1 1 d . . . . .
H00P H 0.471260 0.615546 0.593628 0.029 Uiso 1 1 calc R U . . .
C34 C 0.51472(8) 0.48000(17) 0.58507(8) 0.0188(4) Uani 1 1 d . . . . .
C35 C 0.56108(8) 0.53768(17) 0.57133(8) 0.0186(4) Uani 1 1 d . . . . .
C36 C 0.56175(9) 0.64548(18) 0.55468(9) 0.0217(4) Uani 1 1 d . . . . .
H00F H 0.532745 0.697760 0.551433 0.026 Uiso 1 1 calc R U . . .
C37 C 0.61263(9) 0.66105(17) 0.54394(8) 0.0211(4) Uani 1 1 d . . . . .
C38 C 0.63523(10) 0.76124(18) 0.52475(9) 0.0260(5) Uani 1 1 d . . . . .
H00A H 0.672099 0.779434 0.551049 0.039 Uiso 1 1 calc R U . . .
H00B H 0.608738 0.821179 0.522837 0.039 Uiso 1 1 calc R U . . .
H00C H 0.639669 0.748749 0.487784 0.039 Uiso 1 1 calc R U . . .
B1 B 0.70087(10) 0.5388(2) 0.54840(10) 0.0202(5) Uani 1 1 d . . . . .
H01A H 0.716355 0.602513 0.533179 0.024 Uiso 1 1 calc R U . . .

loop_
_atom_site_aniso_label
_atom_site_aniso_U_11
_atom_site_aniso_U_22
_atom_site_aniso_U_33
_atom_site_aniso_U_23
_atom_site_aniso_U_13
_atom_site_aniso_U_12
Zn1 0.01643(12) 0.02440(14) 0.01655(12) 0.00384(9) 0.00583(9) 0.00035(9)
O1 0.0242(8) 0.0639(12) 0.0215(8) 0.0071(8) 0.0089(7) 0.0030(8)
O2 0.0353(11) 0.119(2) 0.0262(10) -0.0022(12) 0.0179(8) -0.0020(12)
N1 0.0319(11) 0.0350(12) 0.0482(13) 0.0221(10) -0.0016(10) -0.0087(9)
N2 0.0286(10) 0.0269(10) 0.0350(11) 0.0122(9) 0.0037(9) -0.0021(8)
N3 0.0183(9) 0.0340(11) 0.0232(9) 0.0116(8) 0.0043(7) -0.0017(8)
N4 0.0182(8) 0.0206(9) 0.0180(8) 0.0023(7) 0.0061(7) -0.0009(7)
N5 0.0194(8) 0.0237(9) 0.0176(8) 0.0031(7) 0.0078(7) -0.0008(7)
N6 0.0167(8) 0.0292(10) 0.0169(8) 0.0034(7) 0.0061(7) -0.0001(7)
N7 0.0180(8) 0.0256(9) 0.0193(9) 0.0014(7) 0.0075(7) -0.0013(7)
N8 0.0176(8) 0.0225(9) 0.0161(8) 0.0007(7) 0.0067(7) -0.0014(7)
N9 0.0187(8) 0.0220(9) 0.0158(8) 0.0017(7) 0.0062(7) -0.0016(7)
C1 0.0209(5) 0.0819(9) 0.0387(6) 0.0335(7) -0.0002(4) -0.0134(5)
C2 0.0209(5) 0.0819(9) 0.0387(6) 0.0335(7) -0.0002(4) -0.0134(5)
C3 0.0209(5) 0.0819(9) 0.0387(6) 0.0335(7) -0.0002(4) -0.0134(5)
C4 0.0209(5) 0.0819(9) 0.0387(6) 0.0335(7) -0.0002(4) -0.0134(5)
C5 0.0209(5) 0.0819(9) 0.0387(6) 0.0335(7) -0.0002(4) -0.0134(5)
C6 0.0209(5) 0.0819(9) 0.0387(6) 0.0335(7) -0.0002(4) -0.0134(5)
C7 0.0183(11) 0.094(2) 0.0159(11) 0.0116(13) 0.0057(9) 0.0039(13)
C8 0.0461(18) 0.132(4) 0.0333(16) -0.005(2) 0.0217(14) 0.018(2)
C9 0.0234(10) 0.0210(10) 0.0231(10) 0.0008(9) 0.0072(9) 0.0043(8)
C10 0.0222(11) 0.0246(12) 0.0334(12) 0.0050(10) 0.0054(9) 0.0025(9)
C11 0.0281(12) 0.0221(11) 0.0409(14) -0.0016(10) -0.0010(10) 0.0008(9)
C12 0.0336(13) 0.0265(12) 0.0398(14) -0.0098(11) 0.0050(11) 0.0065(10)
C13 0.0244(11) 0.0298(12) 0.0270(11) -0.0028(10) 0.0067(9) 0.0056(9)
C14 0.0212(10) 0.0221(10) 0.0165(10) 0.0034(8) 0.0035(8) 0.0057(8)
C15 0.0185(9) 0.0241(11) 0.0165(9) 0.0023(8) 0.0055(8) 0.0068(8)
C16 0.0241(11) 0.0312(12) 0.0186(10) 0.0001(9) 0.0111(9) 0.0035(9)
C17 0.0195(10) 0.0314(12) 0.0195(10) 0.0040(9) 0.0095(8) 0.0027(9)
C18 0.0343(13) 0.0361(13) 0.0320(12) 0.0013(10) 0.0219(11) -0.0044(11)
C19 0.0168(10) 0.0439(14) 0.0242(11) 0.0100(10) 0.0087(9) 0.0011(9)
C20 0.0232(11) 0.0490(16) 0.0386(14) 0.0190(12) 0.0142(10) 0.0045(11)
C21 0.0293(13) 0.072(2) 0.0344(14) 0.0303(14) 0.0152(11) 0.0129(13)
C22 0.0287(13) 0.083(2) 0.0196(12) 0.0148(13) 0.0075(10) 0.0131(14)
C23 0.0234(11) 0.0607(17) 0.0201(11) 0.0029(11) 0.0059(9) 0.0074(11)
C24 0.0141(9) 0.0476(14) 0.0192(10) 0.0060(10) 0.0069(8) 0.0039(9)
C25 0.0167(10) 0.0366(13) 0.0188(10) 0.0007(9) 0.0070(8) 0.0042(9)
C26 0.0170(10) 0.0425(14) 0.0218(11) -0.0032(10) 0.0025(9) -0.0016(10)
C27 0.0159(10) 0.0340(12) 0.0251(11) -0.0047(9) 0.0078(8) -0.0014(9)
C28 0.0231(11) 0.0354(13) 0.0359(13) -0.0041(11) 0.0064(10) -0.0075(10)
C29 0.0189(10) 0.0266(11) 0.0225(10) -0.0045(9) 0.0045(8) 0.0003(8)
C30 0.0251(11) 0.0219(11) 0.0297(12) -0.0019(9) 0.0054(9) -0.0042(9)
C31 0.0196(10) 0.0348(13) 0.0273(11) 0.0016(10) 0.0079(9) -0.0044(9)
C32 0.0211(11) 0.0335(13) 0.0339(12) 0.0045(10) 0.0113(9) 0.0058(9)
C33 0.0234(11) 0.0226(11) 0.0277(11) 0.0043(9) 0.0079(9) 0.0036(9)
C34 0.0169(9) 0.0254(11) 0.0132(9) 0.0013(8) 0.0033(8) 0.0000(8)
C35 0.0171(9) 0.0247(11) 0.0130(9) 0.0006(8) 0.0029(8) 0.0020(8)
C36 0.0188(10) 0.0241(11) 0.0208(10) 0.0026(8) 0.0038(8) 0.0020(8)
C37 0.0212(10) 0.0242(11) 0.0152(9) 0.0015(8) 0.0015(8) -0.0008(8)
C38 0.0258(11) 0.0259(11) 0.0261(11) 0.0050(9) 0.0072(9) -0.0021(9)
B1 0.0193(11) 0.0238(12) 0.0188(11) 0.0008(9) 0.0076(9) -0.0032(9)

_geom_special_details            
;
 All esds (except the esd in the dihedral angle between two l.s. planes)
 are estimated using the full covariance matrix.  The cell esds are taken
 into account individually in the estimation of esds in distances, angles
 and torsion angles; correlations between esds in cell parameters are only
 used when they are defined by crystal symmetry.  An approximate (isotropic)
 treatment of cell esds is used for estimating esds involving l.s. planes.
;
loop_
_geom_bond_atom_site_label_1
_geom_bond_atom_site_label_2
_geom_bond_distance
_geom_bond_site_symmetry_2
_geom_bond_publ_flag
Zn1 O1 2.4880(17) . ?
Zn1 N3 1.9605(19) . ?
Zn1 N4 2.1029(17) . ?
Zn1 N6 2.0333(17) . ?
Zn1 N8 2.0570(17) . ?
O1 C7 1.223(3) . ?
O2 C7 1.329(3) . ?
O2 C8 1.448(5) . ?
N1 C4 1.375(4) . ?
N2 N1 1.314(3) . ?
N3 N2 1.360(3) . ?
N3 C5 1.353(3) . ?
N4 N5 1.377(2) . ?
N4 C15 1.340(3) . ?
N5 C17 1.357(3) . ?
N5 B1 1.545(3) . ?
N6 C25 1.347(3) . ?
N7 N6 1.375(2) . ?
N7 C27 1.349(3) . ?
N7 B1 1.549(3) . ?
N8 N9 1.379(2) . ?
N8 C35 1.347(3) . ?
N9 C37 1.351(3) . ?
N9 B1 1.555(3) . ?
C1 H01D 0.9500 . ?
C1 C2 1.404(5) . ?
C2 H01F 0.9500 . ?
C3 C2 1.360(5) . ?
C3 H01E 0.9500 . ?
C4 C3 1.402(4) . ?
C5 C4 1.402(5) . ?
C5 C6 1.407(5) . ?
C6 C1 1.401(4) . ?
C6 C7 1.470(5) . ?
C8 H01C 0.9800 . ?
C8 H01G 0.9800 . ?
C8 H01H 0.9800 . ?
C9 H00T 0.9500 . ?
C9 C10 1.385(3) . ?
C10 H011 0.9500 . ?
C10 C11 1.387(3) . ?
C11 H012 0.9500 . ?
C11 C12 1.384(4) . ?
C12 H014 0.9500 . ?
C13 C12 1.384(3) . ?
C13 H00X 0.9500 . ?
C14 C9 1.397(3) . ?
C14 C13 1.395(3) . ?
C14 C15 1.471(3) . ?
C15 C16 1.403(3) . ?
C16 H00O 0.9500 . ?
C17 C16 1.376(3) . ?
C17 C18 1.498(3) . ?
C18 H00D 0.9800 . ?
C18 H00E 0.9800 . ?
C18 H00G 0.9800 . ?
C19 H00R 0.9500 . ?
C19 C20 1.394(3) . ?
C20 H015 0.9500 . ?
C20 C21 1.393(4) . ?
C21 H01B 0.9500 . ?
C22 C21 1.376(4) . ?
C22 H019 0.9500 . ?
C23 C22 1.390(4) . ?
C23 H013 0.9500 . ?
C24 C19 1.390(4) . ?
C24 C23 1.399(3) . ?
C24 C25 1.473(3) . ?
C25 C26 1.394(3) . ?
C26 H00Q 0.9500 . ?
C27 C26 1.376(3) . ?
C27 C28 1.496(3) . ?
C28 H00H 0.9800 . ?
C28 H00I 0.9800 . ?
C28 H00J 0.9800 . ?
C29 H00L 0.9500 . ?
C29 C30 1.389(3) . ?
C30 H00S 0.9500 . ?
C30 C31 1.383(3) . ?
C31 H00U 0.9500 . ?
C31 C32 1.381(3) . ?
C32 H00Y 0.9500 . ?
C33 C32 1.386(3) . ?
C33 H00P 0.9500 . ?
C34 C29 1.395(3) . ?
C34 C33 1.392(3) . ?
C34 C35 1.474(3) . ?
C35 C36 1.398(3) . ?
C36 H00F 0.9500 . ?
C36 C37 1.375(3) . ?
C37 C38 1.495(3) . ?
C38 H00A 0.9800 . ?
C38 H00B 0.9800 . ?
C38 H00C 0.9800 . ?
B1 H01A 1.0000 . ?

loop_
_geom_angle_atom_site_label_1
_geom_angle_atom_site_label_2
_geom_angle_atom_site_label_3
_geom_angle
_geom_angle_site_symmetry_1
_geom_angle_site_symmetry_3
_geom_angle_publ_flag
N3 Zn1 O1 80.03(8) . . ?
N3 Zn1 N4 110.75(8) . . ?
N3 Zn1 N6 119.71(7) . . ?
N3 Zn1 N8 136.60(7) . . ?
N4 Zn1 O1 165.92(7) . . ?
N6 Zn1 O1 88.79(6) . . ?
N6 Zn1 N4 93.24(7) . . ?
N6 Zn1 N8 98.38(7) . . ?
N8 Zn1 O1 80.86(6) . . ?
N8 Zn1 N4 85.06(7) . . ?
C7 O1 Zn1 126.57(19) . . ?
C7 O2 C8 115.5(3) . . ?
N2 N1 C4 106.8(2) . . ?
N1 N2 N3 110.9(2) . . ?
N2 N3 Zn1 119.88(14) . . ?
C5 N3 Zn1 131.9(2) . . ?
C5 N3 N2 108.0(2) . . ?
N5 N4 Zn1 110.45(12) . . ?
C15 N4 Zn1 141.04(15) . . ?
C15 N4 N5 106.61(17) . . ?
N4 N5 B1 119.94(16) . . ?
C17 N5 N4 109.84(17) . . ?
C17 N5 B1 129.91(18) . . ?
N7 N6 Zn1 112.62(12) . . ?
C25 N6 Zn1 137.47(15) . . ?
C25 N6 N7 106.55(17) . . ?
N6 N7 B1 119.46(17) . . ?
C27 N7 N6 109.98(17) . . ?
C27 N7 B1 130.55(19) . . ?
N9 N8 Zn1 111.98(12) . . ?
C35 N8 Zn1 141.29(14) . . ?
C35 N8 N9 106.47(16) . . ?
N8 N9 B1 120.76(17) . . ?
C37 N9 N8 109.97(17) . . ?
C37 N9 B1 129.26(18) . . ?
C2 C1 H01D 119.4 . . ?
C6 C1 H01D 119.4 . . ?
C6 C1 C2 121.2(3) . . ?
C1 C2 H01F 118.8 . . ?
C3 C2 C1 122.3(3) . . ?
C3 C2 H01F 118.8 . . ?
C2 C3 H01E 121.4 . . ?
C2 C3 C4 117.1(3) . . ?
C4 C3 H01E 121.4 . . ?
N1 C4 C3 129.8(3) . . ?
N1 C4 C5 108.2(2) . . ?
C5 C4 C3 122.0(3) . . ?
N3 C5 C4 105.9(3) . . ?
N3 C5 C6 133.6(3) . . ?
C4 C5 C6 120.5(3) . . ?
C1 C6 C5 116.8(3) . . ?
C1 C6 C7 123.8(3) . . ?
C5 C6 C7 119.4(2) . . ?
O1 C7 O2 123.0(3) . . ?
O1 C7 C6 124.3(3) . . ?
O2 C7 C6 112.7(3) . . ?
O2 C8 H01C 109.5 . . ?
O2 C8 H01G 109.5 . . ?
O2 C8 H01H 109.5 . . ?
H01C C8 H01G 109.5 . . ?
H01C C8 H01H 109.5 . . ?
H01G C8 H01H 109.5 . . ?
C10 C9 H00T 119.6 . . ?
C10 C9 C14 120.9(2) . . ?
C14 C9 H00T 119.6 . . ?
C9 C10 H011 120.0 . . ?
C9 C10 C11 120.0(2) . . ?
C11 C10 H011 120.0 . . ?
C10 C11 H012 120.2 . . ?
C12 C11 C10 119.6(2) . . ?
C12 C11 H012 120.2 . . ?
C11 C12 H014 119.7 . . ?
C11 C12 C13 120.6(2) . . ?
C13 C12 H014 119.7 . . ?
C12 C13 H00X 119.8 . . ?
C12 C13 C14 120.4(2) . . ?
C14 C13 H00X 119.8 . . ?
C9 C14 C15 120.11(19) . . ?
C13 C14 C9 118.5(2) . . ?
C13 C14 C15 121.2(2) . . ?
N4 C15 C14 121.90(19) . . ?
N4 C15 C16 109.70(19) . . ?
C16 C15 C14 127.95(19) . . ?
C15 C16 H00O 126.9 . . ?
C17 C16 C15 106.10(19) . . ?
C17 C16 H00O 126.9 . . ?
N5 C17 C16 107.70(19) . . ?
N5 C17 C18 122.4(2) . . ?
C16 C17 C18 129.8(2) . . ?
C17 C18 H00D 109.5 . . ?
C17 C18 H00E 109.5 . . ?
C17 C18 H00G 109.5 . . ?
H00D C18 H00E 109.5 . . ?
H00D C18 H00G 109.5 . . ?
H00E C18 H00G 109.5 . . ?
C20 C19 H00R 119.8 . . ?
C24 C19 H00R 119.8 . . ?
C24 C19 C20 120.5(2) . . ?
C19 C20 H015 120.0 . . ?
C21 C20 C19 120.0(3) . . ?
C21 C20 H015 120.0 . . ?
C20 C21 H01B 120.2 . . ?
C22 C21 C20 119.6(2) . . ?
C22 C21 H01B 120.2 . . ?
C21 C22 H019 119.6 . . ?
C21 C22 C23 120.8(2) . . ?
C23 C22 H019 119.6 . . ?
C22 C23 H013 120.0 . . ?
C22 C23 C24 120.0(3) . . ?
C24 C23 H013 120.0 . . ?
C19 C24 C23 119.1(2) . . ?
C19 C24 C25 122.1(2) . . ?
C23 C24 C25 118.6(2) . . ?
N6 C25 C24 123.2(2) . . ?
N6 C25 C26 109.3(2) . . ?
C26 C25 C24 127.4(2) . . ?
C25 C26 H00Q 126.7 . . ?
C27 C26 C25 106.52(19) . . ?
C27 C26 H00Q 126.7 . . ?
N7 C27 C26 107.7(2) . . ?
N7 C27 C28 123.2(2) . . ?
C26 C27 C28 129.1(2) . . ?
C27 C28 H00H 109.5 . . ?
C27 C28 H00I 109.5 . . ?
C27 C28 H00J 109.5 . . ?
H00H C28 H00I 109.5 . . ?
H00H C28 H00J 109.5 . . ?
H00I C28 H00J 109.5 . . ?
C30 C29 H00L 119.6 . . ?
C30 C29 C34 120.8(2) . . ?
C34 C29 H00L 119.6 . . ?
C29 C30 H00S 119.9 . . ?
C31 C30 C29 120.3(2) . . ?
C31 C30 H00S 119.9 . . ?
C30 C31 H00U 120.2 . . ?
C32 C31 C30 119.5(2) . . ?
C32 C31 H00U 120.2 . . ?
C31 C32 H00Y 119.9 . . ?
C31 C32 C33 120.2(2) . . ?
C33 C32 H00Y 119.9 . . ?
C32 C33 H00P 119.4 . . ?
C32 C33 C34 121.2(2) . . ?
C34 C33 H00P 119.4 . . ?
C29 C34 C35 122.42(19) . . ?
C33 C34 C29 117.9(2) . . ?
C33 C34 C35 119.62(19) . . ?
N8 C35 C34 123.08(19) . . ?
N8 C35 C36 109.32(18) . . ?
C36 C35 C34 127.57(19) . . ?
C35 C36 H00F 126.7 . . ?
C37 C36 C35 106.54(19) . . ?
C37 C36 H00F 126.7 . . ?
N9 C37 C36 107.67(19) . . ?
N9 C37 C38 123.31(19) . . ?
C36 C37 C38 129.0(2) . . ?
C37 C38 H00A 109.5 . . ?
C37 C38 H00B 109.5 . . ?
C37 C38 H00C 109.5 . . ?
H00A C38 H00B 109.5 . . ?
H00A C38 H00C 109.5 . . ?
H00B C38 H00C 109.5 . . ?
N5 B1 N7 109.59(18) . . ?
N5 B1 N9 109.24(17) . . ?
N5 B1 H01A 109.8 . . ?
N7 B1 N9 108.46(17) . . ?
N7 B1 H01A 109.8 . . ?
N9 B1 H01A 109.8 . . ?

loop_
_geom_torsion_atom_site_label_1
_geom_torsion_atom_site_label_2
_geom_torsion_atom_site_label_3
_geom_torsion_atom_site_label_4
_geom_torsion
_geom_torsion_site_symmetry_1
_geom_torsion_site_symmetry_2
_geom_torsion_site_symmetry_3
_geom_torsion_site_symmetry_4
_geom_torsion_publ_flag
Zn1 O1 C7 O2 -158.58(17) . . . . ?
Zn1 O1 C7 C6 21.2(3) . . . . ?
Zn1 N3 N2 N1 -173.40(14) . . . . ?
Zn1 N3 C5 C4 171.78(16) . . . . ?
Zn1 N3 C5 C6 -9.0(4) . . . . ?
Zn1 N4 N5 C17 166.07(13) . . . . ?
Zn1 N4 N5 B1 -19.6(2) . . . . ?
Zn1 N4 C15 C14 27.7(3) . . . . ?
Zn1 N4 C15 C16 -159.47(17) . . . . ?
Zn1 N6 C25 C24 27.0(3) . . . . ?
Zn1 N6 C25 C26 -156.05(18) . . . . ?
Zn1 N8 N9 C37 -174.11(13) . . . . ?
Zn1 N8 N9 B1 5.3(2) . . . . ?
Zn1 N8 C35 C34 -9.9(3) . . . . ?
Zn1 N8 C35 C36 171.81(17) . . . . ?
N1 C4 C3 C2 179.1(2) . . . . ?
N2 N1 C4 C3 178.3(2) . . . . ?
N2 N1 C4 C5 -1.4(3) . . . . ?
N2 N3 C5 C4 -2.3(2) . . . . ?
N2 N3 C5 C6 176.9(3) . . . . ?
N3 N2 N1 C4 -0.1(2) . . . . ?
N3 C5 C4 N1 2.3(3) . . . . ?
N3 C5 C4 C3 -177.4(2) . . . . ?
N3 C5 C6 C1 177.9(3) . . . . ?
N3 C5 C6 C7 -2.7(4) . . . . ?
N4 N5 C17 C16 0.6(2) . . . . ?
N4 N5 C17 C18 178.02(19) . . . . ?
N4 N5 B1 N7 72.4(2) . . . . ?
N4 N5 B1 N9 -46.3(2) . . . . ?
N4 C15 C16 C17 -1.8(2) . . . . ?
N5 N4 C15 C14 -170.69(17) . . . . ?
N5 N4 C15 C16 2.1(2) . . . . ?
N5 C17 C16 C15 0.7(2) . . . . ?
N6 N7 C27 C26 1.1(2) . . . . ?
N6 N7 C27 C28 -177.0(2) . . . . ?
N6 N7 B1 N5 -48.5(2) . . . . ?
N6 N7 B1 N9 70.7(2) . . . . ?
N6 C25 C26 C27 0.1(3) . . . . ?
N7 N6 C25 C24 -176.45(19) . . . . ?
N7 N6 C25 C26 0.5(2) . . . . ?
N7 C27 C26 C25 -0.7(2) . . . . ?
N8 N9 C37 C36 -0.7(2) . . . . ?
N8 N9 C37 C38 179.20(18) . . . . ?
N8 N9 B1 N5 56.5(2) . . . . ?
N8 N9 B1 N7 -62.9(2) . . . . ?
N8 C35 C36 C37 1.1(2) . . . . ?
N9 N8 C35 C34 176.79(17) . . . . ?
N9 N8 C35 C36 -1.5(2) . . . . ?
C1 C6 C7 O1 173.2(2) . . . . ?
C1 C6 C7 O2 -7.1(3) . . . . ?
C4 C3 C2 C1 -0.9(4) . . . . ?
C4 C5 C6 C1 -2.9(4) . . . . ?
C4 C5 C6 C7 176.4(2) . . . . ?
C5 N3 N2 N1 1.6(2) . . . . ?
C5 C4 C3 C2 -1.2(4) . . . . ?
C5 C6 C1 C2 0.9(4) . . . . ?
C5 C6 C7 O1 -6.2(4) . . . . ?
C5 C6 C7 O2 173.6(2) . . . . ?
C6 C1 C2 C3 1.1(4) . . . . ?
C6 C5 C4 N1 -177.0(2) . . . . ?
C6 C5 C4 C3 3.2(4) . . . . ?
C7 C6 C1 C2 -178.4(2) . . . . ?
C8 O2 C7 O1 5.6(4) . . . . ?
C8 O2 C7 C6 -174.2(2) . . . . ?
C9 C10 C11 C12 0.1(3) . . . . ?
C9 C14 C13 C12 -0.5(3) . . . . ?
C9 C14 C15 N4 29.7(3) . . . . ?
C9 C14 C15 C16 -141.8(2) . . . . ?
C10 C11 C12 C13 0.5(4) . . . . ?
C13 C14 C9 C10 1.1(3) . . . . ?
C13 C14 C15 N4 -154.7(2) . . . . ?
C13 C14 C15 C16 33.9(3) . . . . ?
C14 C9 C10 C11 -0.9(3) . . . . ?
C14 C13 C12 C11 -0.3(4) . . . . ?
C14 C15 C16 C17 170.5(2) . . . . ?
C15 N4 N5 C17 -1.7(2) . . . . ?
C15 N4 N5 B1 172.61(17) . . . . ?
C15 C14 C9 C10 176.91(19) . . . . ?
C15 C14 C13 C12 -176.3(2) . . . . ?
C17 N5 B1 N7 -114.5(2) . . . . ?
C17 N5 B1 N9 126.8(2) . . . . ?
C18 C17 C16 C15 -176.5(2) . . . . ?
C19 C20 C21 C22 2.5(4) . . . . ?
C19 C24 C23 C22 2.0(3) . . . . ?
C19 C24 C25 N6 31.6(3) . . . . ?
C19 C24 C25 C26 -144.8(2) . . . . ?
C23 C22 C21 C20 -1.9(4) . . . . ?
C23 C24 C19 C20 -1.4(3) . . . . ?
C23 C24 C25 N6 -153.9(2) . . . . ?
C23 C24 C25 C26 29.7(3) . . . . ?
C24 C19 C20 C21 -0.9(3) . . . . ?
C24 C23 C22 C21 -0.4(4) . . . . ?
C24 C25 C26 C27 176.9(2) . . . . ?
C25 C24 C19 C20 173.1(2) . . . . ?
C25 C24 C23 C22 -172.7(2) . . . . ?
C27 N7 N6 Zn1 162.07(14) . . . . ?
C27 N7 N6 C25 -1.0(2) . . . . ?
C27 N7 B1 N5 132.9(2) . . . . ?
C27 N7 B1 N9 -108.0(2) . . . . ?
C28 C27 C26 C25 177.2(2) . . . . ?
C29 C30 C31 C32 0.7(3) . . . . ?
C29 C34 C33 C32 1.9(3) . . . . ?
C29 C34 C35 N8 -15.3(3) . . . . ?
C29 C34 C35 C36 162.6(2) . . . . ?
C30 C31 C32 C33 -1.8(4) . . . . ?
C33 C34 C29 C30 -3.0(3) . . . . ?
C33 C34 C35 N8 165.92(19) . . . . ?
C33 C34 C35 C36 -16.1(3) . . . . ?
C34 C29 C30 C31 1.7(3) . . . . ?
C34 C33 C32 C31 0.4(3) . . . . ?
C34 C35 C36 C37 -177.10(19) . . . . ?
C35 N8 N9 C37 1.4(2) . . . . ?
C35 N8 N9 B1 -179.17(17) . . . . ?
C35 C34 C29 C30 178.22(19) . . . . ?
C35 C34 C33 C32 -179.3(2) . . . . ?
C35 C36 C37 N9 -0.2(2) . . . . ?
C35 C36 C37 C38 179.9(2) . . . . ?
C37 N9 B1 N5 -124.1(2) . . . . ?
C37 N9 B1 N7 116.5(2) . . . . ?
B1 N5 C17 C16 -172.99(19) . . . . ?
B1 N5 C17 C18 4.4(3) . . . . ?
B1 N7 N6 Zn1 -16.9(2) . . . . ?
B1 N7 N6 C25 -179.91(18) . . . . ?
B1 N7 C27 C26 179.8(2) . . . . ?
B1 N7 C27 C28 1.7(4) . . . . ?
B1 N9 C37 C36 179.89(19) . . . . ?
B1 N9 C37 C38 -0.2(3) . . . . ?

_shelx_res_file                  
;
TITL monoc_a.res in C2/c
    monoc_sq.res
    created by SHELXL-2018/3 at 14:42:58 on 27-Aug-2021
REM Old TITL MonoC in C2/c
REM SHELXT solution in C2/c
REM R1 0.129, Rweak 0.004, Alpha 0.058, Orientation as input
REM Formula found by SHELXT: C45 N7 O Zn
CELL 0.71073 24.7054 12.3535 25.1484 90 107.246 90
ZERR 8 0.0013 0.0007 0.0014 0 0.001 0
LATT 7
SYMM -X,+Y,0.5-Z
SFAC C H B N O Zn
UNIT 304 272 8 72 16 8
DELU C01F C01E C018 C010 C016 C01D
SIMU C01F C01E C018 C010 C016 C01D
RIGU C018 C010 C016 C01D C01F C01E
EADP C016 C01F C01D C01E C018 C010

L.S. 5 0 23
PLAN  4
SIZE 0.1 0.1 0.1
TEMP -173.15
CONF
BOND $H
MORE -1
ABIN
fmap 2 53
acta
REM <olex2.extras>
REM <HklSrc "%.\\MonoC_sq.hkl">
REM </olex2.extras>

WGHT    0.031800   19.539101
FVAR       0.12451
ZN01  6    0.654879    0.348406    0.595400    11.00000    0.01643    0.02440 =
         0.01655    0.00384    0.00583    0.00035
N002  4    0.610172    0.489698    0.571718    11.00000    0.01758    0.02246 =
         0.01611    0.00074    0.00675   -0.00139
N003  4    0.664954    0.351333    0.515263    11.00000    0.01815    0.02060 =
         0.01797    0.00232    0.00615   -0.00087
N004  4    0.695702    0.440835    0.509007    11.00000    0.01937    0.02366 =
         0.01764    0.00307    0.00784   -0.00076
N005  4    0.641380    0.566539    0.553924    11.00000    0.01867    0.02197 =
         0.01581    0.00167    0.00618   -0.00163
O006  5    0.629920    0.386782    0.682385    11.00000    0.02423    0.06395 =
         0.02149    0.00708    0.00888    0.00304
N007  4    0.740614    0.509634    0.606844    11.00000    0.01800    0.02557 =
         0.01928    0.00142    0.00752   -0.00133
N008  4    0.732589    0.414059    0.631490    11.00000    0.01669    0.02925 =
         0.01693    0.00343    0.00612   -0.00013
N009  4    0.638411    0.201269    0.615393    11.00000    0.01828    0.03403 =
         0.02323    0.01164    0.00430   -0.00169
O7    5    0.575061    0.367826    0.738684    11.00000    0.03530    0.11862 =
         0.02620   -0.00218    0.01787   -0.00198
N00B  4    0.650344    0.115078    0.587131    11.00000    0.02862    0.02694 =
         0.03504    0.01225    0.00366   -0.00210
C00C  1    0.514723    0.480000    0.585075    11.00000    0.01692    0.02540 =
         0.01325    0.00125    0.00332    0.00000
C00D  1    0.561080    0.537678    0.571327    11.00000    0.01713    0.02474 =
         0.01302    0.00062    0.00291    0.00202
C00E  1    0.625309    0.190265    0.460040    11.00000    0.02122    0.02207 =
         0.01652    0.00345    0.00351    0.00572
C00F  1    0.561749    0.645480    0.554684    11.00000    0.01880    0.02409 =
         0.02076    0.00259    0.00384    0.00203
AFIX  43
H00F  2    0.532745    0.697760    0.551433    11.00000   -1.20000
AFIX   0
N00G  4    0.631034    0.024818    0.602428    11.00000    0.03189    0.03499 =
         0.04820    0.02212   -0.00159   -0.00872
C00H  1    0.662112    0.286318    0.471876    11.00000    0.01848    0.02410 =
         0.01653    0.00234    0.00550    0.00677
C00I  1    0.612628    0.661048    0.543937    11.00000    0.02125    0.02422 =
         0.01523    0.00149    0.00152   -0.00084
C00J  1    0.780276    0.317008    0.719304    11.00000    0.01412    0.04765 =
         0.01922    0.00604    0.00688    0.00387
C00K  1    0.713027    0.429519    0.462905    11.00000    0.01948    0.03143 =
         0.01950    0.00396    0.00952    0.00269
C00L  1    0.512133    0.367275    0.586864    11.00000    0.01887    0.02664 =
         0.02247   -0.00449    0.00452    0.00033
AFIX  43
H00L  2    0.540475    0.325240    0.577986    11.00000   -1.20000
AFIX   0
C00M  1    0.772623    0.410258    0.681306    11.00000    0.01665    0.03656 =
         0.01881    0.00071    0.00695    0.00423
C00N  1    0.784210    0.564935    0.641098    11.00000    0.01594    0.03397 =
         0.02510   -0.00466    0.00778   -0.00136
C00O  1    0.692801    0.331998    0.438640    11.00000    0.02411    0.03121 =
         0.01863    0.00015    0.01114    0.00346
AFIX  43
H00O  2    0.698471    0.301714    0.405978    11.00000   -1.20000
AFIX   0
C00P  1    0.470998    0.538777    0.595751    11.00000    0.02339    0.02257 =
         0.02765    0.00428    0.00790    0.00356
AFIX  43
H00P  2    0.471260    0.615546    0.593628    11.00000   -1.20000
AFIX   0
C00Q  1    0.805633    0.503718    0.688384    11.00000    0.01704    0.04252 =
         0.02176   -0.00320    0.00248   -0.00161
AFIX  43
H00Q  2    0.836797    0.521617    0.719705    11.00000   -1.20000
AFIX   0
C00R  1    0.768662    0.211600    0.699927    11.00000    0.01683    0.04391 =
         0.02424    0.00998    0.00865    0.00114
AFIX  43
H00R  2    0.751440    0.198868    0.661343    11.00000   -1.20000
AFIX   0
C00S  1    0.468630    0.315784    0.601466    11.00000    0.02513    0.02194 =
         0.02975   -0.00193    0.00538   -0.00422
AFIX  43
H00S  2    0.467994    0.239024    0.603496    11.00000   -1.20000
AFIX   0
C00T  1    0.575106    0.188689    0.474892    11.00000    0.02339    0.02104 =
         0.02311    0.00083    0.00717    0.00430
AFIX  43
H00T  2    0.565878    0.248540    0.494288    11.00000   -1.20000
AFIX   0
C00U  1    0.426221    0.375776    0.613066    11.00000    0.01956    0.03476 =
         0.02735    0.00162    0.00790   -0.00443
AFIX  43
H00U  2    0.396707    0.340544    0.623464    11.00000   -1.20000
AFIX   0
C00V  1    0.635231    0.761236    0.524748    11.00000    0.02583    0.02588 =
         0.02608    0.00500    0.00721   -0.00211
AFIX 137
H00A  2    0.672099    0.779434    0.551049    11.00000   -1.50000
H00B  2    0.608738    0.821179    0.522837    11.00000   -1.50000
H00C  2    0.639669    0.748749    0.487784    11.00000   -1.50000
AFIX   0
C00W  1    0.745910    0.515511    0.443998    11.00000    0.03427    0.03607 =
         0.03203    0.00135    0.02190   -0.00439
AFIX 137
H00D  2    0.724494    0.583472    0.438343    11.00000   -1.50000
H00E  2    0.752257    0.493252    0.408920    11.00000   -1.50000
H00G  2    0.782494    0.526071    0.472360    11.00000   -1.50000
AFIX   0
C00X  1    0.637468    0.102340    0.430698    11.00000    0.02441    0.02984 =
         0.02703   -0.00277    0.00674    0.00556
AFIX  43
H00X  2    0.671226    0.102172    0.419943    11.00000   -1.20000
AFIX   0
C00Y  1    0.427105    0.487268    0.609419    11.00000    0.02107    0.03348 =
         0.03388    0.00451    0.01126    0.00581
AFIX  43
H00Y  2    0.397517    0.528794    0.616305    11.00000   -1.20000
AFIX   0
C00Z  1    0.802042    0.674727    0.627631    11.00000    0.02314    0.03535 =
         0.03586   -0.00408    0.00638   -0.00747
AFIX 137
H00H  2    0.808217    0.673090    0.590902    11.00000   -1.50000
H00I  2    0.837280    0.695614    0.655790    11.00000   -1.50000
H00J  2    0.772313    0.727419    0.627376    11.00000   -1.50000
AFIX   0
C010  1    0.611470    0.164003    0.651392    11.00000    0.02088    0.08194 =
         0.03868    0.03348   -0.00022   -0.01342
C011  1    0.538629    0.101007    0.461703    11.00000    0.02216    0.02458 =
         0.03341    0.00502    0.00540    0.00253
AFIX  43
H011  2    0.504906    0.100497    0.472518    11.00000   -1.20000
AFIX   0
C012  1    0.551354    0.013951    0.432700    11.00000    0.02807    0.02211 =
         0.04093   -0.00155   -0.00102    0.00084
AFIX  43
H012  2    0.526403   -0.046283    0.423548    11.00000   -1.20000
AFIX   0
C013  1    0.804504    0.334565    0.776399    11.00000    0.02343    0.06068 =
         0.02010    0.00286    0.00589    0.00739
AFIX  43
H013  2    0.811549    0.406281    0.790379    11.00000   -1.20000
AFIX   0
C014  1    0.600613    0.015322    0.417165    11.00000    0.03363    0.02647 =
         0.03978   -0.00982    0.00504    0.00645
AFIX  43
H014  2    0.609213   -0.044003    0.397028    11.00000   -1.20000
AFIX   0
C015  1    0.782112    0.124445    0.736721    11.00000    0.02319    0.04901 =
         0.03857    0.01896    0.01423    0.00446
AFIX  43
H015  2    0.773575    0.052687    0.723263    11.00000   -1.20000
AFIX   0
C016  1    0.591408    0.213655    0.692232    11.00000    0.02088    0.08194 =
         0.03868    0.03348   -0.00022   -0.01342
C017  1    0.601171    0.329983    0.703295    11.00000    0.01830    0.09404 =
         0.01591    0.01158    0.00566    0.00394
C018  1    0.605464    0.052144    0.642237    11.00000    0.02088    0.08194 =
         0.03868    0.03348   -0.00022   -0.01342
C019  1    0.818269    0.247037    0.812677    11.00000    0.02872    0.08318 =
         0.01964    0.01479    0.00753    0.01305
AFIX  43
H019  2    0.834919    0.259466    0.851375    11.00000   -1.20000
AFIX   0
B01A  3    0.700868    0.538764    0.548403    11.00000    0.01931    0.02376 =
         0.01880    0.00085    0.00762   -0.00318
AFIX  13
H01A  2    0.716355    0.602513    0.533179    11.00000   -1.20000
AFIX   0
C01B  1    0.808068    0.142603    0.793211    11.00000    0.02925    0.07186 =
         0.03436    0.03034    0.01519    0.01290
AFIX  43
H01B  2    0.818670    0.083253    0.818164    11.00000   -1.20000
AFIX   0
C01D  1    0.563337    0.147101    0.720650    11.00000    0.02088    0.08194 =
         0.03868    0.03348   -0.00022   -0.01342
AFIX  43
H01D  2    0.548691    0.177791    0.748180    11.00000   -1.20000
AFIX   0
C01E  1    0.577159   -0.013398    0.670954    11.00000    0.02088    0.08194 =
         0.03868    0.03348   -0.00022   -0.01342
AFIX  43
H01E  2    0.572649   -0.088945    0.663993    11.00000   -1.20000
AFIX   0
C01F  1    0.556442    0.035829    0.709198    11.00000    0.02088    0.08194 =
         0.03868    0.03348   -0.00022   -0.01342
AFIX  43
H01F  2    0.536604   -0.006538    0.728865    11.00000   -1.20000
AFIX   0
C01H  1    0.578292    0.483831    0.747221    11.00000    0.04613    0.13186 =
         0.03335   -0.00502    0.02168    0.01770
AFIX 137
H01C  2    0.564865    0.520631    0.711168    11.00000   -1.50000
H01G  2    0.617669    0.504640    0.765706    11.00000   -1.50000
H01H  2    0.554531    0.504748    0.770565    11.00000   -1.50000
AFIX   0
HKLF 4


REM  monoc_a.res in C2/c
REM wR2 = 0.0971, GooF = S = 1.037, Restrained GooF = 1.031 for all data
REM R1 = 0.0393 for 6487 Fo > 4sig(Fo) and 0.0480 for all 7531 data
REM 434 parameters refined using 84 restraints

END

WGHT      0.0318     19.5272

REM Highest difference peak  1.007,  deepest hole -0.845,  1-sigma level  0.062
Q1    1   0.5586  0.0964  0.7214  11.00000  0.05    1.01
Q2    1   0.5622  0.2014  0.7193  11.00000  0.05    0.66
Q3    1   0.5572  0.0202  0.6802  11.00000  0.05    0.65
Q4    1   0.6161  0.0462  0.6368  11.00000  0.05    0.56
;
_shelx_res_checksum              1176
_shelx_fab_file                  
;
    2    0    0    137.32      0.00
    4    0    0     65.80      0.00
    6    0    0      4.93      0.00
    8    0    0    -23.36      0.00
   10    0    0    -26.84      0.00
   12    0    0    -19.12      0.00
   14    0    0     -9.13      0.00
   16    0    0     -1.82      0.00
   18    0    0      1.27      0.00
   20    0    0      0.82      0.00
   22    0    0     -1.46      0.00
   24    0    0     -2.96      0.00
   26    0    0     -2.21      0.00
   28    0    0     -0.48      0.00
    1    1    0     -1.06      0.00
    3    1    0     -1.28      0.00
    5    1    0     -1.39      0.00
    7    1    0     -1.25      0.00
    9    1    0     -0.97      0.00
   11    1    0     -0.54      0.00
   13    1    0      0.00      0.00
   15    1    0      0.17      0.00
   17    1    0     -0.28      0.00
   19    1    0     -0.90      0.00
   21    1    0     -1.15      0.00
   23    1    0     -0.98      0.00
   25    1    0     -0.58      0.00
   27    1    0     -0.16      0.00
   29    1    0      0.01      0.00
    0    2    0   -146.09      0.00
    2    2    0   -118.75      0.00
    4    2    0    -58.40      0.00
    6    2    0     -4.99      0.00
    8    2    0     21.41      0.00
   10    2    0     25.19      0.00
   12    2    0     17.96      0.00
   14    2    0      8.55      0.00
   16    2    0      1.82      0.00
   18    2    0     -0.91      0.00
   20    2    0     -0.50      0.00
   22    2    0      1.29      0.00
   24    2    0      2.46      0.00
   26    2    0      2.08      0.00
   28    2    0      0.92      0.00
    1    3    0      0.00      0.00
    3    3    0      2.46      0.00
    5    3    0      4.31      0.00
    7    3    0      3.86      0.00
    9    3    0      2.34      0.00
   11    3    0      1.11      0.00
   13    3    0      0.32      0.00
   15    3    0      0.22      0.00
   17    3    0      1.08      0.00
   19    3    0      2.31      0.00
   21    3    0      3.11      0.00
   23    3    0      3.13      0.00
   25    3    0      2.15      0.00
   27    3    0      0.65      0.00
    0    4    0    100.11      0.00
    2    4    0     82.63      0.00
    4    4    0     42.49      0.00
    6    4    0      4.31      0.00
    8    4    0    -16.36      0.00
   10    4    0    -19.96      0.00
   12    4    0    -14.66      0.00
   14    4    0     -7.39      0.00
   16    4    0     -1.81      0.00
   18    4    0      0.60      0.00
   20    4    0      0.20      0.00
   22    4    0     -1.30      0.00
   24    4    0     -2.38      0.00
   26    4    0     -2.35      0.00
   28    4    0     -1.36      0.00
    1    5    0      1.52      0.00
    3    5    0     -2.21      0.00
    5    5    0     -5.32      0.00
    7    5    0     -5.29      0.00
    9    5    0     -3.48      0.00
   11    5    0     -1.62      0.00
   13    5    0     -0.22      0.00
   15    5    0      0.08      0.00
   17    5    0     -1.24      0.00
   19    5    0     -3.33      0.00
   21    5    0     -4.78      0.00
   23    5    0     -4.66      0.00
   25    5    0     -2.91      0.00
   27    5    0     -0.81      0.00
    0    6    0    -62.53      0.00
    2    6    0    -52.45      0.00
    4    6    0    -28.38      0.00
    6    6    0     -3.81      0.00
    8    6    0     10.84      0.00
   10    6    0     14.26      0.00
   12    6    0     10.87      0.00
   14    6    0      5.16      0.00
   16    6    0      0.55      0.00
   18    6    0     -0.84      0.00
   20    6    0      0.24      0.00
   22    6    0      1.49      0.00
   24    6    0      2.02      0.00
   26    6    0      1.90      0.00
    1    7    0     -1.51      0.00
    3    7    0      1.81      0.00
    5    7    0      4.83      0.00
    7    7    0      5.23      0.00
    9    7    0      3.76      0.00
   11    7    0      1.75      0.00
   13    7    0      0.10      0.00
   15    7    0     -0.10      0.00
   17    7    0      1.61      0.00
   19    7    0      4.22      0.00
   21    7    0      5.93      0.00
   23    7    0      5.38      0.00
   25    7    0      2.92      0.00
    0    8    0     36.77      0.00
    2    8    0     31.32      0.00
    4    8    0     17.78      0.00
    6    8    0      3.00      0.00
    8    8    0     -6.79      0.00
   10    8    0     -9.89      0.00
   12    8    0     -8.11      0.00
   14    8    0     -3.95      0.00
   16    8    0     -0.31      0.00
   18    8    0      0.55      0.00
   20    8    0     -0.44      0.00
   22    8    0     -0.92      0.00
   24    8    0     -0.69      0.00
    1    9    0      2.08      0.00
    3    9    0     -1.01      0.00
    5    9    0     -3.88      0.00
    7    9    0     -4.48      0.00
    9    9    0     -3.50      0.00
   11    9    0     -1.98      0.00
   13    9    0     -0.50      0.00
   15    9    0     -0.27      0.00
   17    9    0     -2.11      0.00
   19    9    0     -4.89      0.00
   21    9    0     -6.33      0.00
   23    9    0     -5.14      0.00
    0   10    0    -21.04      0.00
    2   10    0    -17.96      0.00
    4   10    0    -10.23      0.00
    6   10    0     -1.63      0.00
    8   10    0      4.30      0.00
   10   10    0      6.73      0.00
   12   10    0      6.45      0.00
   14   10    0      4.10      0.00
   16   10    0      1.16      0.00
   18   10    0     -0.12      0.00
   20   10    0      0.33      0.00
   22   10    0      0.60      0.00
    1   11    0     -1.97      0.00
    3   11    0      0.20      0.00
    5   11    0      2.44      0.00
    7   11    0      3.36      0.00
    9   11    0      3.15      0.00
   11   11    0      1.96      0.00
   13   11    0      0.15      0.00
   15   11    0     -0.50      0.00
   17   11    0      1.30      0.00
   19   11    0      3.84      0.00
    0   12    0     12.42      0.00
    2   12    0     10.67      0.00
    4   12    0      6.20      0.00
    6   12    0      0.98      0.00
    8   12    0     -3.05      0.00
   10   12    0     -4.94      0.00
   12   12    0     -4.59      0.00
   14   12    0     -2.50      0.00
   16   12    0     -0.23      0.00
   18   12    0      0.50      0.00
    1   13    0      2.39      0.00
    3   13    0      0.57      0.00
    5   13    0     -1.47      0.00
    7   13    0     -2.13      0.00
    9   13    0     -1.49      0.00
   11   13    0     -0.58      0.00
   13   13    0      0.13      0.00
   15   13    0      0.34      0.00
    0   14    0     -7.23      0.00
    2   14    0     -6.20      0.00
    4   14    0     -3.59      0.00
    6   14    0     -0.52      0.00
    8   14    0      1.82      0.00
   10   14    0      2.67      0.00
   12   14    0      2.10      0.00
    1   15    0     -2.19      0.00
    3   15    0     -0.86      0.00
    5   15    0      0.57      0.00
    7   15    0      0.78      0.00
  -29    1    1      0.25      0.00
  -27    1    1     -1.19      0.00
  -25    1    1     -2.69      0.00
  -23    1    1     -2.59      0.00
  -21    1    1     -1.23      0.00
  -19    1    1     -0.61      0.00
  -17    1    1     -2.69      0.00
  -15    1    1     -8.94      0.00
  -13    1    1    -18.89      0.00
  -11    1    1    -28.04      0.00
   -9    1    1    -28.67      0.00
   -7    1    1    -10.00      0.00
   -5    1    1     37.91      0.00
   -3    1    1    105.47      0.00
   -1    1    1    152.87      0.00
    1    1    1    142.69      0.00
    3    1    1     83.57      0.00
    5    1    1     20.09      0.00
    7    1    1    -15.68      0.00
    9    1    1    -23.62      0.00
   11    1    1    -17.42      0.00
   13    1    1     -7.77      0.00
   15    1    1     -0.07      0.00
   17    1    1      3.71      0.00
   19    1    1      3.60      0.00
   21    1    1      0.89      0.00
   23    1    1     -1.88      0.00
   25    1    1     -2.57      0.00
   27    1    1     -1.46      0.00
   29    1    1     -0.31      0.00
  -28    2    1      0.25      0.00
  -26    2    1     -0.52      0.00
  -24    2    1     -1.56      0.00
  -22    2    1     -2.15      0.00
  -20    2    1     -1.91      0.00
  -18    2    1     -0.92      0.00
  -16    2    1      0.01      0.00
  -14    2    1      0.03      0.00
  -12    2    1     -0.75      0.00
  -10    2    1     -1.81      0.00
   -8    2    1     -3.06      0.00
   -6    2    1     -4.11      0.00
   -4    2    1     -3.92      0.00
   -2    2    1     -2.33      0.00
    0    2    1     -0.83      0.00
    2    2    1     -0.68      0.00
    4    2    1     -1.28      0.00
    6    2    1     -1.43      0.00
    8    2    1     -1.02      0.00
   10    2    1     -0.48      0.00
   12    2    1      0.09      0.00
   14    2    1      0.31      0.00
   16    2    1     -0.26      0.00
   18    2    1     -1.23      0.00
   20    2    1     -1.89      0.00
   22    2    1     -2.11      0.00
   24    2    1     -1.87      0.00
   26    2    1     -1.09      0.00
   28    2    1     -0.29      0.00
  -29    3    1      0.50      0.00
  -27    3    1      1.51      0.00
  -25    3    1      2.38      0.00
  -23    3    1      2.35      0.00
  -21    3    1      1.57      0.00
  -19    3    1      1.23      0.00
  -17    3    1      3.02      0.00
  -15    3    1      8.26      0.00
  -13    3    1     16.50      0.00
  -11    3    1     24.16      0.00
   -9    3    1     24.26      0.00
   -7    3    1      7.70      0.00
   -5    3    1    -30.85      0.00
   -3    3    1    -81.28      0.00
   -1    3    1   -115.26      0.00
    1    3    1   -108.24      0.00
    3    3    1    -65.55      0.00
    5    3    1    -17.02      0.00
    7    3    1     12.79      0.00
    9    3    1     20.47      0.00
   11    3    1     15.40      0.00
   13    3    1      6.92      0.00
   15    3    1      0.05      0.00
   17    3    1     -3.31      0.00
   19    3    1     -3.16      0.00
   21    3    1     -0.94      0.00
   23    3    1      1.32      0.00
   25    3    1      2.26      0.00
   27    3    1      1.78      0.00
  -28    4    1     -0.24      0.00
  -26    4    1      1.19      0.00
  -24    4    1      2.99      0.00
  -22    4    1      3.85      0.00
  -20    4    1      3.33      0.00
  -18    4    1      1.83      0.00
  -16    4    1      0.47      0.00
  -14    4    1      0.34      0.00
  -12    4    1      1.36      0.00
  -10    4    1      3.09      0.00
   -8    4    1      5.41      0.00
   -6    4    1      6.99      0.00
   -4    4    1      5.43      0.00
   -2    4    1      1.17      0.00
    0    4    1     -1.54      0.00
    2    4    1     -0.14      0.00
    4    4    1      2.69      0.00
    6    4    1      3.37      0.00
    8    4    1      2.01      0.00
   10    4    1      0.61      0.00
   12    4    1     -0.20      0.00
   14    4    1     -0.41      0.00
   16    4    1      0.37      0.00
   18    4    1      1.89      0.00
   20    4    1      3.42      0.00
   22    4    1      4.31      0.00
   24    4    1      3.85      0.00
   26    4    1      2.03      0.00
   28    4    1      0.31      0.00
  -27    5    1     -1.92      0.00
  -25    5    1     -2.54      0.00
  -23    5    1     -2.45      0.00
  -21    5    1     -1.80      0.00
  -19    5    1     -1.27      0.00
  -17    5    1     -2.52      0.00
  -15    5    1     -6.67      0.00
  -13    5    1    -12.68      0.00
  -11    5    1    -17.76      0.00
   -9    5    1    -17.09      0.00
   -7    5    1     -4.32      0.00
   -5    5    1     22.67      0.00
   -3    5    1     54.99      0.00
   -1    5    1     75.14      0.00
    1    5    1     70.21      0.00
    3    5    1     43.48      0.00
    5    5    1     11.75      0.00
    7    5    1     -9.15      0.00
    9    5    1    -15.27      0.00
   11    5    1    -12.01      0.00
   13    5    1     -5.59      0.00
   15    5    1      0.28      0.00
   17    5    1      3.23      0.00
   19    5    1      2.71      0.00
   21    5    1      0.47      0.00
   23    5    1     -1.48      0.00
   25    5    1     -2.23      0.00
   27    5    1     -1.63      0.00
  -26    6    1     -1.05      0.00
  -24    6    1     -3.42      0.00
  -22    6    1     -4.96      0.00
  -20    6    1     -4.42      0.00
  -18    6    1     -2.26      0.00
  -16    6    1     -0.31      0.00
  -14    6    1     -0.27      0.00
  -12    6    1     -2.00      0.00
  -10    6    1     -4.25      0.00
   -8    6    1     -6.33      0.00
   -6    6    1     -7.21      0.00
   -4    6    1     -5.15      0.00
   -2    6    1     -0.79      0.00
    0    6    1      1.92      0.00
    2    6    1      0.51      0.00
    4    6    1     -2.55      0.00
    6    6    1     -3.74      0.00
    8    6    1     -2.67      0.00
   10    6    1     -0.84      0.00
   12    6    1      0.76      0.00
   14    6    1      1.28      0.00
   16    6    1      0.05      0.00
   18    6    1     -2.45      0.00
   20    6    1     -4.90      0.00
   22    6    1     -5.90      0.00
   24    6    1     -4.65      0.00
   26    6    1     -2.10      0.00
  -25    7    1      1.40      0.00
  -23    7    1      1.93      0.00
  -21    7    1      2.09      0.00
  -19    7    1      1.29      0.00
  -17    7    1      1.39      0.00
  -15    7    1      4.46      0.00
  -13    7    1      9.34      0.00
  -11    7    1     12.70      0.00
   -9    7    1     11.07      0.00
   -7    7    1      1.32      0.00
   -5    7    1    -16.31      0.00
   -3    7    1    -35.28      0.00
   -1    7    1    -45.93      0.00
    1    7    1    -42.43      0.00
    3    7    1    -26.83      0.00
    5    7    1     -7.68      0.00
    7    7    1      6.01      0.00
    9    7    1     10.85      0.00
   11    7    1      8.97      0.00
   13    7    1      3.89      0.00
   15    7    1     -1.11      0.00
   17    7    1     -3.16      0.00
   19    7    1     -2.03      0.00
   21    7    1     -0.17      0.00
   23    7    1      0.85      0.00
   25    7    1      1.22      0.00
  -24    8    1      3.60      0.00
  -22    8    1      5.42      0.00
  -20    8    1      5.08      0.00
  -18    8    1      2.94      0.00
  -16    8    1      0.86      0.00
  -14    8    1      0.52      0.00
  -12    8    1      1.94      0.00
  -10    8    1      4.04      0.00
   -8    8    1      5.97      0.00
   -6    8    1      6.50      0.00
   -4    8    1      4.15      0.00
   -2    8    1     -0.03      0.00
    0    8    1     -2.27      0.00
    2    8    1     -0.71      0.00
    4    8    1      2.20      0.00
    6    8    1      3.38      0.00
    8    8    1      2.55      0.00
   10    8    1      0.96      0.00
   12    8    1     -0.45      0.00
   14    8    1     -0.80      0.00
   16    8    1      0.58      0.00
   18    8    1      3.35      0.00
   20    8    1      6.05      0.00
   22    8    1      6.73      0.00
   24    8    1      4.63      0.00
  -23    9    1     -1.06      0.00
  -21    9    1     -1.87      0.00
  -19    9    1     -1.74      0.00
  -17    9    1     -2.06      0.00
  -15    9    1     -4.31      0.00
  -13    9    1     -7.30      0.00
  -11    9    1     -8.72      0.00
   -9    9    1     -6.86      0.00
   -7    9    1     -0.32      0.00
   -5    9    1     10.35      0.00
   -3    9    1     21.09      0.00
   -1    9    1     26.66      0.00
    1    9    1     24.34      0.00
    3    9    1     15.36      0.00
    5    9    1      4.23      0.00
    7    9    1     -3.99      0.00
    9    9    1     -7.31      0.00
   11    9    1     -6.85      0.00
   13    9    1     -3.93      0.00
   15    9    1     -0.04      0.00
   17    9    1      2.24      0.00
   19    9    1      1.77      0.00
   21    9    1      0.44      0.00
   23    9    1     -0.10      0.00
  -22   10    1     -4.68      0.00
  -20   10    1     -4.86      0.00
  -18   10    1     -2.68      0.00
  -16   10    1     -0.42      0.00
  -14   10    1     -0.35      0.00
  -12   10    1     -2.06      0.00
  -10   10    1     -3.82      0.00
   -8   10    1     -4.95      0.00
   -6   10    1     -4.93      0.00
   -4   10    1     -2.78      0.00
   -2   10    1      0.68      0.00
    0   10    1      2.44      0.00
    2   10    1      1.15      0.00
    4   10    1     -1.21      0.00
    6   10    1     -2.48      0.00
    8   10    1     -2.50      0.00
   10   10    1     -1.62      0.00
   12   10    1     -0.04      0.00
   14   10    1      0.88      0.00
   16   10    1     -0.52      0.00
   18   10    1     -3.65      0.00
   20   10    1     -5.88      0.00
   22   10    1     -5.37      0.00
  -21   11    1      1.42      0.00
  -19   11    1      1.32      0.00
  -17   11    1      1.72      0.00
  -15   11    1      3.53      0.00
  -13   11    1      5.56      0.00
  -11   11    1      6.07      0.00
   -9   11    1      4.24      0.00
   -7   11    1     -0.22      0.00
   -5   11    1     -6.58      0.00
   -3   11    1    -12.56      0.00
   -1   11    1    -15.50      0.00
    1   11    1    -14.00      0.00
    3   11    1     -8.66      0.00
    5   11    1     -2.01      0.00
    7   11    1      3.03      0.00
    9   11    1      5.36      0.00
   11   11    1      5.44      0.00
   13   11    1      3.48      0.00
   15   11    1      0.27      0.00
   17   11    1     -1.77      0.00
   19   11    1     -1.31      0.00
  -18   12    1      1.38      0.00
  -16   12    1     -0.13      0.00
  -14   12    1     -0.03      0.00
  -12   12    1      1.39      0.00
  -10   12    1      2.81      0.00
   -8   12    1      3.65      0.00
   -6   12    1      3.43      0.00
   -4   12    1      1.62      0.00
   -2   12    1     -0.97      0.00
    0   12    1     -2.35      0.00
    2   12    1     -1.53      0.00
    4   12    1      0.37      0.00
    6   12    1      1.64      0.00
    8   12    1      1.72      0.00
   10   12    1      0.92      0.00
   12   12    1     -0.39      0.00
   14   12    1     -1.13      0.00
   16   12    1     -0.07      0.00
   18   12    1      2.02      0.00
  -15   13    1     -1.50      0.00
  -13   13    1     -3.06      0.00
  -11   13    1     -3.78      0.00
   -9   13    1     -2.63      0.00
   -7   13    1      0.46      0.00
   -5   13    1      4.49      0.00
   -3   13    1      7.95      0.00
   -1   13    1      9.45      0.00
    1   13    1      8.28      0.00
    3   13    1      4.90      0.00
    5   13    1      0.79      0.00
    7   13    1     -2.40      0.00
    9   13    1     -3.82      0.00
   11   13    1     -3.39      0.00
   13   13    1     -1.58      0.00
   15   13    1      0.45      0.00
  -12   14    1     -0.35      0.00
  -10   14    1     -0.86      0.00
   -8   14    1     -1.77      0.00
   -6   14    1     -1.92      0.00
   -4   14    1     -0.53      0.00
   -2   14    1      1.51      0.00
    0   14    1      2.57      0.00
    2   14    1      1.84      0.00
    4   14    1      0.07      0.00
    6   14    1     -0.87      0.00
    8   14    1     -0.37      0.00
   10   14    1      0.31      0.00
   12   14    1      0.33      0.00
   -7   15    1     -0.53      0.00
   -5   15    1     -2.60      0.00
   -3   15    1     -4.22      0.00
   -1   15    1     -4.66      0.00
    1   15    1     -3.88      0.00
    3   15    1     -2.28      0.00
    5   15    1     -0.42      0.00
  -30    0    2     -1.00      0.00
  -28    0    2      0.06      0.00
  -26    0    2      2.04      0.00
  -24    0    2      2.96      0.00
  -22    0    2      2.24      0.00
  -20    0    2      1.53      0.00
  -18    0    2      2.75      0.00
  -16    0    2      7.74      0.00
  -14    0    2     17.21      0.00
  -12    0    2     27.63      0.00
  -10    0    2     32.00      0.00
   -8    0    2     21.93      0.00
   -6    0    2    -12.78      0.00
   -4    0    2    -72.48      0.00
   -2    0    2   -128.65      0.00
    0    0    2   -138.95      0.00
    2    0    2    -94.53      0.00
    4    0    2    -31.83      0.00
    6    0    2      9.72      0.00
    8    0    2     21.53      0.00
   10    0    2     16.20      0.00
   12    0    2      6.30      0.00
   14    0    2     -2.07      0.00
   16    0    2     -6.82      0.00
   18    0    2     -7.39      0.00
   20    0    2     -4.30      0.00
   22    0    2     -0.01      0.00
   24    0    2      2.34      0.00
   26    0    2      1.99      0.00
   28    0    2      0.73      0.00
  -29    1    2     -0.39      0.00
  -27    1    2     -0.29      0.00
  -25    1    2      0.29      0.00
  -23    1    2      0.91      0.00
  -21    1    2      1.02      0.00
  -19    1    2      0.47      0.00
  -17    1    2     -0.21      0.00
  -15    1    2     -0.35      0.00
  -13    1    2      0.10      0.00
  -11    1    2      0.73      0.00
   -9    1    2      1.40      0.00
   -7    1    2      2.20      0.00
   -5    1    2      2.77      0.00
   -3    1    2      2.51      0.00
   -1    1    2      1.44      0.00
    1    1    2      0.34      0.00
    3    1    2     -0.18      0.00
    5    1    2     -0.20      0.00
    7    1    2     -0.11      0.00
    9    1    2     -0.15      0.00
   11    1    2     -0.39      0.00
   13    1    2     -0.56      0.00
   15    1    2     -0.25      0.00
   17    1    2      0.37      0.00
   19    1    2      0.77      0.00
   21    1    2      0.89      0.00
   23    1    2      0.91      0.00
   25    1    2      0.77      0.00
   27    1    2      0.46      0.00
  -28    2    2     -0.22      0.00
  -26    2    2     -1.72      0.00
  -24    2    2     -2.70      0.00
  -22    2    2     -2.51      0.00
  -20    2    2     -2.09      0.00
  -18    2    2     -3.12      0.00
  -16    2    2     -7.54      0.00
  -14    2    2    -16.14      0.00
  -12    2    2    -25.77      0.00
  -10    2    2    -29.69      0.00
   -8    2    2    -19.79      0.00
   -6    2    2     11.81      0.00
   -4    2    2     63.35      0.00
   -2    2    2    110.61      0.00
    0    2    2    119.69      0.00
    2    2    2     83.03      0.00
    4    2    2     29.33      0.00
    6    2    2     -8.22      0.00
    8    2    2    -20.00      0.00
   10    2    2    -15.37      0.00
   12    2    2     -5.86      0.00
   14    2    2      2.22      0.00
   16    2    2      6.64      0.00
   18    2    2      7.03      0.00
   20    2    2      4.26      0.00
   22    2    2      0.53      0.00
   24    2    2     -1.79      0.00
   26    2    2     -2.00      0.00
   28    2    2     -1.09      0.00
  -29    3    2      0.80      0.00
  -27    3    2      0.27      0.00
  -25    3    2     -1.15      0.00
  -23    3    2     -2.42      0.00
  -21    3    2     -2.62      0.00
  -19    3    2     -1.62      0.00
  -17    3    2     -0.26      0.00
  -15    3    2      0.28      0.00
  -13    3    2     -0.32      0.00
  -11    3    2     -1.69      0.00
   -9    3    2     -3.83      0.00
   -7    3    2     -6.22      0.00
   -5    3    2     -6.84      0.00
   -3    3    2     -4.40      0.00
   -1    3    2     -0.91      0.00
    1    3    2      0.47      0.00
    3    3    2     -0.36      0.00
    5    3    2     -0.96      0.00
    7    3    2     -0.31      0.00
    9    3    2      0.55      0.00
   11    3    2      0.98      0.00
   13    3    2      1.03      0.00
   15    3    2      0.47      0.00
   17    3    2     -0.65      0.00
   19    3    2     -1.83      0.00
   21    3    2     -2.83      0.00
   23    3    2     -3.26      0.00
   25    3    2     -2.47      0.00
   27    3    2     -0.96      0.00
  -28    4    2      1.00      0.00
  -26    4    2      2.05      0.00
  -24    4    2      2.69      0.00
  -22    4    2      2.70      0.00
  -20    4    2      2.57      0.00
  -18    4    2      3.55      0.00
  -16    4    2      7.07      0.00
  -14    4    2     13.30      0.00
  -12    4    2     20.16      0.00
  -10    4    2     22.82      0.00
   -8    4    2     14.39      0.00
   -6    4    2    -10.12      0.00
   -4    4    2    -46.40      0.00
   -2    4    2    -77.18      0.00
    0    4    2    -82.49      0.00
    2    4    2    -58.30      0.00
    4    4    2    -21.52      0.00
    6    4    2      6.16      0.00
    8    4    2     15.92      0.00
   10    4    2     12.84      0.00
   12    4    2      5.26      0.00
   14    4    2     -1.86      0.00
   16    4    2     -6.12      0.00
   18    4    2     -6.47      0.00
   20    4    2     -3.86      0.00
   22    4    2     -0.57      0.00
   24    4    2      1.55      0.00
   26    4    2      1.86      0.00
  -27    5    2     -0.44      0.00
  -25    5    2      1.39      0.00
  -23    5    2      3.38      0.00
  -21    5    2      3.87      0.00
  -19    5    2      2.48      0.00
  -17    5    2      0.52      0.00
  -15    5    2     -0.10      0.00
  -13    5    2      1.11      0.00
  -11    5    2      3.21      0.00
   -9    5    2      5.68      0.00
   -7    5    2      7.99      0.00
   -5    5    2      7.93      0.00
   -3    5    2      4.14      0.00
   -1    5    2     -0.45      0.00
    1    5    2     -1.57      0.00
    3    5    2      0.53      0.00
    5    5    2      2.03      0.00
    7    5    2      1.22      0.00
    9    5    2     -0.43      0.00
   11    5    2     -1.67      0.00
   13    5    2     -2.13      0.00
   15    5    2     -1.40      0.00
   17    5    2      0.51      0.00
   19    5    2      2.87      0.00
   21    5    2      4.81      0.00
   23    5    2      5.20      0.00
   25    5    2      3.50      0.00
   27    5    2      1.15      0.00
  -26    6    2     -1.85      0.00
  -24    6    2     -2.50      0.00
  -22    6    2     -2.93      0.00
  -20    6    2     -2.64      0.00
  -18    6    2     -2.74      0.00
  -16    6    2     -5.25      0.00
  -14    6    2    -10.04      0.00
  -12    6    2    -14.63      0.00
  -10    6    2    -15.44      0.00
   -8    6    2     -8.15      0.00
   -6    6    2      9.47      0.00
   -4    6    2     32.66      0.00
   -2    6    2     50.05      0.00
    0    6    2     51.46      0.00
    2    6    2     36.03      0.00
    4    6    2     13.17      0.00
    6    6    2     -4.76      0.00
    8    6    2    -11.76      0.00
   10    6    2     -9.98      0.00
   12    6    2     -4.19      0.00
   14    6    2      2.03      0.00
   16    6    2      5.74      0.00
   18    6    2      5.50      0.00
   20    6    2      2.82      0.00
   22    6    2      0.17      0.00
   24    6    2     -1.28      0.00
   26    6    2     -1.36      0.00
  -25    7    2     -1.43      0.00
  -23    7    2     -3.71      0.00
  -21    7    2     -4.52      0.00
  -19    7    2     -3.14      0.00
  -17    7    2     -0.91      0.00
  -15    7    2     -0.07      0.00
  -13    7    2     -1.41      0.00
  -11    7    2     -3.83      0.00
   -9    7    2     -6.31      0.00
   -7    7    2     -8.03      0.00
   -5    7    2     -7.31      0.00
   -3    7    2     -3.44      0.00
   -1    7    2      0.74      0.00
    1    7    2      1.67      0.00
    3    7    2     -0.32      0.00
    5    7    2     -1.92      0.00
    7    7    2     -1.44      0.00
    9    7    2      0.29      0.00
   11    7    2      1.96      0.00
   13    7    2      2.60      0.00
   15    7    2      1.59      0.00
   17    7    2     -0.92      0.00
   19    7    2     -4.08      0.00
   21    7    2     -6.40      0.00
   23    7    2     -6.14      0.00
   25    7    2     -3.44      0.00
  -24    8    2      1.43      0.00
  -22    8    2      2.80      0.00
  -20    8    2      3.10      0.00
  -18    8    2      2.82      0.00
  -16    8    2      4.32      0.00
  -14    8    2      7.80      0.00
  -12    8    2     10.69      0.00
  -10    8    2     10.19      0.00
   -8    8    2      4.12      0.00
   -6    8    2     -7.76      0.00
   -4    8    2    -21.51      0.00
   -2    8    2    -30.49      0.00
    0    8    2    -30.13      0.00
    2    8    2    -20.81      0.00
    4    8    2     -7.41      0.00
    6    8    2      3.53      0.00
    8    8    2      8.25      0.00
   10    8    2      7.49      0.00
   12    8    2      3.59      0.00
   14    8    2     -1.34      0.00
   16    8    2     -4.62      0.00
   18    8    2     -4.52      0.00
   20    8    2     -2.38      0.00
   22    8    2     -0.52      0.00
   24    8    2      0.42      0.00
  -23    9    2      3.63      0.00
  -21    9    2      4.61      0.00
  -19    9    2      3.38      0.00
  -17    9    2      1.13      0.00
  -15    9    2      0.15      0.00
  -13    9    2      1.24      0.00
  -11    9    2      3.35      0.00
   -9    9    2      5.59      0.00
   -7    9    2      7.01      0.00
   -5    9    2      5.82      0.00
   -3    9    2      1.86      0.00
   -1    9    2     -1.71      0.00
    1    9    2     -1.98      0.00
    3    9    2      0.03      0.00
    5    9    2      1.48      0.00
    7    9    2      1.39      0.00
    9    9    2      0.35      0.00
   11    9    2     -1.05      0.00
   13    9    2     -1.88      0.00
   15    9    2     -0.99      0.00
   17    9    2      1.78      0.00
   19    9    2      5.08      0.00
   21    9    2      6.75      0.00
   23    9    2      5.36      0.00
  -22   10    2     -2.27      0.00
  -20   10    2     -3.11      0.00
  -18   10    2     -3.34      0.00
  -16   10    2     -4.38      0.00
  -14   10    2     -6.22      0.00
  -12   10    2     -7.31      0.00
  -10   10    2     -6.21      0.00
   -8   10    2     -1.88      0.00
   -6   10    2      5.49      0.00
   -4   10    2     13.33      0.00
   -2   10    2     17.99      0.00
    0   10    2     17.28      0.00
    2   10    2     11.51      0.00
    4   10    2      3.48      0.00
    6   10    2     -2.93      0.00
    8   10    2     -5.73      0.00
   10   10    2     -5.75      0.00
   12   10    2     -3.81      0.00
   14   10    2     -0.14      0.00
   16   10    2      3.23      0.00
   18   10    2      3.69      0.00
   20   10    2      1.85      0.00
  -21   11    2     -3.33      0.00
  -19   11    2     -2.43      0.00
  -17   11    2     -0.38      0.00
  -15   11    2      0.19      0.00
  -13   11    2     -1.27      0.00
  -11   11    2     -3.20      0.00
   -9   11    2     -4.64      0.00
   -7   11    2     -5.30      0.00
   -5   11    2     -4.19      0.00
   -3   11    2     -1.17      0.00
   -1   11    2      1.63      0.00
    1   11    2      2.13      0.00
    3   11    2      0.78      0.00
    5   11    2     -0.62      0.00
    7   11    2     -1.20      0.00
    9   11    2     -0.77      0.00
   11   11    2      0.74      0.00
   13   11    2      2.07      0.00
   15   11    2      1.26      0.00
   17   11    2     -1.62      0.00
   19   11    2     -4.08      0.00
  -18   12    2      1.76      0.00
  -16   12    2      2.55      0.00
  -14   12    2      3.98      0.00
  -12   12    2      4.80      0.00
  -10   12    2      3.69      0.00
   -8   12    2      0.25      0.00
   -6   12    2     -4.56      0.00
   -4   12    2     -8.89      0.00
   -2   12    2    -11.07      0.00
    0   12    2    -10.22      0.00
    2   12    2     -6.47      0.00
    4   12    2     -1.40      0.00
    6   12    2      2.65      0.00
    8   12    2      4.46      0.00
   10   12    2      4.27      0.00
   12   12    2      2.46      0.00
   14   12    2     -0.41      0.00
   16   12    2     -2.48      0.00
  -15   13    2      0.10      0.00
  -13   13    2      0.78      0.00
  -11   13    2      1.84      0.00
   -9   13    2      3.02      0.00
   -7   13    2      3.62      0.00
   -5   13    2      2.67      0.00
   -3   13    2      0.36      0.00
   -1   13    2     -1.77      0.00
    1   13    2     -2.20      0.00
    3   13    2     -0.93      0.00
    5   13    2      0.39      0.00
    7   13    2      0.47      0.00
    9   13    2     -0.29      0.00
   11   13    2     -1.00      0.00
   13   13    2     -1.26      0.00
   15   13    2     -0.69      0.00
  -12   14    2     -2.06      0.00
  -10   14    2     -1.64      0.00
   -8   14    2      0.33      0.00
   -6   14    2      3.30      0.00
   -4   14    2      5.84      0.00
   -2   14    2      6.73      0.00
    0   14    2      5.61      0.00
    2   14    2      3.04      0.00
    4   14    2      0.16      0.00
    6   14    2     -1.94      0.00
    8   14    2     -2.70      0.00
   10   14    2     -2.19      0.00
   -7   15    2     -1.56      0.00
   -5   15    2     -1.22      0.00
   -3   15    2      0.11      0.00
   -1   15    2      1.54      0.00
    1   15    2      1.92      0.00
    3   15    2      0.93      0.00
    5   15    2     -0.09      0.00
  -29    1    3     -0.76      0.00
  -27    1    3      0.89      0.00
  -25    1    3      2.52      0.00
  -23    1    3      2.81      0.00
  -21    1    3      2.34      0.00
  -19    1    3      2.65      0.00
  -17    1    3      5.65      0.00
  -15    1    3     13.22      0.00
  -13    1    3     23.58      0.00
  -11    1    3     30.47      0.00
   -9    1    3     27.27      0.00
   -7    1    3      7.05      0.00
   -5    1    3    -34.66      0.00
   -3    1    3    -84.17      0.00
   -1    1    3   -107.83      0.00
    1    1    3    -85.23      0.00
    3    1    3    -35.33      0.00
    5    1    3      5.61      0.00
    7    1    3     20.50      0.00
    9    1    3     16.13      0.00
   11    1    3      5.44      0.00
   13    1    3     -3.99      0.00
   15    1    3     -9.76      0.00
   17    1    3    -11.25      0.00
   19    1    3     -8.48      0.00
   21    1    3     -3.36      0.00
   23    1    3      0.79      0.00
   25    1    3      2.06      0.00
   27    1    3      1.34      0.00
  -30    2    3     -0.75      0.00
  -28    2    3     -1.02      0.00
  -26    2    3     -0.29      0.00
  -24    2    3      0.96      0.00
  -22    2    3      1.60      0.00
  -20    2    3      1.03      0.00
  -18    2    3     -0.16      0.00
  -16    2    3     -0.84      0.00
  -14    2    3     -0.58      0.00
  -12    2    3      0.28      0.00
  -10    2    3      1.64      0.00
   -8    2    3      3.60      0.00
   -6    2    3      5.30      0.00
   -4    2    3      5.25      0.00
   -2    2    3      3.17      0.00
    0    2    3      0.73      0.00
    2    2    3     -0.49      0.00
    4    2    3     -0.71      0.00
    6    2    3     -0.90      0.00
    8    2    3     -1.26      0.00
   10    2    3     -1.55      0.00
   12    2    3     -1.61      0.00
   14    2    3     -1.15      0.00
   16    2    3     -0.20      0.00
   18    2    3      0.70      0.00
   20    2    3      1.33      0.00
   22    2    3      1.85      0.00
   24    2    3      1.90      0.00
   26    2    3      1.25      0.00
   28    2    3      0.46      0.00
  -29    3    3      0.28      0.00
  -27    3    3     -0.85      0.00
  -25    3    3     -2.28      0.00
  -23    3    3     -3.06      0.00
  -21    3    3     -3.11      0.00
  -19    3    3     -3.45      0.00
  -17    3    3     -5.86      0.00
  -15    3    3    -11.82      0.00
  -13    3    3    -20.10      0.00
  -11    3    3    -25.80      0.00
   -9    3    3    -22.60      0.00
   -7    3    3     -4.98      0.00
   -5    3    3     27.95      0.00
   -3    3    3     64.53      0.00
   -1    3    3     81.84      0.00
    1    3    3     66.10      0.00
    3    3    3     29.11      0.00
    5    3    3     -3.64      0.00
    7    3    3    -17.18      0.00
    9    3    3    -14.32      0.00
   11    3    3     -5.04      0.00
   13    3    3      3.71      0.00
   15    3    3      9.24      0.00
   17    3    3     10.60      0.00
   19    3    3      8.10      0.00
   21    3    3      3.72      0.00
   23    3    3     -0.03      0.00
   25    3    3     -1.68      0.00
   27    3    3     -1.41      0.00
  -28    4    3      1.32      0.00
  -26    4    3      0.33      0.00
  -24    4    3     -1.52      0.00
  -22    4    3     -2.67      0.00
  -20    4    3     -2.13      0.00
  -18    4    3     -0.44      0.00
  -16    4    3      0.75      0.00
  -14    4    3      0.47      0.00
  -12    4    3     -0.96      0.00
  -10    4    3     -3.29      0.00
   -8    4    3     -6.34      0.00
   -6    4    3     -8.35      0.00
   -4    4    3     -6.83      0.00
   -2    4    3     -2.53      0.00
    0    4    3      0.54      0.00
    2    4    3      0.40      0.00
    4    4    3     -0.54      0.00
    6    4    3      0.12      0.00
    8    4    3      1.62      0.00
   10    4    3      2.52      0.00
   12    4    3      2.73      0.00
   14    4    3      2.27      0.00
   16    4    3      1.00      0.00
   18    4    3     -0.81      0.00
   20    4    3     -2.79      0.00
   22    4    3     -4.21      0.00
   24    4    3     -3.88      0.00
   26    4    3     -1.93      0.00
  -27    5    3      1.47      0.00
  -25    5    3      2.46      0.00
  -23    5    3      3.17      0.00
  -21    5    3      3.33      0.00
  -19    5    3      3.56      0.00
  -17    5    3      5.41      0.00
  -15    5    3      9.60      0.00
  -13    5    3     14.91      0.00
  -11    5    3     18.32      0.00
   -9    5    3     15.14      0.00
   -7    5    3      1.22      0.00
   -5    5    3    -22.07      0.00
   -3    5    3    -44.94      0.00
   -1    5    3    -53.89      0.00
    1    5    3    -42.61      0.00
    3    5    3    -18.47      0.00
    5    5    3      3.43      0.00
    7    5    3     13.14      0.00
    9    5    3     11.54      0.00
   11    5    3      4.71      0.00
   13    5    3     -2.80      0.00
   15    5    3     -8.20      0.00
   17    5    3     -9.50      0.00
   19    5    3     -6.93      0.00
   21    5    3     -2.94      0.00
   23    5    3      0.14      0.00
   25    5    3      1.27      0.00
  -26    6    3     -0.64      0.00
  -24    6    3      1.66      0.00
  -22    6    3      3.40      0.00
  -20    6    3      2.92      0.00
  -18    6    3      0.78      0.00
  -16    6    3     -0.65      0.00
  -14    6    3      0.15      0.00
  -12    6    3      2.39      0.00
  -10    6    3      4.92      0.00
   -8    6    3      7.50      0.00
   -6    6    3      8.88      0.00
   -4    6    3      6.87      0.00
   -2    6    3      2.16      0.00
    0    6    3     -1.14      0.00
    2    6    3     -0.84      0.00
    4    6    3      0.68      0.00
    6    6    3      0.52      0.00
    8    6    3     -1.24      0.00
   10    6    3     -3.12      0.00
   12    6    3     -4.09      0.00
   14    6    3     -3.57      0.00
   16    6    3     -1.56      0.00
   18    6    3      1.39      0.00
   20    6    3      4.42      0.00
   22    6    3      6.01      0.00
   24    6    3      4.87      0.00
   26    6    3      2.09      0.00
  -27    7    3     -0.85      0.00
  -25    7    3     -1.74      0.00
  -23    7    3     -3.13      0.00
  -21    7    3     -3.70      0.00
  -19    7    3     -3.31      0.00
  -17    7    3     -4.23      0.00
  -15    7    3     -7.59      0.00
  -13    7    3    -11.43      0.00
  -11    7    3    -12.76      0.00
   -9    7    3     -8.81      0.00
   -7    7    3      2.00      0.00
   -5    7    3     17.24      0.00
   -3    7    3     29.90      0.00
   -1    7    3     33.06      0.00
    1    7    3     24.94      0.00
    3    7    3     10.13      0.00
    5    7    3     -3.38      0.00
    7    7    3     -9.79      0.00
    9    7    3     -8.94      0.00
   11    7    3     -3.94      0.00
   13    7    3      2.24      0.00
   15    7    3      6.88      0.00
   17    7    3      7.79      0.00
   19    7    3      5.42      0.00
   21    7    3      2.25      0.00
   23    7    3      0.02      0.00
   25    7    3     -0.84      0.00
  -24    8    3     -1.79      0.00
  -22    8    3     -3.48      0.00
  -20    8    3     -3.33      0.00
  -18    8    3     -1.36      0.00
  -16    8    3      0.34      0.00
  -14    8    3      0.02      0.00
  -12    8    3     -2.06      0.00
  -10    8    3     -4.88      0.00
   -8    8    3     -7.55      0.00
   -6    8    3     -8.20      0.00
   -4    8    3     -5.33      0.00
   -2    8    3     -0.77      0.00
    0    8    3      1.65      0.00
    2    8    3      0.91      0.00
    4    8    3     -0.53      0.00
    6    8    3     -0.51      0.00
    8    8    3      0.89      0.00
   10    8    3      2.64      0.00
   12    8    3      3.65      0.00
   14    8    3      3.15      0.00
   16    8    3      1.00      0.00
   18    8    3     -2.38      0.00
   20    8    3     -5.70      0.00
   22    8    3     -6.65      0.00
   24    8    3     -4.35      0.00
  -23    9    3      2.49      0.00
  -21    9    3      4.00      0.00
  -19    9    3      4.22      0.00
  -17    9    3      4.60      0.00
  -15    9    3      6.34      0.00
  -13    9    3      8.32      0.00
  -11    9    3      8.47      0.00
   -9    9    3      5.01      0.00
   -7    9    3     -2.56      0.00
   -5    9    3    -11.94      0.00
   -3    9    3    -18.63      0.00
   -1    9    3    -19.30      0.00
    1    9    3    -13.80      0.00
    3    9    3     -4.87      0.00
    5    9    3      3.09      0.00
    7    9    3      6.81      0.00
    9    9    3      6.45      0.00
   11    9    3      3.73      0.00
   13    9    3     -0.51      0.00
   15    9    3     -4.79      0.00
   17    9    3     -6.33      0.00
   19    9    3     -4.54      0.00
   21    9    3     -1.83      0.00
  -22   10    3      3.04      0.00
  -20   10    3      2.91      0.00
  -18   10    3      0.96      0.00
  -16   10    3     -0.53      0.00
  -14   10    3      0.06      0.00
  -12   10    3      1.98      0.00
  -10   10    3      4.24      0.00
   -8   10    3      6.29      0.00
   -6   10    3      6.55      0.00
   -4   10    3      3.78      0.00
   -2   10    3     -0.16      0.00
    0   10    3     -2.08      0.00
    2   10    3     -1.46      0.00
    4   10    3     -0.20      0.00
    6   10    3      0.38      0.00
    8   10    3     -0.03      0.00
   10   10    3     -1.52      0.00
   12   10    3     -3.12      0.00
   14   10    3     -2.93      0.00
   16   10    3     -0.34      0.00
   18   10    3      3.13      0.00
   20   10    3      5.20      0.00
  -21   11    3     -3.03      0.00
  -19   11    3     -3.51      0.00
  -17   11    3     -3.78      0.00
  -15   11    3     -4.63      0.00
  -13   11    3     -5.54      0.00
  -11   11    3     -5.06      0.00
   -9   11    3     -2.06      0.00
   -7   11    3      3.16      0.00
   -5   11    3      8.56      0.00
   -3   11    3     11.77      0.00
   -1   11    3     11.50      0.00
    1   11    3      7.74      0.00
    3   11    3      1.98      0.00
    5   11    3     -2.96      0.00
    7   11    3     -5.09      0.00
    9   11    3     -4.81      0.00
   11   11    3     -3.09      0.00
   13   11    3      0.06      0.00
   15   11    3      3.46      0.00
   17   11    3      4.47      0.00
   19   11    3      2.69      0.00
  -18   12    3     -0.58      0.00
  -16   12    3      0.19      0.00
  -14   12    3     -0.49      0.00
  -12   12    3     -1.99      0.00
  -10   12    3     -3.58      0.00
   -8   12    3     -4.87      0.00
   -6   12    3     -4.88      0.00
   -4   12    3     -2.85      0.00
   -2   12    3      0.12      0.00
    0   12    3      1.91      0.00
    2   12    3      1.68      0.00
    4   12    3      0.51      0.00
    6   12    3     -0.14      0.00
    8   12    3      0.25      0.00
   10   12    3      1.52      0.00
   12   12    3      2.73      0.00
   14   12    3      2.37      0.00
   16   12    3      0.22      0.00
  -15   13    3      2.30      0.00
  -13   13    3      2.94      0.00
  -11   13    3      2.56      0.00
   -9   13    3      0.26      0.00
   -7   13    3     -3.40      0.00
   -5   13    3     -6.64      0.00
   -3   13    3     -7.98      0.00
   -1   13    3     -6.96      0.00
    1   13    3     -3.96      0.00
    3   13    3     -0.17      0.00
    5   13    3      2.70      0.00
    7   13    3      3.69      0.00
    9   13    3      3.03      0.00
   11   13    3      1.37      0.00
   13   13    3     -0.72      0.00
  -12   14    3      1.08      0.00
  -10   14    3      1.92      0.00
   -8   14    3      2.81      0.00
   -6   14    3      2.86      0.00
   -4   14    3      1.65      0.00
   -2   14    3     -0.29      0.00
    0   14    3     -1.65      0.00
    2   14    3     -1.38      0.00
    4   14    3     -0.27      0.00
    6   14    3     -0.07      0.00
    8   14    3     -0.84      0.00
   10   14    3     -1.29      0.00
   -7   15    3      2.21      0.00
   -5   15    3      3.93      0.00
   -3   15    3      4.24      0.00
   -1   15    3      3.02      0.00
    1   15    3      1.15      0.00
    3   15    3     -0.48      0.00
    5   15    3     -1.47      0.00
  -30    0    4      1.13      0.00
  -28    0    4     -0.11      0.00
  -26    0    4     -1.96      0.00
  -24    0    4     -2.76      0.00
  -22    0    4     -2.49      0.00
  -20    0    4     -2.26      0.00
  -18    0    4     -3.53      0.00
  -16    0    4     -8.72      0.00
  -14    0    4    -18.04      0.00
  -12    0    4    -26.47      0.00
  -10    0    4    -28.16      0.00
   -8    0    4    -18.86      0.00
   -6    0    4      6.82      0.00
   -4    0    4     45.94      0.00
   -2    0    4     75.19      0.00
    0    0    4     69.12      0.00
    2    0    4     32.01      0.00
    4    0    4     -6.13      0.00
    6    0    4    -22.91      0.00
    8    0    4    -19.16      0.00
   10    0    4     -7.03      0.00
   12    0    4      4.32      0.00
   14    0    4     11.82      0.00
   16    0    4     14.86      0.00
   18    0    4     12.94      0.00
   20    0    4      7.19      0.00
   22    0    4      1.24      0.00
   24    0    4     -1.70      0.00
   26    0    4     -1.65      0.00
   28    0    4     -0.69      0.00
  -29    1    4      0.81      0.00
  -27    1    4      0.69      0.00
  -25    1    4     -0.03      0.00
  -23    1    4     -0.63      0.00
  -21    1    4     -0.48      0.00
  -19    1    4      0.22      0.00
  -17    1    4      0.70      0.00
  -15    1    4      0.66      0.00
  -13    1    4      0.33      0.00
  -11    1    4     -0.18      0.00
   -9    1    4     -1.07      0.00
   -7    1    4     -2.26      0.00
   -5    1    4     -3.05      0.00
   -3    1    4     -2.68      0.00
   -1    1    4     -1.27      0.00
    1    1    4      0.12      0.00
    3    1    4      0.74      0.00
    5    1    4      0.86      0.00
    7    1    4      0.98      0.00
    9    1    4      1.21      0.00
   11    1    4      1.33      0.00
   13    1    4      1.10      0.00
   15    1    4      0.50      0.00
   17    1    4     -0.09      0.00
   19    1    4     -0.41      0.00
   21    1    4     -0.66      0.00
   23    1    4     -0.88      0.00
   25    1    4     -0.85      0.00
   27    1    4     -0.53      0.00
  -30    2    4     -1.03      0.00
  -28    2    4     -0.19      0.00
  -26    2    4      1.63      0.00
  -24    2    4      2.93      0.00
  -22    2    4      3.11      0.00
  -20    2    4      2.86      0.00
  -18    2    4      3.81      0.00
  -16    2    4      8.38      0.00
  -14    2    4     16.78      0.00
  -12    2    4     24.50      0.00
  -10    2    4     25.87      0.00
   -8    2    4     16.82      0.00
   -6    2    4     -6.18      0.00
   -4    2    4    -39.66      0.00
   -2    2    4    -64.69      0.00
    0    2    4    -60.53      0.00
    2    2    4    -29.50      0.00
    4    2    4      4.25      0.00
    6    2    4     20.46      0.00
    8    2    4     17.86      0.00
   10    2    4      6.65      0.00
   12    2    4     -4.30      0.00
   14    2    4    -11.55      0.00
   16    2    4    -14.36      0.00
   18    2    4    -12.55      0.00
   20    2    4     -7.42      0.00
   22    2    4     -1.95      0.00
   24    2    4      1.22      0.00
   26    2    4      1.70      0.00
  -29    3    4     -1.55      0.00
  -27    3    4     -1.42      0.00
  -25    3    4     -0.04      0.00
  -23    3    4      1.35      0.00
  -21    3    4      1.41      0.00
  -19    3    4      0.15      0.00
  -17    3    4     -1.19      0.00
  -15    3    4     -1.59      0.00
  -13    3    4     -0.99      0.00
  -11    3    4      0.57      0.00
   -9    3    4      3.21      0.00
   -7    3    4      6.05      0.00
   -5    3    4      6.97      0.00
   -3    3    4      4.89      0.00
   -1    3    4      1.66      0.00
    1    3    4     -0.06      0.00
    3    3    4     -0.30      0.00
    5    3    4     -0.87      0.00
    7    3    4     -2.10      0.00
    9    3    4     -2.97      0.00
   11    3    4     -3.15      0.00
   13    3    4     -2.79      0.00
   15    3    4     -1.84      0.00
   17    3    4     -0.50      0.00
   19    3    4      0.98      0.00
   21    3    4      2.44      0.00
   23    3    4      3.07      0.00
   25    3    4      2.21      0.00
   27    3    4      0.80      0.00
  -28    4    4     -0.34      0.00
  -26    4    4     -1.75      0.00
  -24    4    4     -3.04      0.00
  -22    4    4     -3.58      0.00
  -20    4    4     -3.60      0.00
  -18    4    4     -4.42      0.00
  -16    4    4     -7.58      0.00
  -14    4    4    -13.18      0.00
  -12    4    4    -18.64      0.00
  -10    4    4    -19.52      0.00
   -8    4    4    -11.64      0.00
   -6    4    4      6.47      0.00
   -4    4    4     29.84      0.00
   -2    4    4     45.76      0.00
    0    4    4     42.31      0.00
    2    4    4     21.00      0.00
    4    4    4     -3.17      0.00
    6    4    4    -15.86      0.00
    8    4    4    -14.68      0.00
   10    4    4     -6.18      0.00
   12    4    4      3.17      0.00
   14    4    4     10.22      0.00
   16    4    4     13.18      0.00
   18    4    4     11.51      0.00
   20    4    4      6.92      0.00
   22    4    4      2.20      0.00
   24    4    4     -0.61      0.00
   26    4    4     -1.12      0.00
  -27    5    4      1.99      0.00
  -25    5    4      0.30      0.00
  -23    5    4     -1.84      0.00
  -21    5    4     -2.30      0.00
  -19    5    4     -0.69      0.00
  -17    5    4      1.21      0.00
  -15    5    4      1.47      0.00
  -13    5    4      0.09      0.00
  -11    5    4     -2.04      0.00
   -9    5    4     -4.88      0.00
   -7    5    4     -7.82      0.00
   -5    5    4     -8.35      0.00
   -3    5    4     -5.06      0.00
   -1    5    4     -0.85      0.00
    1    5    4      0.57      0.00
    3    5    4     -0.22      0.00
    5    5    4     -0.08      0.00
    7    5    4      1.71      0.00
    9    5    4      3.63      0.00
   11    5    4      4.71      0.00
   13    5    4      4.68      0.00
   15    5    4      3.39      0.00
   17    5    4      1.08      0.00
   19    5    4     -1.81      0.00
   21    5    4     -4.39      0.00
   23    5    4     -4.99      0.00
   25    5    4     -3.09      0.00
  -28    6    4      0.67      0.00
  -26    6    4      1.73      0.00
  -24    6    4      3.03      0.00
  -22    6    4      3.74      0.00
  -20    6    4      3.50      0.00
  -18    6    4      3.90      0.00
  -16    6    4      6.43      0.00
  -14    6    4     10.28      0.00
  -12    6    4     13.22      0.00
  -10    6    4     12.49      0.00
   -8    6    4      5.38      0.00
   -6    6    4     -8.09      0.00
   -4    6    4    -22.70      0.00
   -2    6    4    -30.28      0.00
    0    6    4    -25.71      0.00
    2    6    4    -11.42      0.00
    4    6    4      3.94      0.00
    6    6    4     12.18      0.00
    8    6    4     11.53      0.00
   10    6    4      5.49      0.00
   12    6    4     -2.12      0.00
   14    6    4     -8.49      0.00
   16    6    4    -11.15      0.00
   18    6    4     -9.46      0.00
   20    6    4     -5.41      0.00
   22    6    4     -1.63      0.00
   24    6    4      0.37      0.00
  -27    7    4     -1.62      0.00
  -25    7    4     -0.25      0.00
  -23    7    4      1.97      0.00
  -21    7    4      2.81      0.00
  -19    7    4      1.29      0.00
  -17    7    4     -0.91      0.00
  -15    7    4     -1.36      0.00
  -13    7    4      0.28      0.00
  -11    7    4      2.90      0.00
   -9    7    4      5.91      0.00
   -7    7    4      8.38      0.00
   -5    7    4      8.05      0.00
   -3    7    4      4.27      0.00
   -1    7    4      0.15      0.00
    1    7    4     -1.10      0.00
    3    7    4     -0.16      0.00
    5    7    4      0.15      0.00
    7    7    4     -1.32      0.00
    9    7    4     -3.60      0.00
   11    7    4     -5.26      0.00
   13    7    4     -5.33      0.00
   15    7    4     -3.73      0.00
   17    7    4     -0.81      0.00
   19    7    4      2.93      0.00
   21    7    4      5.82      0.00
   23    7    4      5.66      0.00
  -26    8    4     -0.79      0.00
  -24    8    4     -2.43      0.00
  -22    8    4     -4.00      0.00
  -20    8    4     -4.12      0.00
  -18    8    4     -4.03      0.00
  -16    8    4     -5.63      0.00
  -14    8    4     -8.28      0.00
  -12    8    4     -9.70      0.00
  -10    8    4     -7.88      0.00
   -8    8    4     -1.67      0.00
   -6    8    4      7.68      0.00
   -4    8    4     15.94      0.00
   -2    8    4     18.63      0.00
    0    8    4     14.38      0.00
    2    8    4      5.35      0.00
    4    8    4     -3.90      0.00
    6    8    4     -8.90      0.00
    8    8    4     -8.42      0.00
   10    8    4     -4.41      0.00
   12    8    4      1.07      0.00
   14    8    4      6.30      0.00
   16    8    4      8.90      0.00
   18    8    4      7.69      0.00
   20    8    4      4.30      0.00
   22    8    4      1.29      0.00
  -23    9    4     -1.86      0.00
  -21    9    4     -2.68      0.00
  -19    9    4     -1.40      0.00
  -17    9    4      0.77      0.00
  -15    9    4      1.54      0.00
  -13    9    4      0.28      0.00
  -11    9    4     -2.34      0.00
   -9    9    4     -5.61      0.00
   -7    9    4     -7.73      0.00
   -5    9    4     -6.43      0.00
   -3    9    4     -2.36      0.00
   -1    9    4      0.94      0.00
    1    9    4      1.46      0.00
    3    9    4      0.54      0.00
    5    9    4      0.09      0.00
    7    9    4      0.80      0.00
    9    9    4      2.52      0.00
   11    9    4      4.34      0.00
   13    9    4      4.77      0.00
   15    9    4      3.09      0.00
   17    9    4     -0.19      0.00
   19    9    4     -3.78      0.00
   21    9    4     -5.56      0.00
  -22   10    4      3.52      0.00
  -20   10    4      4.49      0.00
  -18   10    4      4.44      0.00
  -16   10    4      4.72      0.00
  -14   10    4      5.73      0.00
  -12   10    4      6.23      0.00
  -10   10    4      4.47      0.00
   -8   10    4     -0.27      0.00
   -6   10    4     -6.40      0.00
   -4   10    4    -10.82      0.00
   -2   10    4    -11.37      0.00
    0   10    4     -7.93      0.00
    2   10    4     -1.99      0.00
    4   10    4      3.68      0.00
    6   10    4      6.36      0.00
    8   10    4      5.79      0.00
   10   10    4      3.53      0.00
   12   10    4      0.06      0.00
   14   10    4     -4.23      0.00
   16   10    4     -6.82      0.00
   18   10    4     -5.74      0.00
   20   10    4     -2.70      0.00
  -21   11    4      1.86      0.00
  -19   11    4      0.86      0.00
  -17   11    4     -0.64      0.00
  -15   11    4     -0.75      0.00
  -13   11    4      0.53      0.00
  -11   11    4      2.44      0.00
   -9   11    4      4.70      0.00
   -7   11    4      6.22      0.00
   -5   11    4      5.22      0.00
   -3   11    4      1.92      0.00
   -1   11    4     -1.06      0.00
    1   11    4     -1.90      0.00
    3   11    4     -1.22      0.00
    5   11    4     -0.37      0.00
    7   11    4     -0.36      0.00
    9   11    4     -1.79      0.00
   11   11    4     -3.90      0.00
   13   11    4     -4.45      0.00
   15   11    4     -2.33      0.00
   17   11    4      0.88      0.00
   19   11    4      2.85      0.00
  -18   12    4     -2.68      0.00
  -16   12    4     -2.90      0.00
  -14   12    4     -3.48      0.00
  -12   12    4     -3.53      0.00
  -10   12    4     -1.63      0.00
   -8   12    4      2.22      0.00
   -6   12    4      6.09      0.00
   -4   12    4      8.01      0.00
   -2   12    4      7.36      0.00
    0   12    4      4.44      0.00
    2   12    4      0.20      0.00
    4   12    4     -3.47      0.00
    6   12    4     -4.82      0.00
    8   12    4     -3.95      0.00
   10   12    4     -2.00      0.00
   12   12    4      0.57      0.00
   14   12    4      3.11      0.00
   16   12    4      3.95      0.00
  -15   13    4     -0.27      0.00
  -13   13    4     -0.99      0.00
  -11   13    4     -2.19      0.00
   -9   13    4     -3.63      0.00
   -7   13    4     -4.50      0.00
   -5   13    4     -3.84      0.00
   -3   13    4     -1.67      0.00
   -1   13    4      0.63      0.00
    1   13    4      1.44      0.00
    3   13    4      0.78      0.00
    5   13    4      0.22      0.00
    7   13    4      0.73      0.00
    9   13    4      1.85      0.00
   11   13    4      2.67      0.00
   13   13    4      2.45      0.00
  -12   14    4      1.21      0.00
  -10   14    4      0.12      0.00
   -8   14    4     -2.31      0.00
   -6   14    4     -4.83      0.00
   -4   14    4     -5.68      0.00
   -2   14    4     -4.33      0.00
    0   14    4     -1.60      0.00
    2   14    4      1.16      0.00
    4   14    4      2.80      0.00
    6   14    4      2.94      0.00
    8   14    4      1.98      0.00
   10   14    4      0.62      0.00
   -7   15    4      2.07      0.00
   -5   15    4      2.07      0.00
   -3   15    4      1.10      0.00
   -1   15    4     -0.44      0.00
    1   15    4     -1.16      0.00
    3   15    4     -0.57      0.00
  -29    1    5      0.55      0.00
  -27    1    5     -1.10      0.00
  -25    1    5     -2.50      0.00
  -23    1    5     -2.77      0.00
  -21    1    5     -2.30      0.00
  -19    1    5     -2.02      0.00
  -17    1    5     -4.24      0.00
  -15    1    5    -10.88      0.00
  -13    1    5    -19.05      0.00
  -11    1    5    -23.46      0.00
   -9    1    5    -21.65      0.00
   -7    1    5    -10.89      0.00
   -5    1    5     11.39      0.00
   -3    1    5     35.60      0.00
   -1    1    5     41.33      0.00
    1    1    5     21.12      0.00
    3    1    5     -8.49      0.00
    5    1    5    -25.73      0.00
    7    1    5    -24.01      0.00
    9    1    5    -11.30      0.00
   11    1    5      2.28      0.00
   13    1    5     11.94      0.00
   15    1    5     16.83      0.00
   17    1    5     16.49      0.00
   19    1    5     11.34      0.00
   21    1    5      4.38      0.00
   23    1    5     -0.50      0.00
   25    1    5     -1.89      0.00
   27    1    5     -1.19      0.00
  -30    2    5      1.26      0.00
  -28    2    5      1.68      0.00
  -26    2    5      0.88      0.00
  -24    2    5     -0.40      0.00
  -22    2    5     -0.77      0.00
  -20    2    5      0.07      0.00
  -18    2    5      1.12      0.00
  -16    2    5      1.61      0.00
  -14    2    5      1.55      0.00
  -12    2    5      0.92      0.00
  -10    2    5     -0.56      0.00
   -8    2    5     -2.76      0.00
   -6    2    5     -4.61      0.00
   -4    2    5     -4.69      0.00
   -2    2    5     -2.85      0.00
    0    2    5     -0.71      0.00
    2    2    5      0.36      0.00
    4    2    5      0.81      0.00
    6    2    5      1.55      0.00
    8    2    5      2.42      0.00
   10    2    5      2.85      0.00
   12    2    5      2.68      0.00
   14    2    5      1.95      0.00
   16    2    5      0.95      0.00
   18    2    5     -0.02      0.00
   20    2    5     -0.97      0.00
   22    2    5     -1.74      0.00
   24    2    5     -1.79      0.00
   26    2    5     -1.12      0.00
  -29    3    5     -0.69      0.00
  -27    3    5      0.80      0.00
  -25    3    5      2.60      0.00
  -23    3    5      3.48      0.00
  -21    3    5      3.19      0.00
  -19    3    5      2.75      0.00
  -17    3    5      4.33      0.00
  -15    3    5      9.38      0.00
  -13    3    5     15.92      0.00
  -11    3    5     19.67      0.00
   -9    3    5     17.70      0.00
   -7    3    5      8.17      0.00
   -5    3    5     -9.24      0.00
   -3    3    5    -27.28      0.00
   -1    3    5    -32.04      0.00
    1    3    5    -17.50      0.00
    3    3    5      5.65      0.00
    5    3    5     20.62      0.00
    7    3    5     20.38      0.00
    9    3    5     10.10      0.00
   11    3    5     -1.88      0.00
   13    3    5    -10.97      0.00
   15    3    5    -15.69      0.00
   17    3    5    -15.46      0.00
   19    3    5    -11.04      0.00
   21    3    5     -5.04      0.00
   23    3    5     -0.42      0.00
   25    3    5      1.42      0.00
   27    3    5      1.11      0.00
  -28    4    5     -2.42      0.00
  -26    4    5     -1.64      0.00
  -24    4    5      0.30      0.00
  -22    4    5      1.40      0.00
  -20    4    5      0.57      0.00
  -18    4    5     -1.30      0.00
  -16    4    5     -2.48      0.00
  -14    4    5     -2.31      0.00
  -12    4    5     -0.99      0.00
  -10    4    5      1.44      0.00
   -8    4    5      4.75      0.00
   -6    4    5      7.10      0.00
   -4    4    5      6.30      0.00
   -2    4    5      3.08      0.00
    0    4    5      0.72      0.00
    2    4    5      0.47      0.00
    4    4    5      0.18      0.00
    6    4    5     -1.52      0.00
    8    4    5     -3.46      0.00
   10    4    5     -4.57      0.00
   12    4    5     -4.84      0.00
   14    4    5     -4.22      0.00
   16    4    5     -2.65      0.00
   18    4    5     -0.35      0.00
   20    4    5      2.24      0.00
   22    4    5      3.88      0.00
   24    4    5      3.30      0.00
   26    4    5      1.33      0.00
  -29    5    5     -0.01      0.00
  -27    5    5     -1.17      0.00
  -25    5    5     -2.62      0.00
  -23    5    5     -3.53      0.00
  -21    5    5     -3.40      0.00
  -19    5    5     -3.14      0.00
  -17    5    5     -4.32      0.00
  -15    5    5     -7.45      0.00
  -13    5    5    -11.34      0.00
  -11    5    5    -13.57      0.00
   -9    5    5    -11.35      0.00
   -7    5    5     -3.06      0.00
   -5    5    5      9.49      0.00
   -3    5    5     19.99      0.00
   -1    5    5     20.86      0.00
    1    5    5     10.04      0.00
    3    5    5     -5.58      0.00
    5    5    5    -15.73      0.00
    7    5    5    -15.79      0.00
    9    5    5     -8.66      0.00
   11    5    5      0.70      0.00
   13    5    5      8.95      0.00
   15    5    5     13.68      0.00
   17    5    5     13.51      0.00
   19    5    5      9.46      0.00
   21    5    5      4.37      0.00
   23    5    5      0.75      0.00
   25    5    5     -0.53      0.00
  -28    6    5      2.57      0.00
  -26    6    5      1.94      0.00
  -24    6    5     -0.37      0.00
  -22    6    5     -2.02      0.00
  -20    6    5     -1.17      0.00
  -18    6    5      1.21      0.00
  -16    6    5      2.54      0.00
  -14    6    5      1.78      0.00
  -12    6    5     -0.09      0.00
  -10    6    5     -2.62      0.00
   -8    6    5     -5.92      0.00
   -6    6    5     -8.18      0.00
   -4    6    5     -6.81      0.00
   -2    6    5     -2.71      0.00
    0    6    5      0.14      0.00
    2    6    5      0.13      0.00
    4    6    5     -0.33      0.00
    6    6    5      0.93      0.00
    8    6    5      3.45      0.00
   10    6    5      5.69      0.00
   12    6    5      6.55      0.00
   14    6    5      5.71      0.00
   16    6    5      3.46      0.00
   18    6    5      0.13      0.00
   20    6    5     -3.49      0.00
   22    6    5     -5.34      0.00
   24    6    5     -4.06      0.00
  -27    7    5      0.78      0.00
  -25    7    5      2.24      0.00
  -23    7    5      3.55      0.00
  -21    7    5      3.51      0.00
  -19    7    5      3.01      0.00
  -17    7    5      4.06      0.00
  -15    7    5      6.62      0.00
  -13    7    5      8.83      0.00
  -11    7    5      8.98      0.00
   -9    7    5      5.75      0.00
   -7    7    5     -1.16      0.00
   -5    7    5     -9.22      0.00
   -3    7    5    -13.89      0.00
   -1    7    5    -12.02      0.00
    1    7    5     -4.12      0.00
    3    7    5      5.67      0.00
    5    7    5     11.91      0.00
    7    7    5     11.82      0.00
    9    7    5      6.77      0.00
   11    7    5     -0.31      0.00
   13    7    5     -7.02      0.00
   15    7    5    -11.07      0.00
   17    7    5    -10.94      0.00
   19    7    5     -7.51      0.00
   21    7    5     -3.34      0.00
   23    7    5     -0.56      0.00
  -26    8    5     -1.16      0.00
  -24    8    5      0.39      0.00
  -22    8    5      2.04      0.00
  -20    8    5      1.62      0.00
  -18    8    5     -0.80      0.00
  -16    8    5     -2.72      0.00
  -14    8    5     -2.46      0.00
  -12    8    5     -0.27      0.00
  -10    8    5      3.15      0.00
   -8    8    5      6.66      0.00
   -6    8    5      7.81      0.00
   -4    8    5      5.31      0.00
   -2    8    5      1.38      0.00
    0    8    5     -0.72      0.00
    2    8    5     -0.55      0.00
    4    8    5     -0.07      0.00
    6    8    5     -0.82      0.00
    8    8    5     -2.90      0.00
   10    8    5     -5.25      0.00
   12    8    5     -6.37      0.00
   14    8    5     -5.62      0.00
   16    8    5     -3.18      0.00
   18    8    5      0.60      0.00
   20    8    5      4.25      0.00
   22    8    5      5.22      0.00
  -25    9    5     -1.25      0.00
  -23    9    5     -3.16      0.00
  -21    9    5     -4.20      0.00
  -19    9    5     -3.96      0.00
  -17    9    5     -3.95      0.00
  -15    9    5     -5.05      0.00
  -13    9    5     -6.32      0.00
  -11    9    5     -6.02      0.00
   -9    9    5     -2.87      0.00
   -7    9    5      2.58      0.00
   -5    9    5      7.52      0.00
   -3    9    5      9.04      0.00
   -1    9    5      6.44      0.00
    1    9    5      0.95      0.00
    3    9    5     -5.04      0.00
    5    9    5     -8.52      0.00
    7    9    5     -8.00      0.00
    9    9    5     -4.69      0.00
   11    9    5     -0.16      0.00
   13    9    5      4.91      0.00
   15    9    5      8.72      0.00
   17    9    5      8.88      0.00
   19    9    5      5.73      0.00
   21    9    5      2.19      0.00
  -22   10    5     -1.58      0.00
  -20   10    5     -1.16      0.00
  -18   10    5      0.81      0.00
  -16   10    5      2.29      0.00
  -14   10    5      2.06      0.00
  -12   10    5      0.30      0.00
  -10   10    5     -2.74      0.00
   -8   10    5     -5.94      0.00
   -6   10    5     -6.69      0.00
   -4   10    5     -4.05      0.00
   -2   10    5     -0.48      0.00
    0   10    5      1.31      0.00
    2   10    5      1.22      0.00
    4   10    5      0.56      0.00
    6   10    5      0.44      0.00
    8   10    5      1.82      0.00
   10   10    5      4.42      0.00
   12   10    5      6.05      0.00
   14   10    5      4.99      0.00
   16   10    5      1.91      0.00
   18   10    5     -1.40      0.00
   20   10    5     -3.29      0.00
  -21   11    5      3.27      0.00
  -19   11    5      3.39      0.00
  -17   11    5      2.99      0.00
  -15   11    5      3.21      0.00
  -13   11    5      3.86      0.00
  -11   11    5      3.23      0.00
   -9   11    5      0.23      0.00
   -7   11    5     -3.84      0.00
   -5   11    5     -6.45      0.00
   -3   11    5     -6.31      0.00
   -1   11    5     -3.70      0.00
    1   11    5      0.46      0.00
    3   11    5      4.53      0.00
    5   11    5      6.37      0.00
    7   11    5      5.37      0.00
    9   11    5      2.89      0.00
   11   11    5     -0.15      0.00
   13   11    5     -3.63      0.00
   15   11    5     -6.02      0.00
   17   11    5     -5.44      0.00
  -18   12    5     -0.13      0.00
  -16   12    5     -0.75      0.00
  -14   12    5     -0.41      0.00
  -12   12    5      0.77      0.00
  -10   12    5      2.74      0.00
   -8   12    5      4.90      0.00
   -6   12    5      5.57      0.00
   -4   12    5      3.77      0.00
   -2   12    5      0.80      0.00
    0   12    5     -1.10      0.00
    2   12    5     -1.19      0.00
    4   12    5     -0.52      0.00
    6   12    5     -0.44      0.00
    8   12    5     -1.70      0.00
   10   12    5     -3.78      0.00
   12   12    5     -4.78      0.00
   14   12    5     -3.38      0.00
   16   12    5     -0.79      0.00
  -15   13    5     -1.70      0.00
  -13   13    5     -1.88      0.00
  -11   13    5     -1.07      0.00
   -9   13    5      1.45      0.00
   -7   13    5      4.43      0.00
   -5   13    5      5.78      0.00
   -3   13    5      4.70      0.00
   -1   13    5      1.83      0.00
    1   13    5     -1.60      0.00
    3   13    5     -4.09      0.00
    5   13    5     -4.53      0.00
    7   13    5     -3.15      0.00
    9   13    5     -1.09      0.00
   11   13    5      0.86      0.00
   13   13    5      2.30      0.00
  -12   14    5     -1.16      0.00
  -10   14    5     -2.08      0.00
   -8   14    5     -3.11      0.00
   -6   14    5     -3.63      0.00
   -4   14    5     -2.91      0.00
   -2   14    5     -1.01      0.00
    0   14    5      0.55      0.00
    2   14    5      0.59      0.00
    4   14    5      0.07      0.00
    6   14    5      0.44      0.00
    8   14    5      1.46      0.00
   10   14    5      2.06      0.00
   -5   15    5     -3.58      0.00
   -3   15    5     -2.36      0.00
   -1   15    5     -0.09      0.00
    1   15    5      1.75      0.00
    3   15    5      2.45      0.00
  -30    0    6     -0.53      0.00
  -28    0    6      0.65      0.00
  -26    0    6      1.97      0.00
  -24    0    6      2.40      0.00
  -22    0    6      1.97      0.00
  -20    0    6      0.95      0.00
  -18    0    6      0.78      0.00
  -16    0    6      4.33      0.00
  -14    0    6     11.17      0.00
  -12    0    6     16.91      0.00
  -10    0    6     19.54      0.00
   -8    0    6     18.70      0.00
   -4    0    6     -5.32      0.00
   -2    0    6    -15.46      0.00
    0    0    6     -7.41      0.00
    2    0    6     13.72      0.00
    4    0    6     30.30      0.00
    6    0    6     30.99      0.00
    8    0    6     18.57      0.00
   10    0    6      2.72      0.00
   12    0    6     -9.75      0.00
   14    0    6    -17.10      0.00
   16    0    6    -18.88      0.00
   18    0    6    -14.88      0.00
   20    0    6     -7.38      0.00
   22    0    6     -0.82      0.00
   24    0    6      1.98      0.00
   26    0    6      1.68      0.00
  -29    1    6     -1.08      0.00
  -27    1    6     -0.83      0.00
  -25    1    6     -0.07      0.00
  -23    1    6      0.31      0.00
  -21    1    6     -0.05      0.00
  -19    1    6     -0.60      0.00
  -17    1    6     -0.86      0.00
  -15    1    6     -0.95      0.00
  -13    1    6     -0.90      0.00
  -11    1    6     -0.45      0.00
   -9    1    6      0.52      0.00
   -7    1    6      1.69      0.00
   -5    1    6      2.36      0.00
   -3    1    6      1.93      0.00
   -1    1    6      0.77      0.00
    1    1    6     -0.07      0.00
    3    1    6     -0.28      0.00
    5    1    6     -0.51      0.00
    7    1    6     -1.06      0.00
    9    1    6     -1.54      0.00
   11    1    6     -1.61      0.00
   13    1    6     -1.26      0.00
   15    1    6     -0.73      0.00
   17    1    6     -0.24      0.00
   19    1    6      0.20      0.00
   21    1    6      0.64      0.00
   23    1    6      0.92      0.00
   25    1    6      0.82      0.00
   27    1    6      0.44      0.00
  -30    2    6      0.92      0.00
  -28    2    6     -0.21      0.00
  -26    2    6     -1.99      0.00
  -24    2    6     -2.96      0.00
  -22    2    6     -2.59      0.00
  -20    2    6     -1.31      0.00
  -18    2    6     -0.96      0.00
  -16    2    6     -4.16      0.00
  -14    2    6    -10.36      0.00
  -12    2    6    -15.60      0.00
  -10    2    6    -17.84      0.00
   -8    2    6    -16.78      0.00
   -6    2    6     -9.49      0.00
   -4    2    6      4.01      0.00
   -2    2    6     13.35      0.00
    0    2    6      7.27      0.00
    2    2    6    -11.10      0.00
    4    2    6    -26.65      0.00
    6    2    6    -28.17      0.00
    8    2    6    -17.17      0.00
   10    2    6     -2.45      0.00
   12    2    6      9.39      0.00
   14    2    6     16.37      0.00
   16    2    6     18.08      0.00
   18    2    6     14.55      0.00
   20    2    6      7.82      0.00
   22    2    6      1.56      0.00
   24    2    6     -1.59      0.00
   26    2    6     -1.73      0.00
  -29    3    6      2.19      0.00
  -27    3    6      2.13      0.00
  -25    3    6      0.66      0.00
  -23    3    6     -0.62      0.00
  -21    3    6     -0.37      0.00
  -19    3    6      1.01      0.00
  -17    3    6      2.34      0.00
  -15    3    6      2.96      0.00
  -13    3    6      2.62      0.00
  -11    3    6      1.10      0.00
   -9    3    6     -1.50      0.00
   -7    3    6     -4.20      0.00
   -5    3    6     -5.30      0.00
   -3    3    6     -3.96      0.00
   -1    3    6     -1.77      0.00
    1    3    6     -0.75      0.00
    3    3    6     -0.44      0.00
    5    3    6      0.69      0.00
    7    3    6      2.47      0.00
    9    3    6      3.73      0.00
   11    3    6      4.18      0.00
   13    3    6      3.95      0.00
   15    3    6      2.99      0.00
   17    3    6      1.42      0.00
   19    3    6     -0.55      0.00
   21    3    6     -2.28      0.00
   23    3    6     -2.72      0.00
   25    3    6     -1.73      0.00
  -28    4    6      0.32      0.00
  -26    4    6      2.00      0.00
  -24    4    6      3.23      0.00
  -22    4    6      3.12      0.00
  -20    4    6      2.03      0.00
  -18    4    6      1.61      0.00
  -16    4    6      3.55      0.00
  -14    4    6      7.63      0.00
  -12    4    6     11.62      0.00
  -10    4    6     13.39      0.00
   -8    4    6     11.70      0.00
   -6    4    6      5.46      0.00
   -4    4    6     -3.83      0.00
   -2    4    6     -9.41      0.00
    0    4    6     -4.56      0.00
    2    4    6      8.77      0.00
    4    4    6     20.41      0.00
    6    4    6     22.03      0.00
    8    4    6     14.15      0.00
   10    4    6      2.62      0.00
   12    4    6     -7.77      0.00
   14    4    6    -14.54      0.00
   16    4    6    -16.31      0.00
   18    4    6    -13.22      0.00
   20    4    6     -7.51      0.00
   22    4    6     -2.27      0.00
   24    4    6      0.53      0.00
   26    4    6      0.99      0.00
  -29    5    6     -2.55      0.00
  -27    5    6     -2.84      0.00
  -25    5    6     -1.01      0.00
  -23    5    6      1.06      0.00
  -21    5    6      1.09      0.00
  -19    5    6     -0.97      0.00
  -17    5    6     -3.05      0.00
  -15    5    6     -3.53      0.00
  -13    5    6     -2.65      0.00
  -11    5    6     -0.87      0.00
   -9    5    6      2.16      0.00
   -7    5    6      5.65      0.00
   -5    5    6      6.85      0.00
   -3    5    6      4.53      0.00
   -1    5    6      1.45      0.00
    1    5    6      0.59      0.00
    3    5    6      0.92      0.00
    5    5    6     -0.06      0.00
    7    5    6     -2.49      0.00
    9    5    6     -4.90      0.00
   11    5    6     -6.34      0.00
   13    5    6     -6.41      0.00
   15    5    6     -5.03      0.00
   17    5    6     -2.45      0.00
   19    5    6      0.95      0.00
   21    5    6      3.79      0.00
   23    5    6      4.13      0.00
   25    5    6      2.11      0.00
  -28    6    6     -0.51      0.00
  -26    6    6     -1.87      0.00
  -24    6    6     -3.02      0.00
  -22    6    6     -2.91      0.00
  -20    6    6     -1.97      0.00
  -18    6    6     -1.96      0.00
  -16    6    6     -3.56      0.00
  -14    6    6     -5.85      0.00
  -12    6    6     -7.69      0.00
  -10    6    6     -7.96      0.00
   -8    6    6     -5.50      0.00
   -6    6    6     -0.43      0.00
   -4    6    6      4.65      0.00
   -2    6    6      5.74      0.00
    0    6    6      0.64      0.00
    2    6    6     -8.40      0.00
    4    6    6    -15.60      0.00
    6    6    6    -16.40      0.00
    8    6    6    -10.94      0.00
   10    6    6     -2.41      0.00
   12    6    6      6.11      0.00
   14    6    6     12.10      0.00
   16    6    6     13.67      0.00
   18    6    6     10.90      0.00
   20    6    6      6.05      0.00
   22    6    6      1.97      0.00
   24    6    6      0.06      0.00
  -27    7    6      2.31      0.00
  -25    7    6      0.92      0.00
  -23    7    6     -1.30      0.00
  -21    7    6     -1.69      0.00
  -19    7    6      0.56      0.00
  -17    7    6      3.23      0.00
  -15    7    6      3.97      0.00
  -13    7    6      2.75      0.00
  -11    7    6      0.27      0.00
   -9    7    6     -3.32      0.00
   -7    7    6     -6.63      0.00
   -5    7    6     -6.97      0.00
   -3    7    6     -3.95      0.00
   -1    7    6     -0.68      0.00
    1    7    6      0.26      0.00
    3    7    6     -0.27      0.00
    5    7    6      0.08      0.00
    7    7    6      2.18      0.00
    9    7    6      5.08      0.00
   11    7    6      7.09      0.00
   13    7    6      7.24      0.00
   15    7    6      5.67      0.00
   17    7    6      2.60      0.00
   19    7    6     -1.49      0.00
   21    7    6     -4.44      0.00
   23    7    6     -4.18      0.00
  -26    8    6      1.07      0.00
  -24    8    6      2.53      0.00
  -22    8    6      3.15      0.00
  -20    8    6      2.57      0.00
  -18    8    6      2.31      0.00
  -16    8    6      3.32      0.00
  -14    8    6      4.80      0.00
  -12    8    6      5.52      0.00
  -10    8    6      4.59      0.00
   -8    8    6      1.65      0.00
   -6    8    6     -2.06      0.00
   -4    8    6     -4.07      0.00
   -2    8    6     -2.79      0.00
    0    8    6      1.51      0.00
    2    8    6      7.19      0.00
    4    8    6     11.38      0.00
    6    8    6     11.47      0.00
    8    8    6      7.47      0.00
   10    8    6      1.43      0.00
   12    8    6     -4.87      0.00
   14    8    6     -9.79      0.00
   16    8    6    -11.29      0.00
   18    8    6     -8.85      0.00
   20    8    6     -4.59      0.00
   22    8    6     -1.29      0.00
  -25    9    6     -0.50      0.00
  -23    9    6      1.01      0.00
  -21    9    6      1.51      0.00
  -19    9    6     -0.42      0.00
  -17    9    6     -3.18      0.00
  -15    9    6     -4.43      0.00
  -13    9    6     -3.45      0.00
  -11    9    6     -0.43      0.00
   -9    9    6      3.74      0.00
   -7    9    6      6.51      0.00
   -5    9    6      5.72      0.00
   -3    9    6      2.54      0.00
   -1    9    6      0.01      0.00
    1    9    6     -0.65      0.00
    3    9    6     -0.29      0.00
    5    9    6     -0.19      0.00
    7    9    6     -1.47      0.00
    9    9    6     -4.22      0.00
   11    9    6     -6.69      0.00
   13    9    6     -7.02      0.00
   15    9    6     -5.10      0.00
   17    9    6     -1.73      0.00
   19    9    6      1.83      0.00
   21    9    6      3.50      0.00
  -22   10    6     -3.04      0.00
  -20   10    6     -3.19      0.00
  -18   10    6     -2.35      0.00
  -16   10    6     -2.07      0.00
  -14   10    6     -2.93      0.00
  -12   10    6     -3.66      0.00
  -10   10    6     -2.49      0.00
   -8   10    6      0.53      0.00
   -6   10    6      3.22      0.00
   -4   10    6      3.54      0.00
   -2   10    6      1.38      0.00
    0   10    6     -2.24      0.00
    2   10    6     -6.07      0.00
    4   10    6     -8.32      0.00
    6   10    6     -7.57      0.00
    8   10    6     -4.50      0.00
   10   10    6     -0.57      0.00
   12   10    6      3.79      0.00
   14   10    6      7.59      0.00
   16   10    6      8.53      0.00
   18   10    6      6.00      0.00
   20   10    6      2.49      0.00
  -21   11    6     -0.80      0.00
  -19   11    6      0.35      0.00
  -17   11    6      1.97      0.00
  -15   11    6      2.73      0.00
  -13   11    6      2.20      0.00
  -11   11    6      0.10      0.00
   -9   11    6     -3.27      0.00
   -7   11    6     -5.79      0.00
   -5   11    6     -5.26      0.00
   -3   11    6     -2.37      0.00
   -1   11    6      0.22      0.00
    1   11    6      1.06      0.00
    3   11    6      0.62      0.00
    5   11    6      0.10      0.00
    7   11    6      0.95      0.00
    9   11    6      3.67      0.00
   11   11    6      6.19      0.00
   13   11    6      5.98      0.00
   15   11    6      3.32      0.00
   17   11    6      0.47      0.00
  -18   12    6      1.53      0.00
  -16   12    6      1.30      0.00
  -14   12    6      1.75      0.00
  -12   12    6      1.87      0.00
  -10   12    6      0.24      0.00
   -8   12    6     -2.53      0.00
   -6   12    6     -4.19      0.00
   -4   12    6     -3.50      0.00
   -2   12    6     -0.95      0.00
    0   12    6      2.41      0.00
    2   12    6      5.35      0.00
    4   12    6      6.37      0.00
    6   12    6      4.94      0.00
    8   12    6      2.21      0.00
   10   12    6     -0.54      0.00
   12   12    6     -2.95      0.00
   14   12    6     -4.39      0.00
  -15   13    6     -0.64      0.00
  -13   13    6     -0.27      0.00
  -11   13    6      0.98      0.00
   -9   13    6      2.93      0.00
   -7   13    6      4.59      0.00
   -5   13    6      4.57      0.00
   -3   13    6      2.64      0.00
   -1   13    6      0.40      0.00
    1   13    6     -0.43      0.00
    3   13    6     -0.10      0.00
    5   13    6     -0.07      0.00
    7   13    6     -1.12      0.00
    9   13    6     -2.80      0.00
   11   13    6     -3.84      0.00
   13   13    6     -3.18      0.00
  -12   14    6     -0.60      0.00
  -10   14    6      0.52      0.00
   -8   14    6      2.59      0.00
   -6   14    6      3.88      0.00
   -4   14    6      2.95      0.00
   -2   14    6      0.24      0.00
    0   14    6     -2.62      0.00
    2   14    6     -4.18      0.00
    4   14    6     -3.92      0.00
    6   14    6     -2.36      0.00
    8   14    6     -0.58      0.00
   -5   15    6     -2.75      0.00
   -3   15    6     -1.83      0.00
   -1   15    6     -0.18      0.00
    1   15    6      0.46      0.00
  -29    1    7      0.09      0.00
  -27    1    7      1.36      0.00
  -25    1    7      2.14      0.00
  -23    1    7      1.88      0.00
  -21    1    7      0.45      0.00
  -19    1    7     -1.44      0.00
  -17    1    7     -1.01      0.00
  -15    1    7      3.26      0.00
  -13    1    7      8.70      0.00
  -11    1    7     13.26      0.00
   -9    1    7     18.00      0.00
   -7    1    7     20.68      0.00
   -5    1    7     16.20      0.00
   -3    1    7      7.65      0.00
   -1    1    7      6.37      0.00
    1    1    7     17.13      0.00
    3    1    7     31.01      0.00
    5    1    7     35.21      0.00
    7    1    7     25.94      0.00
    9    1    7      9.78      0.00
   11    1    7     -4.95      0.00
   13    1    7    -14.68      0.00
   15    1    7    -18.81      0.00
   17    1    7    -16.95      0.00
   19    1    7    -10.38      0.00
   21    1    7     -2.94      0.00
   23    1    7      1.57      0.00
   25    1    7      2.29      0.00
  -30    2    7     -1.64      0.00
  -28    2    7     -1.91      0.00
  -26    2    7     -0.94      0.00
  -24    2    7      0.17      0.00
  -22    2    7      0.20      0.00
  -20    2    7     -0.62      0.00
  -18    2    7     -1.45      0.00
  -16    2    7     -2.12      0.00
  -14    2    7     -2.45      0.00
  -12    2    7     -1.92      0.00
  -10    2    7     -0.43      0.00
   -8    2    7      1.51      0.00
   -6    2    7      3.02      0.00
   -4    2    7      3.06      0.00
   -2    2    7      1.72      0.00
    0    2    7      0.58      0.00
    2    2    7      0.40      0.00
    4    2    7      0.13      0.00
    6    2    7     -0.99      0.00
    8    2    7     -2.21      0.00
   10    2    7     -2.78      0.00
   12    2    7     -2.76      0.00
   14    2    7     -2.30      0.00
   16    2    7     -1.44      0.00
   18    2    7     -0.29      0.00
   20    2    7      0.93      0.00
   22    2    7      1.68      0.00
   24    2    7      1.57      0.00
   26    2    7      0.89      0.00
  -29    3    7      0.31      0.00
  -27    3    7     -1.31      0.00
  -25    3    7     -2.70      0.00
  -23    3    7     -2.64      0.00
  -21    3    7     -0.97      0.00
  -19    3    7      0.97      0.00
  -17    3    7      0.75      0.00
  -15    3    7     -2.62      0.00
  -13    3    7     -7.14      0.00
  -11    3    7    -11.11      0.00
   -9    3    7    -14.84      0.00
   -7    3    7    -16.68      0.00
   -5    3    7    -13.16      0.00
   -3    3    7     -6.43      0.00
   -1    3    7     -5.07      0.00
    1    3    7    -13.49      0.00
    3    3    7    -25.10      0.00
    5    3    7    -29.17      0.00
    7    3    7    -21.96      0.00
    9    3    7     -8.52      0.00
   11    3    7      4.38      0.00
   13    3    7     13.32      0.00
   15    3    7     17.22      0.00
   17    3    7     15.77      0.00
   19    3    7     10.27      0.00
   21    3    7      3.81      0.00
   23    3    7     -0.52      0.00
   25    3    7     -1.75      0.00
  -28    4    7      2.88      0.00
  -26    4    7      1.83      0.00
  -24    4    7     -0.19      0.00
  -22    4    7     -0.93      0.00
  -20    4    7      0.39      0.00
  -18    4    7      2.56      0.00
  -16    4    7      4.05      0.00
  -14    4    7      4.26      0.00
  -12    4    7      3.22      0.00
  -10    4    7      0.94      0.00
   -8    4    7     -2.27      0.00
   -6    4    7     -4.75      0.00
   -4    4    7     -4.58      0.00
   -2    4    7     -2.46      0.00
    0    4    7     -1.18      0.00
    2    4    7     -1.31      0.00
    4    4    7     -0.82      0.00
    6    4    7      1.12      0.00
    8    4    7      3.36      0.00
   10    4    7      4.94      0.00
   12    4    7      5.64      0.00
   14    4    7      5.19      0.00
   16    4    7      3.51      0.00
   18    4    7      0.84      0.00
   20    4    7     -1.95      0.00
   22    4    7     -3.27      0.00
   24    4    7     -2.40      0.00
  -29    5    7      0.08      0.00
  -27    5    7      1.33      0.00
  -25    5    7      2.52      0.00
  -23    5    7      2.49      0.00
  -21    5    7      1.12      0.00
  -19    5    7     -0.25      0.00
  -17    5    7     -0.15      0.00
  -15    5    7      1.67      0.00
  -13    5    7      4.45      0.00
  -11    5    7      7.36      0.00
   -9    5    7      9.62      0.00
   -7    5    7      9.88      0.00
   -5    5    7      7.37      0.00
   -3    5    7      4.36      0.00
   -1    5    7      5.31      0.00
    1    5    7     11.78      0.00
    3    5    7     19.39      0.00
    5    5    7     21.75      0.00
    7    5    7     16.71      0.00
    9    5    7      7.04      0.00
   11    5    7     -3.29      0.00
   13    5    7    -11.32      0.00
   15    5    7    -14.95      0.00
   17    5    7    -13.58      0.00
   19    5    7     -8.80      0.00
   21    5    7     -3.63      0.00
   23    5    7     -0.48      0.00
   25    5    7      0.52      0.00
  -28    6    7     -2.81      0.00
  -26    6    7     -1.84      0.00
  -24    6    7      0.58      0.00
  -22    6    7      1.73      0.00
  -20    6    7      0.01      0.00
  -18    6    7     -3.02      0.00
  -16    6    7     -4.76      0.00
  -14    6    7     -4.65      0.00
  -12    6    7     -3.39      0.00
  -10    6    7     -0.77      0.00
   -8    6    7      3.19      0.00
   -6    6    7      6.06      0.00
   -4    6    7      5.29      0.00
   -2    6    7      2.18      0.00
    0    6    7      0.36      0.00
    2    6    7      0.71      0.00
    4    6    7      0.90      0.00
    6    6    7     -0.75      0.00
    8    6    7     -3.70      0.00
   10    6    7     -6.37      0.00
   12    6    7     -7.50      0.00
   14    6    7     -6.84      0.00
   16    6    7     -4.67      0.00
   18    6    7     -1.17      0.00
   20    6    7      2.50      0.00
   22    6    7      4.03      0.00
   24    6    7      2.64      0.00
  -27    7    7     -0.93      0.00
  -25    7    7     -2.01      0.00
  -23    7    7     -2.13      0.00
  -21    7    7     -1.07      0.00
  -19    7    7     -0.25      0.00
  -17    7    7     -0.67      0.00
  -15    7    7     -1.80      0.00
  -13    7    7     -2.98      0.00
  -11    7    7     -4.11      0.00
   -9    7    7     -4.71      0.00
   -7    7    7     -4.21      0.00
   -5    7    7     -3.16      0.00
   -3    7    7     -3.17      0.00
   -1    7    7     -5.53      0.00
    1    7    7    -10.07      0.00
    3    7    7    -14.52      0.00
    5    7    7    -15.55      0.00
    7    7    7    -11.75      0.00
    9    7    7     -4.67      0.00
   11    7    7      3.14      0.00
   13    7    7      9.52      0.00
   15    7    7     12.53      0.00
   17    7    7     11.26      0.00
   19    7    7      7.03      0.00
   21    7    7      2.75      0.00
   23    7    7      0.48      0.00
  -26    8    7      1.32      0.00
  -24    8    7     -0.48      0.00
  -22    8    7     -1.87      0.00
  -20    8    7     -0.41      0.00
  -18    8    7      3.07      0.00
  -16    8    7      5.61      0.00
  -14    8    7      5.74      0.00
  -12    8    7      3.67      0.00
  -10    8    7     -0.14      0.00
   -8    8    7     -4.22      0.00
   -6    8    7     -5.94      0.00
   -4    8    7     -4.36      0.00
   -2    8    7     -1.58      0.00
    0    8    7     -0.05      0.00
    2    8    7     -0.09      0.00
    4    8    7     -0.39      0.00
    6    8    7      0.54      0.00
    8    8    7      3.22      0.00
   10    8    7      6.27      0.00
   12    8    7      7.78      0.00
   14    8    7      7.19      0.00
   16    8    7      4.76      0.00
   18    8    7      0.95      0.00
   20    8    7     -2.46      0.00
   22    8    7     -3.19      0.00
  -25    9    7      1.06      0.00
  -23    9    7      2.06      0.00
  -21    9    7      1.99      0.00
  -19    9    7      1.00      0.00
  -17    9    7      0.37      0.00
  -15    9    7      0.89      0.00
  -13    9    7      2.09      0.00
  -11    9    7      2.77      0.00
   -9    9    7      2.14      0.00
   -7    9    7      0.92      0.00
   -5    9    7      0.79      0.00
   -3    9    7      2.42      0.00
   -1    9    7      5.12      0.00
    1    9    7      8.16      0.00
    3    9    7     10.51      0.00
    5    9    7     10.43      0.00
    7    9    7      7.24      0.00
    9    9    7      2.24      0.00
   11    9    7     -3.20      0.00
   13    9    7     -8.09      0.00
   15    9    7    -10.53      0.00
   17    9    7     -9.07      0.00
   19    9    7     -5.08      0.00
   21    9    7     -1.63      0.00
  -22   10    7      1.04      0.00
  -20   10    7      0.05      0.00
  -18   10    7     -2.58      0.00
  -16   10    7     -4.84      0.00
  -14   10    7     -5.41      0.00
  -12   10    7     -3.76      0.00
  -10   10    7      0.07      0.00
   -8   10    7      4.13      0.00
   -6   10    7      5.49      0.00
   -4   10    7      3.68      0.00
   -2   10    7      1.10      0.00
    0   10    7     -0.28      0.00
    2   10    7     -0.32      0.00
    4   10    7      0.26      0.00
    6   10    7     -0.02      0.00
    8   10    7     -2.51      0.00
   10   10    7     -5.97      0.00
   12   10    7     -7.49      0.00
   14   10    7     -6.13      0.00
   16   10    7     -3.24      0.00
   18   10    7     -0.31      0.00
  -21   11    7     -1.71      0.00
  -19   11    7     -0.99      0.00
  -17   11    7     -0.03      0.00
  -15   11    7     -0.25      0.00
  -13   11    7     -1.34      0.00
  -11   11    7     -1.43      0.00
   -9   11    7      0.03      0.00
   -7   11    7      1.37      0.00
   -5   11    7      0.86      0.00
   -3   11    7     -1.37      0.00
   -1   11    7     -4.24      0.00
    1   11    7     -6.84      0.00
    3   11    7     -8.15      0.00
    5   11    7     -7.10      0.00
    7   11    7     -4.05      0.00
    9   11    7     -0.43      0.00
   11   11    7      3.04      0.00
   13   11    7      5.88      0.00
   15   11    7      6.73      0.00
   17   11    7      4.96      0.00
  -18   12    7      1.10      0.00
  -16   12    7      2.43      0.00
  -14   12    7      2.99      0.00
  -12   12    7      2.09      0.00
  -10   12    7     -0.56      0.00
   -8   12    7     -3.78      0.00
   -6   12    7     -5.21      0.00
   -4   12    7     -3.88      0.00
   -2   12    7     -1.43      0.00
    0   12    7      0.04      0.00
    2   12    7      0.09      0.00
    4   12    7     -0.31      0.00
    6   12    7      0.16      0.00
    8   12    7      2.29      0.00
   10   12    7      4.87      0.00
   12   12    7      5.47      0.00
   14   12    7      3.64      0.00
  -15   13    7      0.37      0.00
  -13   13    7      0.75      0.00
  -11   13    7      0.35      0.00
   -9   13    7     -1.25      0.00
   -7   13    7     -2.56      0.00
   -5   13    7     -1.98      0.00
   -3   13    7      0.47      0.00
   -1   13    7      3.50      0.00
    1   13    7      5.69      0.00
    3   13    7      5.96      0.00
    5   13    7      4.23      0.00
    7   13    7      1.63      0.00
    9   13    7     -0.58      0.00
   11   13    7     -2.01      0.00
  -12   14    7     -0.03      0.00
  -10   14    7      1.07      0.00
   -8   14    7      2.70      0.00
   -6   14    7      3.88      0.00
   -4   14    7      3.36      0.00
   -2   14    7      1.48      0.00
    0   14    7      0.17      0.00
    2   14    7      0.24      0.00
    4   14    7      0.47      0.00
    6   14    7     -0.22      0.00
    8   14    7     -1.46      0.00
   -3   15    7     -0.30      0.00
   -1   15    7     -2.24      0.00
  -30    0    8     -0.06      0.00
  -28    0    8     -0.81      0.00
  -26    0    8     -1.40      0.00
  -24    0    8     -1.25      0.00
  -22    0    8      0.02      0.00
  -20    0    8      2.67      0.00
  -18    0    8      4.75      0.00
  -16    0    8      3.30      0.00
  -14    0    8     -1.10      0.00
  -12    0    8     -6.41      0.00
  -10    0    8    -13.84      0.00
   -8    0    8    -23.13      0.00
   -6    0    8    -27.87      0.00
   -4    0    8    -24.14      0.00
   -2    0    8    -18.63      0.00
    0    0    8    -20.94      0.00
    2    0    8    -30.77      0.00
    4    0    8    -37.68      0.00
    6    0    8    -32.86      0.00
    8    0    8    -18.09      0.00
   10    0    8     -1.71      0.00
   12    0    8     10.50      0.00
   14    0    8     17.08      0.00
   16    0    8     17.54      0.00
   18    0    8     12.39      0.00
   20    0    8      4.74      0.00
   22    0    8     -1.06      0.00
   24    0    8     -2.82      0.00
   26    0    8     -1.75      0.00
  -29    1    8      1.11      0.00
  -27    1    8      0.70      0.00
  -25    1    8      0.05      0.00
  -23    1    8     -0.07      0.00
  -21    1    8      0.28      0.00
  -19    1    8      0.58      0.00
  -17    1    8      0.89      0.00
  -15    1    8      1.28      0.00
  -13    1    8      1.35      0.00
  -11    1    8      0.80      0.00
   -9    1    8     -0.10      0.00
   -7    1    8     -0.96      0.00
   -5    1    8     -1.32      0.00
   -3    1    8     -0.86      0.00
   -1    1    8     -0.18      0.00
    1    1    8     -0.10      0.00
    3    1    8     -0.29      0.00
    5    1    8      0.01      0.00
    7    1    8      0.68      0.00
    9    1    8      1.11      0.00
   11    1    8      1.18      0.00
   13    1    8      1.09      0.00
   15    1    8      0.86      0.00
   17    1    8      0.42      0.00
   19    1    8     -0.14      0.00
   21    1    8     -0.63      0.00
   23    1    8     -0.83      0.00
   25    1    8     -0.68      0.00
  -30    2    8     -0.41      0.00
  -28    2    8      0.69      0.00
  -26    2    8      1.85      0.00
  -24    2    8      1.88      0.00
  -22    2    8      0.23      0.00
  -20    2    8     -2.63      0.00
  -18    2    8     -4.47      0.00
  -16    2    8     -2.96      0.00
  -14    2    8      1.07      0.00
  -12    2    8      5.89      0.00
  -10    2    8     12.67      0.00
   -8    2    8     21.12      0.00
   -6    2    8     25.43      0.00
   -4    2    8     21.91      0.00
   -2    2    8     16.57      0.00
    0    2    8     18.47      0.00
    2    2    8     27.58      0.00
    4    2    8     34.18      0.00
    6    2    8     29.97      0.00
    8    2    8     16.53      0.00
   10    2    8      1.44      0.00
   12    2    8     -9.94      0.00
   14    2    8    -16.13      0.00
   16    2    8    -16.73      0.00
   18    2    8    -12.21      0.00
   20    2    8     -5.24      0.00
   22    2    8      0.36      0.00
   24    2    8      2.42      0.00
  -29    3    8     -2.42      0.00
  -27    3    8     -1.99      0.00
  -25    3    8     -0.36      0.00
  -23    3    8      0.61      0.00
  -21    3    8      0.00      0.00
  -19    3    8     -1.53      0.00
  -17    3    8     -3.13      0.00
  -15    3    8     -4.13      0.00
  -13    3    8     -3.91      0.00
  -11    3    8     -2.43      0.00
   -9    3    8     -0.15      0.00
   -7    3    8      2.16      0.00
   -5    3    8      3.18      0.00
   -3    3    8      2.27      0.00
   -1    3    8      0.99      0.00
    1    3    8      0.92      0.00
    3    3    8      1.12      0.00
    5    3    8      0.12      0.00
    7    3    8     -1.61      0.00
    9    3    8     -2.97      0.00
   11    3    8     -3.77      0.00
   13    3    8     -3.97      0.00
   15    3    8     -3.26      0.00
   17    3    8     -1.59      0.00
   19    3    8      0.50      0.00
   21    3    8      1.99      0.00
   23    3    8      2.10      0.00
   25    3    8      1.22      0.00
  -28    4    8     -0.72      0.00
  -26    4    8     -2.00      0.00
  -24    4    8     -2.16      0.00
  -22    4    8     -0.49      0.00
  -20    4    8      2.13      0.00
  -18    4    8      3.69      0.00
  -16    4    8      2.80      0.00
  -14    4    8     -0.09      0.00
  -12    4    8     -4.15      0.00
  -10    4    8     -9.67      0.00
   -8    4    8    -15.69      0.00
   -6    4    8    -18.51      0.00
   -4    4    8    -16.30      0.00
   -2    4    8    -13.31      0.00
    0    4    8    -15.39      0.00
    2    4    8    -22.11      0.00
    4    4    8    -26.61      0.00
    6    4    8    -23.34      0.00
    8    4    8    -13.28      0.00
   10    4    8     -1.30      0.00
   12    4    8      8.59      0.00
   14    4    8     14.26      0.00
   16    4    8     14.82      0.00
   18    4    8     10.95      0.00
   20    4    8      5.23      0.00
   22    4    8      0.76      0.00
   24    4    8     -1.07      0.00
  -29    5    8      2.62      0.00
  -27    5    8      2.31      0.00
  -25    5    8      0.11      0.00
  -23    5    8     -1.63      0.00
  -21    5    8     -0.79      0.00
  -19    5    8      2.07      0.00
  -17    5    8      4.66      0.00
  -15    5    8      5.68      0.00
  -13    5    8      5.35      0.00
  -11    5    8      3.76      0.00
   -9    5    8      0.53      0.00
   -7    5    8     -3.20      0.00
   -5    5    8     -4.63      0.00
   -3    5    8     -2.94      0.00
   -1    5    8     -0.94      0.00
    1    5    8     -0.89      0.00
    3    5    8     -1.49      0.00
    5    5    8     -0.61      0.00
    7    5    8      1.77      0.00
    9    5    8      4.41      0.00
   11    5    8      6.21      0.00
   13    5    8      6.54      0.00
   15    5    8      5.33      0.00
   17    5    8      2.76      0.00
   19    5    8     -0.58      0.00
   21    5    8     -2.94      0.00
   23    5    8     -2.81      0.00
  -28    6    8      0.72      0.00
  -26    6    8      1.63      0.00
  -24    6    8      1.57      0.00
  -22    6    8      0.10      0.00
  -20    6    8     -1.65      0.00
  -18    6    8     -2.41      0.00
  -16    6    8     -2.03      0.00
  -14    6    8     -0.75      0.00
  -12    6    8      1.76      0.00
  -10    6    8      5.55      0.00
   -8    6    8      9.28      0.00
   -6    6    8     11.12      0.00
   -4    6    8     10.93      0.00
   -2    6    8     10.89      0.00
    0    6    8     13.24      0.00
    2    6    8     17.26      0.00
    4    6    8     19.37      0.00
    6    6    8     16.64      0.00
    8    6    8      9.47      0.00
   10    6    8      0.51      0.00
   12    6    8     -7.48      0.00
   14    6    8    -12.23      0.00
   16    6    8    -12.50      0.00
   18    6    8     -8.93      0.00
   20    6    8     -4.16      0.00
   22    6    8     -1.01      0.00
  -27    7    8     -1.77      0.00
  -25    7    8      0.14      0.00
  -23    7    8      2.20      0.00
  -21    7    8      1.46      0.00
  -19    7    8     -2.11      0.00
  -17    7    8     -5.55      0.00
  -15    7    8     -6.81      0.00
  -13    7    8     -6.08      0.00
  -11    7    8     -3.64      0.00
   -9    7    8      0.39      0.00
   -7    7    8      4.13      0.00
   -5    7    8      4.92      0.00
   -3    7    8      2.82      0.00
   -1    7    8      0.62      0.00
    1    7    8      0.27      0.00
    3    7    8      0.96      0.00
    5    7    8      0.70      0.00
    7    7    8     -1.53      0.00
    9    7    8     -4.80      0.00
   11    7    8     -7.17      0.00
   13    7    8     -7.63      0.00
   15    7    8     -6.32      0.00
   17    7    8     -3.37      0.00
   19    7    8      0.43      0.00
   21    7    8      2.80      0.00
  -26    8    8     -0.80      0.00
  -24    8    8     -1.10      0.00
  -22    8    8     -0.45      0.00
  -20    8    8      0.77      0.00
  -18    8    8      1.62      0.00
  -16    8    8      1.71      0.00
  -14    8    8      0.95      0.00
  -12    8    8     -0.70      0.00
  -10    8    8     -2.80      0.00
   -8    8    8     -4.60      0.00
   -6    8    8     -5.99      0.00
   -4    8    8     -7.34      0.00
   -2    8    8     -8.83      0.00
    0    8    8    -10.67      0.00
    2    8    8    -12.70      0.00
    4    8    8    -13.35      0.00
    6    8    8    -10.83      0.00
    8    8    8     -5.39      0.00
   10    8    8      1.13      0.00
   12    8    8      7.06      0.00
   14    8    8     10.76      0.00
   16    8    8     10.73      0.00
   18    8    8      7.25      0.00
   20    8    8      3.02      0.00
  -25    9    8      0.03      0.00
  -23    9    8     -1.53      0.00
  -21    9    8     -1.14      0.00
  -19    9    8      2.06      0.00
  -17    9    8      5.76      0.00
  -15    9    8      7.58      0.00
  -13    9    8      6.80      0.00
  -11    9    8      3.52      0.00
   -9    9    8     -1.06      0.00
   -7    9    8     -4.19      0.00
   -5    9    8     -4.21      0.00
   -3    9    8     -2.33      0.00
   -1    9    8     -0.68      0.00
    1    9    8     -0.15      0.00
    3    9    8     -0.59      0.00
    5    9    8     -0.81      0.00
    7    9    8      0.91      0.00
    9    9    8      4.43      0.00
   11    9    8      7.26      0.00
   13    9    8      7.66      0.00
   15    9    8      5.91      0.00
   17    9    8      2.81      0.00
   19    9    8     -0.31      0.00
  -22   10    8      1.02      0.00
  -20   10    8      0.08      0.00
  -18   10    8     -1.53      0.00
  -16   10    8     -2.12      0.00
  -14   10    8     -0.98      0.00
  -12   10    8      0.66      0.00
  -10   10    8      1.40      0.00
   -8   10    8      1.56      0.00
   -6   10    8      2.53      0.00
   -4   10    8      4.67      0.00
   -2   10    8      7.00      0.00
    0   10    8      8.74      0.00
    2   10    8      9.72      0.00
    4   10    8      9.18      0.00
    6   10    8      6.44      0.00
    8   10    8      2.23      0.00
   10   10    8     -2.27      0.00
   12   10    8     -6.32      0.00
   14   10    8     -8.65      0.00
   16   10    8     -7.89      0.00
   18   10    8     -4.69      0.00
  -21   11    8      0.35      0.00
  -19   11    8     -1.40      0.00
  -17   11    8     -3.92      0.00
  -15   11    8     -5.77      0.00
  -13   11    8     -5.81      0.00
  -11   11    8     -3.27      0.00
   -9   11    8      1.01      0.00
   -7   11    8      4.18      0.00
   -5   11    8      4.24      0.00
   -3   11    8      2.30      0.00
   -1   11    8      0.62      0.00
    1   11    8      0.15      0.00
    3   11    8      0.61      0.00
    5   11    8      0.87      0.00
    7   11    8     -0.75      0.00
    9   11    8     -4.14      0.00
   11   11    8     -6.48      0.00
   13   11    8     -5.90      0.00
   15   11    8     -3.60      0.00
   17   11    8     -1.38      0.00
  -18   12    8      0.73      0.00
  -16   12    8      1.11      0.00
  -14   12    8      0.37      0.00
  -12   12    8     -0.40      0.00
  -10   12    8     -0.13      0.00
   -8   12    8      0.41      0.00
   -6   12    8     -0.29      0.00
   -4   12    8     -2.46      0.00
   -2   12    8     -5.10      0.00
    0   12    8     -7.16      0.00
    2   12    8     -7.76      0.00
    4   12    8     -6.35      0.00
    6   12    8     -3.44      0.00
    8   12    8     -0.30      0.00
   10   12    8      2.24      0.00
   12   12    8      3.88      0.00
   14   12    8      4.17      0.00
  -15   13    8      2.66      0.00
  -13   13    8      2.74      0.00
  -11   13    8      1.30      0.00
   -9   13    8     -1.40      0.00
   -7   13    8     -3.81      0.00
   -5   13    8     -4.15      0.00
   -3   13    8     -2.54      0.00
   -1   13    8     -0.92      0.00
    1   13    8     -0.50      0.00
    3   13    8     -0.71      0.00
    5   13    8     -0.45      0.00
    7   13    8      0.88      0.00
    9   13    8      2.79      0.00
   11   13    8      3.70      0.00
  -12   14    8      0.50      0.00
  -10   14    8      0.04      0.00
   -8   14    8     -0.90      0.00
   -6   14    8     -0.81      0.00
   -4   14    8      0.92      0.00
   -2   14    8      3.30      0.00
    0   14    8      4.84      0.00
    2   14    8      4.73      0.00
    4   14    8      3.12      0.00
    6   14    8      1.07      0.00
  -29    1    9     -0.29      0.00
  -27    1    9     -0.94      0.00
  -25    1    9     -0.99      0.00
  -23    1    9      0.22      0.00
  -21    1    9      3.20      0.00
  -19    1    9      6.75      0.00
  -17    1    9      7.83      0.00
  -15    1    9      5.27      0.00
  -13    1    9      0.40      0.00
  -11    1    9     -7.46      0.00
   -9    1    9    -19.36      0.00
   -7    1    9    -30.24      0.00
   -5    1    9    -32.39      0.00
   -3    1    9    -26.43      0.00
   -1    1    9    -22.07      0.00
    1    1    9    -26.15      0.00
    3    1    9    -33.84      0.00
    5    1    9    -34.43      0.00
    7    1    9    -24.08      0.00
    9    1    9     -8.68      0.00
   11    1    9      4.64      0.00
   13    1    9     12.99      0.00
   15    1    9     15.78      0.00
   17    1    9     13.00      0.00
   19    1    9      6.51      0.00
   21    1    9      0.16      0.00
   23    1    9     -2.87      0.00
   25    1    9     -2.41      0.00
  -30    2    9      1.70      0.00
  -28    2    9      1.64      0.00
  -26    2    9      0.57      0.00
  -24    2    9     -0.22      0.00
  -22    2    9     -0.01      0.00
  -20    2    9      0.71      0.00
  -18    2    9      1.65      0.00
  -16    2    9      2.76      0.00
  -14    2    9      3.25      0.00
  -12    2    9      2.55      0.00
  -10    2    9      1.14      0.00
   -8    2    9     -0.39      0.00
   -6    2    9     -1.46      0.00
   -4    2    9     -1.31      0.00
   -2    2    9     -0.34      0.00
    0    2    9     -0.07      0.00
    2    2    9     -0.63      0.00
    4    2    9     -0.62      0.00
    6    2    9      0.29      0.00
    8    2    9      1.17      0.00
   10    2    9      1.68      0.00
   12    2    9      2.07      0.00
   14    2    9      2.13      0.00
   16    2    9      1.49      0.00
   18    2    9      0.32      0.00
   20    2    9     -0.78      0.00
   22    2    9     -1.28      0.00
   24    2    9     -1.13      0.00
  -29    3    9      0.15      0.00
  -27    3    9      1.32      0.00
  -25    3    9      1.67      0.00
  -23    3    9      0.11      0.00
  -21    3    9     -3.19      0.00
  -19    3    9     -6.33      0.00
  -17    3    9     -6.97      0.00
  -15    3    9     -4.76      0.00
  -13    3    9     -0.63      0.00
  -11    3    9      6.24      0.00
   -9    3    9     16.37      0.00
   -7    3    9     25.23      0.00
   -5    3    9     26.78      0.00
   -3    3    9     21.97      0.00
   -1    3    9     18.83      0.00
    1    3    9     22.48      0.00
    3    3    9     28.59      0.00
    5    3    9     28.72      0.00
    7    3    9     20.12      0.00
    9    3    9      7.28      0.00
   11    3    9     -4.24      0.00
   13    3    9    -11.72      0.00
   15    3    9    -14.33      0.00
   17    3    9    -12.04      0.00
   19    3    9     -6.54      0.00
   21    3    9     -1.08      0.00
   23    3    9      1.69      0.00
   25    3    9      1.76      0.00
  -28    4    9     -2.36      0.00
  -26    4    9     -0.73      0.00
  -24    4    9      1.18      0.00
  -22    4    9      1.21      0.00
  -20    4    9     -0.83      0.00
  -18    4    9     -3.54      0.00
  -16    4    9     -5.47      0.00
  -14    4    9     -5.95      0.00
  -12    4    9     -4.99      0.00
  -10    4    9     -2.79      0.00
   -8    4    9      0.28      0.00
   -6    4    9      2.64      0.00
   -4    4    9      2.55      0.00
   -2    4    9      0.97      0.00
    0    4    9      0.47      0.00
    2    4    9      1.22      0.00
    4    4    9      1.25      0.00
    6    4    9     -0.14      0.00
    8    4    9     -2.08      0.00
   10    4    9     -3.80      0.00
   12    4    9     -4.80      0.00
   14    4    9     -4.63      0.00
   16    4    9     -3.12      0.00
   18    4    9     -0.67      0.00
   20    4    9      1.57      0.00
   22    4    9      2.26      0.00
   24    4    9      1.43      0.00
  -29    5    9     -0.38      0.00
  -27    5    9     -1.23      0.00
  -25    5    9     -1.34      0.00
  -23    5    9      0.20      0.00
  -21    5    9      2.91      0.00
  -19    5    9      5.20      0.00
  -17    5    9      5.88      0.00
  -15    5    9      4.76      0.00
  -13    5    9      1.71      0.00
  -11    5    9     -3.90      0.00
   -9    5    9    -11.43      0.00
   -7    5    9    -17.52      0.00
   -5    5    9    -19.00      0.00
   -3    5    9    -17.02      0.00
   -1    5    9    -16.10      0.00
    1    5    9    -18.59      0.00
    3    5    9    -21.76      0.00
    5    5    9    -20.99      0.00
    7    5    9    -14.77      0.00
    9    5    9     -5.35      0.00
   11    5    9      3.88      0.00
   13    5    9     10.28      0.00
   15    5    9     12.34      0.00
   17    5    9     10.04      0.00
   19    5    9      5.34      0.00
   21    5    9      1.37      0.00
   23    5    9     -0.29      0.00
  -28    6    9      1.91      0.00
  -26    6    9      0.16      0.00
  -24    6    9     -2.30      0.00
  -22    6    9     -2.45      0.00
  -20    6    9      0.62      0.00
  -18    6    9      4.55      0.00
  -16    6    9      6.88      0.00
  -14    6    9      7.36      0.00
  -12    6    9      6.32      0.00
  -10    6    9      3.37      0.00
   -8    6    9     -0.91      0.00
   -6    6    9     -3.76      0.00
   -4    6    9     -3.22      0.00
   -2    6    9     -1.00      0.00
    0    6    9     -0.14      0.00
    2    6    9     -1.03      0.00
    4    6    9     -1.60      0.00
    6    6    9     -0.29      0.00
    8    6    9      2.55      0.00
   10    6    9      5.29      0.00
   12    6    9      6.58      0.00
   14    6    9      6.22      0.00
   16    6    9      4.38      0.00
   18    6    9      1.28      0.00
   20    6    9     -1.64      0.00
   22    6    9     -2.46      0.00
  -27    7    9      0.80      0.00
  -25    7    9      0.68      0.00
  -23    7    9     -0.57      0.00
  -21    7    9     -2.35      0.00
  -19    7    9     -3.75      0.00
  -17    7    9     -4.51      0.00
  -15    7    9     -4.42      0.00
  -13    7    9     -2.64      0.00
  -11    7    9      1.40      0.00
   -9    7    9      6.59      0.00
   -7    7    9     10.81      0.00
   -5    7    9     12.79      0.00
   -3    7    9     13.04      0.00
   -1    7    9     13.23      0.00
    1    7    9     14.45      0.00
    3    7    9     15.59      0.00
    5    7    9     14.25      0.00
    7    7    9      9.43      0.00
    9    7    9      2.51      0.00
   11    7    9     -4.35      0.00
   13    7    9     -9.25      0.00
   15    7    9    -10.68      0.00
   17    7    9     -8.28      0.00
   19    7    9     -4.01      0.00
   21    7    9     -0.94      0.00
  -26    8    9     -0.13      0.00
  -24    8    9      2.09      0.00
  -22    8    9      2.59      0.00
  -20    8    9     -0.53      0.00
  -18    8    9     -5.18      0.00
  -16    8    9     -8.18      0.00
  -14    8    9     -8.53      0.00
  -12    8    9     -6.50      0.00
  -10    8    9     -2.56      0.00
   -8    8    9      1.62      0.00
   -6    8    9      3.64      0.00
   -4    8    9      2.96      0.00
   -2    8    9      1.27      0.00
    0    8    9      0.33      0.00
    2    8    9      0.70      0.00
    4    8    9      1.45      0.00
    6    8    9      0.70      0.00
    8    8    9     -2.25      0.00
   10    8    9     -5.60      0.00
   12    8    9     -7.30      0.00
   14    8    9     -6.94      0.00
   16    8    9     -4.80      0.00
   18    8    9     -1.52      0.00
   20    8    9      1.05      0.00
  -25    9    9     -0.12      0.00
  -23    9    9      0.02      0.00
  -21    9    9      1.08      0.00
  -19    9    9      2.89      0.00
  -17    9    9      4.33      0.00
  -15    9    9      4.16      0.00
  -13    9    9      2.19      0.00
  -11    9    9     -0.64      0.00
   -9    9    9     -3.36      0.00
   -7    9    9     -5.86      0.00
   -5    9    9     -8.27      0.00
   -3    9    9    -10.04      0.00
   -1    9    9    -10.81      0.00
    1    9    9    -11.08      0.00
    3    9    9    -10.84      0.00
    5    9    9     -8.91      0.00
    7    9    9     -4.86      0.00
    9    9    9      0.25      0.00
   11    9    9      5.14      0.00
   13    9    9      8.61      0.00
   15    9    9      9.22      0.00
   17    9    9      6.63      0.00
   19    9    9      2.87      0.00
  -22   10    9     -1.25      0.00
  -20   10    9      0.77      0.00
  -18   10    9      4.44      0.00
  -16   10    9      7.55      0.00
  -14   10    9      8.59      0.00
  -12   10    9      6.81      0.00
  -10   10    9      2.57      0.00
   -8   10    9     -1.73      0.00
   -6   10    9     -3.47      0.00
   -4   10    9     -2.69      0.00
   -2   10    9     -1.30      0.00
    0   10    9     -0.54      0.00
    2   10    9     -0.76      0.00
    4   10    9     -1.51      0.00
    6   10    9     -0.95      0.00
    8   10    9      2.07      0.00
   10   10    9      5.55      0.00
   12   10    9      6.82      0.00
   14   10    9      5.72      0.00
   16   10    9      3.45      0.00
   18   10    9      1.06      0.00
  -21   11    9     -0.49      0.00
  -19   11    9     -2.01      0.00
  -17   11    9     -3.31      0.00
  -15   11    9     -2.91      0.00
  -13   11    9     -1.24      0.00
  -11   11    9      0.25      0.00
   -9   11    9      1.25      0.00
   -7   11    9      2.71      0.00
   -5   11    9      5.04      0.00
   -3   11    9      7.41      0.00
   -1   11    9      8.85      0.00
    1   11    9      9.12      0.00
    3   11    9      8.02      0.00
    5   11    9      5.41      0.00
    7   11    9      1.88      0.00
    9   11    9     -1.63      0.00
   11   11    9     -4.48      0.00
   13   11    9     -5.98      0.00
   15   11    9     -5.51      0.00
  -18   12    9     -2.42      0.00
  -16   12    9     -4.74      0.00
  -14   12    9     -6.00      0.00
  -12   12    9     -5.05      0.00
  -10   12    9     -1.76      0.00
   -8   12    9      2.00      0.00
   -6   12    9      3.68      0.00
   -4   12    9      2.88      0.00
   -2   12    9      1.45      0.00
    0   12    9      0.79      0.00
    2   12    9      0.87      0.00
    4   12    9      1.10      0.00
    6   12    9      0.37      0.00
    8   12    9     -1.94      0.00
   10   12    9     -4.22      0.00
   12   12    9     -4.41      0.00
  -15   13    9      1.09      0.00
  -13   13    9      0.25      0.00
  -11   13    9     -0.35      0.00
   -9   13    9     -0.44      0.00
   -7   13    9     -0.94      0.00
   -5   13    9     -2.55      0.00
   -3   13    9     -4.77      0.00
   -1   13    9     -6.47      0.00
    1   13    9     -6.67      0.00
    3   13    9     -5.09      0.00
    5   13    9     -2.54      0.00
    7   13    9     -0.21      0.00
    9   13    9      1.34      0.00
  -10   14    9      0.26      0.00
   -8   14    9     -1.88      0.00
   -6   14    9     -3.12      0.00
   -4   14    9     -2.45      0.00
   -2   14    9     -1.00      0.00
    0   14    9     -0.44      0.00
    2   14    9     -0.72      0.00
    4   14    9     -0.77      0.00
    6   14    9     -0.07      0.00
  -30    0   10      0.08      0.00
  -28    0   10      0.37      0.00
  -26    0   10      0.46      0.00
  -24    0   10     -0.36      0.00
  -22    0   10     -3.06      0.00
  -20    0   10     -7.49      0.00
  -18    0   10    -10.83      0.00
  -16    0   10    -10.35      0.00
  -14    0   10     -6.21      0.00
  -12    0   10      1.49      0.00
  -10    0   10     14.03      0.00
   -8    0   10     28.31      0.00
   -6    0   10     35.79      0.00
   -4    0   10     32.04      0.00
   -2    0   10     23.67      0.00
    0    0   10     21.56      0.00
    2    0   10     27.65      0.00
    4    0   10     32.57      0.00
    6    0   10     27.74      0.00
    8    0   10     14.92      0.00
   10    0   10      1.44      0.00
   12    0   10     -8.17      0.00
   14    0   10    -12.76      0.00
   16    0   10    -12.14      0.00
   18    0   10     -7.27      0.00
   20    0   10     -1.08      0.00
   22    0   10      2.84      0.00
   24    0   10      3.04      0.00
  -29    1   10     -0.89      0.00
  -27    1   10     -0.43      0.00
  -25    1   10     -0.01      0.00
  -23    1   10     -0.06      0.00
  -21    1   10     -0.28      0.00
  -19    1   10     -0.56      0.00
  -17    1   10     -1.17      0.00
  -15    1   10     -1.77      0.00
  -13    1   10     -1.69      0.00
  -11    1   10     -1.03      0.00
   -9    1   10     -0.29      0.00
   -7    1   10      0.28      0.00
   -5    1   10      0.40      0.00
   -3    1   10     -0.04      0.00
   -1    1   10     -0.33      0.00
    1    1   10      0.00      0.00
    3    1   10      0.33      0.00
    5    1   10      0.15      0.00
    7    1   10     -0.17      0.00
    9    1   10     -0.33      0.00
   11    1   10     -0.55      0.00
   13    1   10     -0.86      0.00
   15    1   10     -0.87      0.00
   17    1   10     -0.46      0.00
   19    1   10      0.05      0.00
   21    1   10      0.39      0.00
   23    1   10      0.52      0.00
   25    1   10      0.41      0.00
  -30    2   10      0.16      0.00
  -28    2   10     -0.58      0.00
  -26    2   10     -0.98      0.00
  -24    2   10      0.08      0.00
  -22    2   10      3.22      0.00
  -20    2   10      7.48      0.00
  -18    2   10     10.18      0.00
  -16    2   10      9.49      0.00
  -14    2   10      5.84      0.00
  -12    2   10     -1.19      0.00
  -10    2   10    -12.95      0.00
   -8    2   10    -26.15      0.00
   -6    2   10    -32.75      0.00
   -4    2   10    -29.10      0.00
   -2    2   10    -21.71      0.00
    0    2   10    -20.18      0.00
    2    2   10    -25.69      0.00
    4    2   10    -29.77      0.00
    6    2   10    -25.13      0.00
    8    2   10    -13.48      0.00
   10    2   10     -1.17      0.00
   12    2   10      7.72      0.00
   14    2   10     12.09      0.00
   16    2   10     11.66      0.00
   18    2   10      7.24      0.00
   20    2   10      1.53      0.00
   22    2   10     -2.12      0.00
   24    2   10     -2.50      0.00
  -29    3   10      2.01      0.00
  -27    3   10      1.08      0.00
  -25    3   10     -0.48      0.00
  -23    3   10     -0.94      0.00
  -21    3   10      0.07      0.00
  -19    3   10      1.96      0.00
  -17    3   10      4.05      0.00
  -15    3   10      5.27      0.00
  -13    3   10      4.91      0.00
  -11    3   10      3.42      0.00
   -9    3   10      1.39      0.00
   -7    3   10     -0.66      0.00
   -5    3   10     -1.43      0.00
   -3    3   10     -0.51      0.00
   -1    3   10      0.30      0.00
    1    3   10     -0.25      0.00
    3    3   10     -0.97      0.00
    5    3   10     -0.61      0.00
    7    3   10      0.37      0.00
    9    3   10      1.37      0.00
   11    3   10      2.36      0.00
   13    3   10      3.00      0.00
   15    3   10      2.61      0.00
   17    3   10      1.21      0.00
   19    3   10     -0.40      0.00
   21    3   10     -1.28      0.00
   23    3   10     -1.22      0.00
  -28    4   10      0.71      0.00
  -26    4   10      1.14      0.00
  -24    4   10     -0.06      0.00
  -22    4   10     -3.25      0.00
  -20    4   10     -6.96      0.00
  -18    4   10     -9.01      0.00
  -16    4   10     -8.50      0.00
  -14    4   10     -5.63      0.00
  -12    4   10      0.37      0.00
  -10    4   10     10.13      0.00
   -8    4   10     20.43      0.00
   -6    4   10     25.34      0.00
   -4    4   10     23.01      0.00
   -2    4   10     18.47      0.00
    0    4   10     17.82      0.00
    2    4   10     21.20      0.00
    4    4   10     23.13      0.00
    6    4   10     19.22      0.00
    8    4   10     10.39      0.00
   10    4   10      0.59      0.00
   12    4   10     -6.96      0.00
   14    4   10    -10.69      0.00
   16    4   10    -10.12      0.00
   18    4   10     -6.21      0.00
   20    4   10     -1.71      0.00
   22    4   10      0.76      0.00
   24    4   10      1.09      0.00
  -29    5   10     -1.84      0.00
  -27    5   10     -0.62      0.00
  -25    5   10      1.85      0.00
  -23    5   10      2.84      0.00
  -21    5   10      0.83      0.00
  -19    5   10     -2.91      0.00
  -17    5   10     -6.08      0.00
  -15    5   10     -7.56      0.00
  -13    5   10     -7.42      0.00
  -11    5   10     -5.63      0.00
   -9    5   10     -2.15      0.00
   -7    5   10      1.46      0.00
   -5    5   10      2.62      0.00
   -3    5   10      1.13      0.00
   -1    5   10     -0.20      0.00
    1    5   10      0.39      0.00
    3    5   10      1.56      0.00
    5    5   10      1.40      0.00
    7    5   10     -0.35      0.00
    9    5   10     -2.67      0.00
   11    5   10     -4.37      0.00
   13    5   10     -4.86      0.00
   15    5   10     -4.05      0.00
   17    5   10     -2.00      0.00
   19    5   10      0.51      0.00
   21    5   10      1.87      0.00
   23    5   10      1.44      0.00
  -28    6   10     -0.72      0.00
  -26    6   10     -0.66      0.00
  -24    6   10      0.70      0.00
  -22    6   10      3.12      0.00
  -20    6   10      5.56      0.00
  -18    6   10      7.22      0.00
  -16    6   10      7.66      0.00
  -14    6   10      6.06      0.00
  -12    6   10      1.28      0.00
  -10    6   10     -6.34      0.00
   -8    6   10    -13.86      0.00
   -6    6   10    -17.73      0.00
   -4    6   10    -17.31      0.00
   -2    6   10    -15.39      0.00
    0    6   10    -15.01      0.00
    2    6   10    -16.22      0.00
    4    6   10    -16.32      0.00
    6    6   10    -13.03      0.00
    8    6   10     -6.70      0.00
   10    6   10      0.56      0.00
   12    6   10      6.43      0.00
   14    6   10      9.24      0.00
   16    6   10      8.23      0.00
   18    6   10      4.51      0.00
   20    6   10      1.05      0.00
   22    6   10     -0.15      0.00
  -27    7   10      0.17      0.00
  -25    7   10     -2.40      0.00
  -23    7   10     -3.81      0.00
  -21    7   10     -1.45      0.00
  -19    7   10      3.40      0.00
  -17    7   10      7.37      0.00
  -15    7   10      8.97      0.00
  -13    7   10      8.42      0.00
  -11    7   10      5.80      0.00
   -9    7   10      1.60      0.00
   -7    7   10     -1.98      0.00
   -5    7   10     -2.84      0.00
   -3    7   10     -1.44      0.00
   -1    7   10     -0.10      0.00
    1    7   10     -0.36      0.00
    3    7   10     -1.63      0.00
    5    7   10     -1.93      0.00
    7    7   10      0.01      0.00
    9    7   10      3.16      0.00
   11    7   10      5.46      0.00
   13    7   10      6.10      0.00
   15    7   10      5.17      0.00
   17    7   10      2.80      0.00
   19    7   10      0.00      0.00
   21    7   10     -1.42      0.00
  -26    8   10      0.05      0.00
  -24    8   10     -0.73      0.00
  -22    8   10     -2.13      0.00
  -20    8   10     -3.99      0.00
  -18    8   10     -5.95      0.00
  -16    8   10     -6.99      0.00
  -14    8   10     -5.79      0.00
  -12    8   10     -1.97      0.00
  -10    8   10      3.35      0.00
   -8    8   10      8.34      0.00
   -6    8   10     11.67      0.00
   -4    8   10     12.92      0.00
   -2    8   10     12.59      0.00
    0    8   10     11.98      0.00
    2    8   10     11.75      0.00
    4    8   10     10.75      0.00
    6    8   10      7.65      0.00
    8    8   10      2.79      0.00
   10    8   10     -2.40      0.00
   12    8   10     -6.58      0.00
   14    8   10     -8.40      0.00
   16    8   10     -7.02      0.00
   18    8   10     -3.51      0.00
   20    8   10     -0.61      0.00
  -25    9   10      1.39      0.00
  -23    9   10      2.64      0.00
  -21    9   10      0.88      0.00
  -19    9   10     -3.59      0.00
  -17    9   10     -7.82      0.00
  -15    9   10     -9.78      0.00
  -13    9   10     -9.02      0.00
  -11    9   10     -5.70      0.00
   -9    9   10     -1.26      0.00
   -7    9   10      1.80      0.00
   -5    9   10      2.41      0.00
   -3    9   10      1.58      0.00
   -1    9   10      0.70      0.00
    1    9   10      0.64      0.00
    3    9   10      1.63      0.00
    5    9   10      2.17      0.00
    7    9   10      0.31      0.00
    9    9   10     -3.24      0.00
   11    9   10     -5.85      0.00
   13    9   10     -6.30      0.00
   15    9   10     -5.00      0.00
   17    9   10     -2.59      0.00
   19    9   10     -0.34      0.00
  -22   10   10      1.00      0.00
  -20   10   10      2.87      0.00
  -18   10   10      5.13      0.00
  -16   10   10      5.87      0.00
  -14   10   10      4.31      0.00
  -12   10   10      1.42      0.00
  -10   10   10     -1.57      0.00
   -8   10   10     -4.42      0.00
   -6   10   10     -7.29      0.00
   -4   10   10     -9.62      0.00
   -2   10   10    -10.50      0.00
    0   10   10    -10.06      0.00
    2   10   10     -8.91      0.00
    4   10   10     -6.91      0.00
    6   10   10     -3.75      0.00
    8   10   10      0.06      0.00
   10   10   10      3.63      0.00
   12   10   10      6.15      0.00
   14   10   10      6.71      0.00
   16   10   10      5.06      0.00
  -21   11   10     -0.15      0.00
  -19   11   10      2.48      0.00
  -17   11   10      5.89      0.00
  -15   11   10      8.32      0.00
  -13   11   10      8.39      0.00
  -11   11   10      5.48      0.00
   -9   11   10      1.04      0.00
   -7   11   10     -1.99      0.00
   -5   11   10     -2.38      0.00
   -3   11   10     -1.55      0.00
   -1   11   10     -0.96      0.00
    1   11   10     -0.94      0.00
    3   11   10     -1.48      0.00
    5   11   10     -1.67      0.00
    7   11   10      0.05      0.00
    9   11   10      3.06      0.00
   11   11   10      4.79      0.00
   13   11   10      4.35      0.00
   15   11   10      2.90      0.00
  -18   12   10     -2.78      0.00
  -16   12   10     -3.27      0.00
  -14   12   10     -2.32      0.00
  -12   12   10     -0.70      0.00
  -10   12   10      0.82      0.00
   -8   12   10      2.40      0.00
   -6   12   10      4.42      0.00
   -4   12   10      6.59      0.00
   -2   12   10      8.07      0.00
    0   12   10      8.18      0.00
    2   12   10      6.72      0.00
    4   12   10      4.14      0.00
    6   12   10      1.34      0.00
    8   12   10     -1.04      0.00
   10   12   10     -2.72      0.00
   12   12   10     -3.37      0.00
  -15   13   10     -4.45      0.00
  -13   13   10     -4.71      0.00
  -11   13   10     -3.01      0.00
   -9   13   10     -0.01      0.00
   -7   13   10      2.27      0.00
   -5   13   10      2.45      0.00
   -3   13   10      1.46      0.00
   -1   13   10      0.83      0.00
    1   13   10      0.80      0.00
    3   13   10      0.88      0.00
    5   13   10      0.64      0.00
    7   13   10     -0.43      0.00
    9   13   10     -1.87      0.00
  -10   14   10     -1.00      0.00
   -8   14   10     -1.37      0.00
   -6   14   10     -2.22      0.00
   -4   14   10     -3.54      0.00
   -2   14   10     -4.57      0.00
    0   14   10     -4.57      0.00
    2   14   10     -3.35      0.00
    4   14   10     -1.50      0.00
  -29    1   11      0.10      0.00
  -27    1   11      0.42      0.00
  -25    1   11     -0.04      0.00
  -23    1   11     -2.46      0.00
  -21    1   11     -7.11      0.00
  -19    1   11    -11.76      0.00
  -17    1   11    -13.21      0.00
  -15    1   11    -10.54      0.00
  -13    1   11     -3.89      0.00
  -11    1   11      7.63      0.00
   -9    1   11     22.35      0.00
   -7    1   11     32.98      0.00
   -5    1   11     32.60      0.00
   -3    1   11     23.53      0.00
   -1    1   11     16.42      0.00
    1    1   11     18.45      0.00
    3    1   11     24.81      0.00
    5    1   11     25.48      0.00
    7    1   11     17.63      0.00
    9    1   11      6.40      0.00
   11    1   11     -2.89      0.00
   13    1   11     -8.31      0.00
   15    1   11     -9.54      0.00
   17    1   11     -6.84      0.00
   19    1   11     -1.91      0.00
   21    1   11      2.21      0.00
   23    1   11      3.19      0.00
  -30    2   11     -1.32      0.00
  -28    2   11     -0.95      0.00
  -26    2   11     -0.01      0.00
  -24    2   11      0.39      0.00
  -22    2   11      0.06      0.00
  -20    2   11     -0.72      0.00
  -18    2   11     -2.12      0.00
  -16    2   11     -3.61      0.00
  -14    2   11     -3.94      0.00
  -12    2   11     -3.03      0.00
  -10    2   11     -1.75      0.00
   -8    2   11     -0.48      0.00
   -6    2   11      0.34      0.00
   -4    2   11      0.04      0.00
   -2    2   11     -0.71      0.00
    0    2   11     -0.57      0.00
    2    2   11      0.21      0.00
    4    2   11      0.48      0.00
    6    2   11      0.27      0.00
    8    2   11      0.04      0.00
   10    2   11     -0.43      0.00
   12    2   11     -1.26      0.00
   14    2   11     -1.69      0.00
   16    2   11     -1.21      0.00
   18    2   11     -0.31      0.00
   20    2   11      0.33      0.00
   22    2   11      0.56      0.00
   24    2   11      0.53      0.00
  -29    3   11     -0.16      0.00
  -27    3   11     -0.79      0.00
  -25    3   11     -0.24      0.00
  -23    3   11      2.64      0.00
  -21    3   11      7.16      0.00
  -19    3   11     10.84      0.00
  -17    3   11     11.67      0.00
  -15    3   11      9.52      0.00
  -13    3   11      3.96      0.00
  -11    3   11     -6.31      0.00
   -9    3   11    -19.27      0.00
   -7    3   11    -28.08      0.00
   -5    3   11    -27.52      0.00
   -3    3   11    -20.48      0.00
   -1    3   11    -15.37      0.00
    1    3   11    -16.89      0.00
    3    3   11    -21.10      0.00
    5    3   11    -20.94      0.00
    7    3   11    -14.40      0.00
    9    3   11     -5.11      0.00
   11    3   11      2.87      0.00
   13    3   11      7.68      0.00
   15    3   11      8.78      0.00
   17    3   11      6.30      0.00
   19    3   11      2.02      0.00
   21    3   11     -1.18      0.00
   23    3   11     -1.85      0.00
  -28    4   11      1.03      0.00
  -26    4   11     -0.92      0.00
  -24    4   11     -2.31      0.00
  -22    4   11     -1.52      0.00
  -20    4   11      1.17      0.00
  -18    4   11      4.39      0.00
  -16    4   11      6.69      0.00
  -14    4   11      7.23      0.00
  -12    4   11      6.16      0.00
  -10    4   11      3.83      0.00
   -8    4   11      0.77      0.00
   -6    4   11     -1.30      0.00
   -4    4   11     -0.92      0.00
   -2    4   11      0.52      0.00
    0    4   11      0.60      0.00
    2    4   11     -0.64      0.00
    4    4   11     -1.38      0.00
    6    4   11     -0.89      0.00
    8    4   11      0.34      0.00
   10    4   11      1.75      0.00
   12    4   11      2.82      0.00
   14    4   11      2.98      0.00
   16    4   11      1.96      0.00
   18    4   11      0.26      0.00
   20    4   11     -0.99      0.00
   22    4   11     -1.10      0.00
  -29    5   11      0.35      0.00
  -27    5   11      0.61      0.00
  -25    5   11     -0.24      0.00
  -23    5   11     -2.83      0.00
  -21    5   11     -6.39      0.00
  -19    5   11     -9.28      0.00
  -17    5   11    -10.33      0.00
  -15    5   11     -9.06      0.00
  -13    5   11     -4.51      0.00
  -11    5   11      4.04      0.00
   -9    5   11     14.24      0.00
   -7    5   11     20.91      0.00
   -5    5   11     21.01      0.00
   -3    5   11     17.00      0.00
   -1    5   11     13.99      0.00
    1    5   11     14.34      0.00
    3    5   11     15.85      0.00
    5    5   11     14.85      0.00
    7    5   11     10.09      0.00
    9    5   11      3.29      0.00
   11    5   11     -2.94      0.00
   13    5   11     -6.77      0.00
   15    5   11     -7.26      0.00
   17    5   11     -4.65      0.00
   19    5   11     -1.15      0.00
   21    5   11      0.59      0.00
  -28    6   11     -0.34      0.00
  -26    6   11      2.10      0.00
  -24    6   11      4.17      0.00
  -22    6   11      3.05      0.00
  -20    6   11     -1.11      0.00
  -18    6   11     -5.58      0.00
  -16    6   11     -8.35      0.00
  -14    6   11     -9.12      0.00
  -12    6   11     -7.86      0.00
  -10    6   11     -4.50      0.00
   -8    6   11     -0.34      0.00
   -6    6   11      2.03      0.00
   -4    6   11      1.47      0.00
   -2    6   11     -0.18      0.00
    0    6   11     -0.40      0.00
    2    6   11      1.04      0.00
    4    6   11      2.29      0.00
    6    6   11      1.64      0.00
    8    6   11     -0.63      0.00
   10    6   11     -2.91      0.00
   12    6   11     -4.08      0.00
   14    6   11     -4.08      0.00
   16    6   11     -2.87      0.00
   18    6   11     -0.72      0.00
   20    6   11      0.99      0.00
  -27    7   11     -0.33      0.00
  -25    7   11      0.72      0.00
  -23    7   11      2.54      0.00
  -21    7   11      4.76      0.00
  -19    7   11      7.17      0.00
  -17    7   11      9.04      0.00
  -15    7   11      8.82      0.00
  -13    7   11      5.17      0.00
  -11    7   11     -1.66      0.00
   -9    7   11     -9.21      0.00
   -7    7   11    -14.30      0.00
   -5    7   11    -15.45      0.00
   -3    7   11    -13.83      0.00
   -1    7   11    -11.96      0.00
    1    7   11    -11.34      0.00
    3    7   11    -11.11      0.00
    5    7   11     -9.45      0.00
    7    7   11     -5.74      0.00
    9    7   11     -0.97      0.00
   11    7   11      3.40      0.00
   13    7   11      6.08      0.00
   15    7   11      5.99      0.00
   17    7   11      3.31      0.00
   19    7   11      0.35      0.00
   21    7   11     -0.59      0.00
  -26    8   11     -1.68      0.00
  -24    8   11     -3.86      0.00
  -22    8   11     -3.00      0.00
  -20    8   11      1.46      0.00
  -18    8   11      6.50      0.00
  -16    8   11      9.48      0.00
  -14    8   11      9.91      0.00
  -12    8   11      7.93      0.00
  -10    8   11      4.09      0.00
   -8    8   11      0.26      0.00
   -6    8   11     -1.63      0.00
   -4    8   11     -1.44      0.00
   -2    8   11     -0.46      0.00
    0    8   11     -0.13      0.00
    2    8   11     -1.22      0.00
    4    8   11     -2.65      0.00
    6    8   11     -2.19      0.00
    8    8   11      0.57      0.00
   10    8   11      3.55      0.00
   12    8   11      5.04      0.00
   14    8   11      4.93      0.00
   16    8   11      3.44      0.00
   18    8   11      1.23      0.00
  -23    9   11     -1.36      0.00
  -21    9   11     -3.18      0.00
  -19    9   11     -5.91      0.00
  -17    9   11     -7.99      0.00
  -15    9   11     -7.57      0.00
  -13    9   11     -4.34      0.00
  -11    9   11      0.43      0.00
   -9    9   11      5.16      0.00
   -7    9   11      8.94      0.00
   -5    9   11     11.20      0.00
   -3    9   11     11.54      0.00
   -1    9   11     10.40      0.00
    1    9   11      8.97      0.00
    3    9   11      7.49      0.00
    5    9   11      5.23      0.00
    7    9   11      2.01      0.00
    9    9   11     -1.45      0.00
   11    9   11     -4.32      0.00
   13    9   11     -5.75      0.00
   15    9   11     -5.05      0.00
   17    9   11     -2.67      0.00
  -22   10   11      1.39      0.00
  -20   10   11     -1.60      0.00
  -18   10   11     -5.81      0.00
  -16   10   11     -9.06      0.00
  -14   10   11    -10.05      0.00
  -12   10   11     -8.18      0.00
  -10   10   11     -4.11      0.00
   -8   10   11     -0.29      0.00
   -6   10   11      1.30      0.00
   -4   10   11      1.21      0.00
   -2   10   11      0.81      0.00
    0   10   11      0.71      0.00
    2   10   11      1.41      0.00
    4   10   11      2.46      0.00
    6   10   11      1.94      0.00
    8   10   11     -0.77      0.00
   10   10   11     -3.54      0.00
   12   10   11     -4.54      0.00
   14   10   11     -3.96      0.00
   16   10   11     -2.52      0.00
  -21   11   11      2.05      0.00
  -19   11   11      4.12      0.00
  -17   11   11      5.59      0.00
  -15   11   11      5.14      0.00
  -13   11   11      2.95      0.00
  -11   11   11      0.08      0.00
   -9   11   11     -2.80      0.00
   -7   11   11     -5.56      0.00
   -5   11   11     -7.98      0.00
   -3   11   11     -9.34      0.00
   -1   11   11     -9.10      0.00
    1   11   11     -7.51      0.00
    3   11   11     -5.14      0.00
    5   11   11     -2.47      0.00
    7   11   11      0.14      0.00
    9   11   11      2.38      0.00
   11   11   11      3.78      0.00
   13   11   11      3.90      0.00
  -18   12   11      3.41      0.00
  -16   12   11      6.11      0.00
  -14   12   11      7.42      0.00
  -12   12   11      6.26      0.00
  -10   12   11      2.95      0.00
   -8   12   11     -0.30      0.00
   -6   12   11     -1.48      0.00
   -4   12   11     -1.16      0.00
   -2   12   11     -0.86      0.00
    0   12   11     -0.83      0.00
    2   12   11     -0.96      0.00
    4   12   11     -1.25      0.00
    6   12   11     -0.80      0.00
    8   12   11      0.89      0.00
   10   12   11      2.36      0.00
   12   12   11      2.41      0.00
  -15   13   11     -2.31      0.00
  -13   13   11     -1.11      0.00
  -11   13   11      0.51      0.00
   -9   13   11      2.01      0.00
   -7   13   11      3.47      0.00
   -5   13   11      4.99      0.00
   -3   13   11      6.20      0.00
   -1   13   11      6.35      0.00
    1   13   11      4.99      0.00
    3   13   11      2.67      0.00
    5   13   11      0.61      0.00
    7   13   11     -0.66      0.00
  -10   14   11     -0.92      0.00
   -8   14   11      0.87      0.00
   -6   14   11      1.43      0.00
   -4   14   11      0.76      0.00
   -2   14   11      0.21      0.00
    0   14   11      0.29      0.00
    2   14   11      0.48      0.00
  -30    0   12      0.04      0.00
  -28    0   12     -0.26      0.00
  -26    0   12     -0.31      0.00
  -24    0   12      1.30      0.00
  -22    0   12      5.68      0.00
  -20    0   12     11.46      0.00
  -18    0   12     14.99      0.00
  -16    0   12     13.92      0.00
  -14    0   12      8.25      0.00
  -12    0   12     -2.08      0.00
  -10    0   12    -16.09      0.00
   -8    0   12    -28.43      0.00
   -6    0   12    -31.53      0.00
   -4    0   12    -23.62      0.00
   -2    0   12    -12.90      0.00
    0    0   12     -9.89      0.00
    2    0   12    -15.32      0.00
    4    0   12    -20.14      0.00
    6    0   12    -17.60      0.00
    8    0   12     -9.68      0.00
   10    0   12     -1.62      0.00
   12    0   12      3.77      0.00
   14    0   12      5.98      0.00
   16    0   12      5.09      0.00
   18    0   12      1.75      0.00
   20    0   12     -2.00      0.00
   22    0   12     -3.54      0.00
  -29    1   12      0.46      0.00
  -27    1   12      0.08      0.00
  -25    1   12     -0.11      0.00
  -23    1   12     -0.05      0.00
  -21    1   12      0.09      0.00
  -19    1   12      0.60      0.00
  -17    1   12      1.56      0.00
  -15    1   12      2.15      0.00
  -13    1   12      1.88      0.00
  -11    1   12      1.23      0.00
   -9    1   12      0.64      0.00
   -7    1   12      0.19      0.00
   -5    1   12      0.13      0.00
   -3    1   12      0.48      0.00
   -1    1   12      0.58      0.00
    1    1   12      0.23      0.00
    3    1   12     -0.08      0.00
    5    1   12     -0.17      0.00
    7    1   12     -0.29      0.00
    9    1   12     -0.26      0.00
   11    1   12      0.20      0.00
   13    1   12      0.72      0.00
   15    1   12      0.76      0.00
   17    1   12      0.40      0.00
   19    1   12      0.11      0.00
   21    1   12     -0.02      0.00
   23    1   12     -0.12      0.00
  -30    2   12     -0.14      0.00
  -28    2   12      0.43      0.00
  -26    2   12      0.53      0.00
  -24    2   12     -1.38      0.00
  -22    2   12     -5.87      0.00
  -20    2   12    -11.04      0.00
  -18    2   12    -13.86      0.00
  -16    2   12    -12.93      0.00
  -14    2   12     -8.06      0.00
  -12    2   12      1.56      0.00
  -10    2   12     14.98      0.00
   -8    2   12     26.48      0.00
   -6    2   12     29.03      0.00
   -4    2   12     21.83      0.00
   -2    2   12     12.55      0.00
    0    2   12      9.97      0.00
    2    2   12     14.36      0.00
    4    2   12     18.14      0.00
    6    2   12     15.70      0.00
    8    2   12      8.59      0.00
   10    2   12      1.26      0.00
   12    2   12     -3.77      0.00
   14    2   12     -5.90      0.00
   16    2   12     -5.02      0.00
   18    2   12     -1.83      0.00
   20    2   12      1.49      0.00
   22    2   12      2.68      0.00
  -29    3   12     -1.00      0.00
  -27    3   12      0.16      0.00
  -25    3   12      1.31      0.00
  -23    3   12      1.31      0.00
  -21    3   12      0.06      0.00
  -19    3   12     -2.21      0.00
  -17    3   12     -4.74      0.00
  -15    3   12     -6.02      0.00
  -13    3   12     -5.51      0.00
  -11    3   12     -4.00      0.00
   -9    3   12     -1.99      0.00
   -7    3   12     -0.07      0.00
   -5    3   12      0.41      0.00
   -3    3   12     -0.61      0.00
   -1    3   12     -1.19      0.00
    1    3   12     -0.42      0.00
    3    3   12      0.58      0.00
    5    3   12      0.93      0.00
    7    3   12      0.78      0.00
    9    3   12      0.19      0.00
   11    3   12     -0.89      0.00
   13    3   12     -1.77      0.00
   15    3   12     -1.64      0.00
   17    3   12     -0.68      0.00
   19    3   12      0.17      0.00
   21    3   12      0.43      0.00
   23    3   12      0.36      0.00
  -28    4   12     -0.38      0.00
  -26    4   12     -0.34      0.00
  -24    4   12      1.66      0.00
  -22    4   12      5.77      0.00
  -20    4   12      9.98      0.00
  -18    4   12     12.12      0.00
  -16    4   12     11.54      0.00
  -14    4   12      7.77      0.00
  -12    4   12     -0.43      0.00
  -10    4   12    -11.95      0.00
   -8    4   12    -21.36      0.00
   -6    4   12    -23.29      0.00
   -4    4   12    -18.18      0.00
   -2    4   12    -11.90      0.00
    0    4   12     -9.85      0.00
    2    4   12    -11.93      0.00
    4    4   12    -13.65      0.00
    6    4   12    -11.57      0.00
    8    4   12     -6.27      0.00
   10    4   12     -0.53      0.00
   12    4   12      3.60      0.00
   14    4   12      5.24      0.00
   16    4   12      4.08      0.00
   18    4   12      1.18      0.00
   20    4   12     -1.01      0.00
   22    4   12     -1.17      0.00
  -29    5   12      0.56      0.00
  -27    5   12     -1.24      0.00
  -25    5   12     -3.44      0.00
  -23    5   12     -3.54      0.00
  -21    5   12     -0.82      0.00
  -19    5   12      3.25      0.00
  -17    5   12      6.77      0.00
  -15    5   12      8.59      0.00
  -13    5   12      8.39      0.00
  -11    5   12      6.19      0.00
   -9    5   12      2.54      0.00
   -7    5   12     -0.66      0.00
   -5    5   12     -1.32      0.00
   -3    5   12      0.15      0.00
   -1    5   12      1.12      0.00
    1    5   12      0.13      0.00
    3    5   12     -1.57      0.00
    5    5   12     -2.14      0.00
    7    5   12     -1.17      0.00
    9    5   12      0.44      0.00
   11    5   12      1.77      0.00
   13    5   12      2.43      0.00
   15    5   12      2.15      0.00
   17    5   12      0.89      0.00
   19    5   12     -0.50      0.00
   21    5   12     -0.90      0.00
  -28    6   12      0.41      0.00
  -26    6   12     -0.24      0.00
  -24    6   12     -2.02      0.00
  -22    6   12     -4.78      0.00
  -20    6   12     -7.91      0.00
  -18    6   12    -10.38      0.00
  -16    6   12    -10.85      0.00
  -14    6   12     -7.97      0.00
  -12    6   12     -1.07      0.00
  -10    6   12      8.13      0.00
   -8    6   12     15.39      0.00
   -6    6   12     17.32      0.00
   -4    6   12     14.58      0.00
   -2    6   12     10.82      0.00
    0    6   12      9.03      0.00
    2    6   12      9.19      0.00
    4    6   12      9.17      0.00
    6    6   12      7.31      0.00
    8    6   12      3.73      0.00
   10    6   12     -0.21      0.00
   12    6   12     -3.18      0.00
   14    6   12     -4.12      0.00
   16    6   12     -2.59      0.00
   18    6   12      0.02      0.00
   20    6   12      1.18      0.00
  -27    7   12      1.52      0.00
  -25    7   12      4.19      0.00
  -23    7   12      4.58      0.00
  -21    7   12      1.15      0.00
  -19    7   12     -3.92      0.00
  -17    7   12     -7.87      0.00
  -15    7   12     -9.68      0.00
  -13    7   12     -9.21      0.00
  -11    7   12     -6.40      0.00
   -9    7   12     -2.40      0.00
   -7    7   12      0.60      0.00
   -5    7   12      1.24      0.00
   -3    7   12      0.19      0.00
   -1    7   12     -0.61      0.00
    1    7   12      0.27      0.00
    3    7   12      2.25      0.00
    5    7   12      3.08      0.00
    7    7   12      1.57      0.00
    9    7   12     -0.95      0.00
   11    7   12     -2.74      0.00
   13    7   12     -3.42      0.00
   15    7   12     -3.01      0.00
   17    7   12     -1.59      0.00
   19    7   12     -0.01      0.00
  -26    8   12      0.37      0.00
  -24    8   12      1.41      0.00
  -22    8   12      3.11      0.00
  -20    8   12      5.87      0.00
  -18    8   12      8.86      0.00
  -16    8   12      9.89      0.00
  -14    8   12      7.39      0.00
  -12    8   12      1.81      0.00
  -10    8   12     -4.76      0.00
   -8    8   12     -9.93      0.00
   -6    8   12    -12.27      0.00
   -4    8   12    -11.80      0.00
   -2    8   12     -9.80      0.00
    0    8   12     -7.92      0.00
    2    8   12     -6.74      0.00
    4    8   12     -5.52      0.00
    6    8   12     -3.55      0.00
    8    8   12     -1.03      0.00
   10    8   12      1.45      0.00
   12    8   12      3.21      0.00
   14    8   12      3.45      0.00
   16    8   12      1.90      0.00
   18    8   12     -0.17      0.00
  -23    9   12     -3.07      0.00
  -21    9   12     -0.31      0.00
  -19    9   12      4.35      0.00
  -17    9   12      8.24      0.00
  -15    9   12     10.04      0.00
  -13    9   12      9.39      0.00
  -11    9   12      6.35      0.00
   -9    9   12      2.48      0.00
   -7    9   12     -0.02      0.00
   -5    9   12     -0.66      0.00
   -3    9   12     -0.38      0.00
   -1    9   12     -0.12      0.00
    1    9   12     -0.78      0.00
    3    9   12     -2.46      0.00
    5    9   12     -3.26      0.00
    7    9   12     -1.59      0.00
    9    9   12      1.29      0.00
   11    9   12      3.23      0.00
   13    9   12      3.69      0.00
   15    9   12      3.01      0.00
   17    9   12      1.63      0.00
  -22   10   12     -1.95      0.00
  -20   10   12     -4.48      0.00
  -18   10   12     -7.05      0.00
  -16   10   12     -7.69      0.00
  -14   10   12     -5.64      0.00
  -12   10   12     -1.80      0.00
  -10   10   12      2.35      0.00
   -8   10   12      5.91      0.00
   -6   10   12      8.52      0.00
   -4   10   12      9.73      0.00
   -2   10   12      9.14      0.00
    0   10   12      7.30      0.00
    2   10   12      5.10      0.00
    4   10   12      2.93      0.00
    6   10   12      0.83      0.00
    8   10   12     -1.12      0.00
   10   10   12     -2.60      0.00
   12   10   12     -3.19      0.00
   14   10   12     -2.71      0.00
   16   10   12     -1.47      0.00
  -19   11   12     -3.13      0.00
  -17   11   12     -6.49      0.00
  -15   11   12     -8.68      0.00
  -13   11   12     -8.53      0.00
  -11   11   12     -5.75      0.00
   -9   11   12     -2.05      0.00
   -7   11   12      0.09      0.00
   -5   11   12      0.43      0.00
   -3   11   12      0.42      0.00
   -1   11   12      0.57      0.00
    1   11   12      0.88      0.00
    3   11   12      1.67      0.00
    5   11   12      2.13      0.00
    7   11   12      0.92      0.00
    9   11   12     -1.17      0.00
   11   11   12     -2.30      0.00
   13   11   12     -2.22      0.00
  -18   12   12      3.85      0.00
  -16   12   12      4.48      0.00
  -14   12   12      3.46      0.00
  -12   12   12      1.16      0.00
  -10   12   12     -1.50      0.00
   -8   12   12     -3.84      0.00
   -6   12   12     -5.79      0.00
   -4   12   12     -7.20      0.00
   -2   12   12     -7.45      0.00
    0   12   12     -6.06      0.00
    2   12   12     -3.52      0.00
    4   12   12     -1.12      0.00
    6   12   12      0.43      0.00
    8   12   12      1.43      0.00
   10   12   12      2.02      0.00
  -13   13   12      4.74      0.00
  -11   13   12      3.11      0.00
   -9   13   12      0.76      0.00
   -7   13   12     -0.49      0.00
   -5   13   12     -0.37      0.00
   -3   13   12     -0.17      0.00
   -1   13   12     -0.29      0.00
    1   13   12     -0.30      0.00
    3   13   12     -0.40      0.00
    5   13   12     -0.55      0.00
    7   13   12     -0.11      0.00
   -8   14   12      2.42      0.00
   -6   14   12      3.21      0.00
   -4   14   12      3.73      0.00
   -2   14   12      3.77      0.00
    0   14   12      2.95      0.00
  -29    1   13     -0.24      0.00
  -27    1   13     -0.77      0.00
  -25    1   13     -0.01      0.00
  -23    1   13      3.67      0.00
  -21    1   13      9.60      0.00
  -19    1   13     14.45      0.00
  -17    1   13     15.27      0.00
  -15    1   13     11.38      0.00
  -13    1   13      2.92      0.00
  -11    1   13     -9.31      0.00
   -9    1   13    -21.39      0.00
   -7    1   13    -26.71      0.00
   -5    1   13    -21.53      0.00
   -3    1   13    -10.28      0.00
   -1    1   13     -3.00      0.00
    1    1   13     -4.85      0.00
    3    1   13    -10.77      0.00
    5    1   13    -12.96      0.00
    7    1   13     -9.71      0.00
    9    1   13     -4.43      0.00
   11    1   13     -0.22      0.00
   13    1   13      2.02      0.00
   15    1   13      2.32      0.00
   17    1   13      0.73      0.00
   19    1   13     -1.87      0.00
   21    1   13     -3.37      0.00
   23    1   13     -2.55      0.00
  -30    2   13      0.55      0.00
  -28    2   13      0.03      0.00
  -26    2   13     -0.63      0.00
  -24    2   13     -0.84      0.00
  -22    2   13     -0.61      0.00
  -20    2   13      0.34      0.00
  -18    2   13      2.23      0.00
  -16    2   13      3.90      0.00
  -14    2   13      4.08      0.00
  -12    2   13      3.17      0.00
  -10    2   13      2.02      0.00
   -8    2   13      0.82      0.00
   -6    2   13      0.12      0.00
   -4    2   13      0.46      0.00
   -2    2   13      1.04      0.00
    0    2   13      0.84      0.00
    2    2   13      0.15      0.00
    4    2   13     -0.35      0.00
    6    2   13     -0.71      0.00
    8    2   13     -0.81      0.00
   10    2   13     -0.19      0.00
   12    2   13      0.82      0.00
   14    2   13      1.22      0.00
   16    2   13      0.79      0.00
   18    2   13      0.26      0.00
   20    2   13      0.10      0.00
   22    2   13      0.07      0.00
  -29    3   13      0.13      0.00
  -27    3   13      0.76      0.00
  -25    3   13     -0.13      0.00
  -23    3   13     -3.84      0.00
  -21    3   13     -9.02      0.00
  -19    3   13    -12.74      0.00
  -17    3   13    -13.40      0.00
  -15    3   13    -10.62      0.00
  -13    3   13     -3.45      0.00
  -11    3   13      7.83      0.00
   -9    3   13     18.79      0.00
   -7    3   13     23.15      0.00
   -5    3   13     18.66      0.00
   -3    3   13      9.79      0.00
   -1    3   13      4.01      0.00
    1    3   13      4.81      0.00
    3    3   13      8.69      0.00
    5    3   13     10.15      0.00
    7    3   13      7.61      0.00
    9    3   13      3.36      0.00
   11    3   13     -0.21      0.00
   13    3   13     -2.19      0.00
   15    3   13     -2.28      0.00
   17    3   13     -0.57      0.00
   19    3   13      1.49      0.00
   21    3   13      2.10      0.00
  -28    4   13      0.44      0.00
  -26    4   13      2.15      0.00
  -24    4   13      2.93      0.00
  -22    4   13      1.85      0.00
  -20    4   13     -0.87      0.00
  -18    4   13     -4.31      0.00
  -16    4   13     -6.90      0.00
  -14    4   13     -7.52      0.00
  -12    4   13     -6.29      0.00
  -10    4   13     -3.77      0.00
   -8    4   13     -0.81      0.00
   -6    4   13      0.79      0.00
   -4    4   13      0.08      0.00
   -2    4   13     -1.26      0.00
    0    4   13     -1.11      0.00
    2    4   13      0.33      0.00
    4    4   13      1.50      0.00
    6    4   13      1.67      0.00
    8    4   13      1.10      0.00
   10    4   13      0.08      0.00
   12    4   13     -0.99      0.00
   14    4   13     -1.43      0.00
   16    4   13     -0.86      0.00
   18    4   13      0.07      0.00
   20    4   13      0.43      0.00
   22    4   13      0.24      0.00
  -27    5   13     -0.25      0.00
  -25    5   13      0.79      0.00
  -23    5   13      3.68      0.00
  -21    5   13      7.65      0.00
  -19    5   13     10.88      0.00
  -17    5   13     11.96      0.00
  -15    5   13     10.04      0.00
  -13    5   13      4.09      0.00
  -11    5   13     -5.41      0.00
   -9    5   13    -14.41      0.00
   -7    5   13    -17.95      0.00
   -5    5   13    -14.94      0.00
   -3    5   13     -9.04      0.00
   -1    5   13     -4.99      0.00
    1    5   13     -4.61      0.00
    3    5   13     -6.11      0.00
    5    5   13     -6.62      0.00
    7    5   13     -4.99      0.00
    9    5   13     -2.20      0.00
   11    5   13      0.32      0.00
   13    5   13      1.72      0.00
   15    5   13      1.36      0.00
   17    5   13     -0.46      0.00
   19    5   13     -1.73      0.00
   21    5   13     -1.16      0.00
  -28    6   13     -1.00      0.00
  -26    6   13     -3.46      0.00
  -24    6   13     -4.80      0.00
  -22    6   13     -3.07      0.00
  -20    6   13      0.98      0.00
  -18    6   13      5.29      0.00
  -16    6   13      8.35      0.00
  -14    6   13      9.32      0.00
  -12    6   13      7.78      0.00
  -10    6   13      4.28      0.00
   -8    6   13      0.64      0.00
   -6    6   13     -1.05      0.00
   -4    6   13     -0.34      0.00
   -2    6   13      1.04      0.00
    0    6   13      0.89      0.00
    2    6   13     -1.02      0.00
    4    6   13     -2.75      0.00
    6    6   13     -2.62      0.00
    8    6   13     -1.09      0.00
   10    6   13      0.45      0.00
   12    6   13      1.46      0.00
   14    6   13      1.85      0.00
   16    6   13      1.29      0.00
   18    6   13      0.13      0.00
   20    6   13     -0.54      0.00
  -27    7   13      0.01      0.00
  -25    7   13     -1.02      0.00
  -23    7   13     -2.68      0.00
  -21    7   13     -5.45      0.00
  -19    7   13     -8.86      0.00
  -17    7   13    -10.91      0.00
  -15    7   13     -9.59      0.00
  -13    7   13     -4.42      0.00
  -11    7   13      3.09      0.00
   -9    7   13      9.83      0.00
   -7    7   13     12.86      0.00
   -5    7   13     11.66      0.00
   -3    7   13      8.31      0.00
   -1    7   13      5.43      0.00
    1    7   13      4.16      0.00
    3    7   13      3.89      0.00
    5    7   13      3.51      0.00
    7    7   13      2.52      0.00
    9    7   13      1.07      0.00
   11    7   13     -0.36      0.00
   13    7   13     -1.10      0.00
   15    7   13     -0.46      0.00
   17    7   13      1.08      0.00
   19    7   13      1.76      0.00
  -24    8   13      4.32      0.00
  -22    8   13      2.62      0.00
  -20    8   13     -1.68      0.00
  -18    8   13     -5.99      0.00
  -16    8   13     -8.75      0.00
  -14    8   13     -9.44      0.00
  -12    8   13     -7.71      0.00
  -10    8   13     -4.27      0.00
   -8    8   13     -1.16      0.00
   -6    8   13      0.20      0.00
   -4    8   13      0.04      0.00
   -2    8   13     -0.59      0.00
    0    8   13     -0.30      0.00
    2    8   13      1.56      0.00
    4    8   13      3.43      0.00
    6    8   13      3.12      0.00
    8    8   13      0.93      0.00
   10    8   13     -1.16      0.00
   12    8   13     -2.23      0.00
   14    8   13     -2.41      0.00
   16    8   13     -1.75      0.00
   18    8   13     -0.67      0.00
  -23    9   13      1.41      0.00
  -21    9   13      3.85      0.00
  -19    9   13      7.18      0.00
  -17    9   13      9.16      0.00
  -15    9   13      7.98      0.00
  -13    9   13      3.87      0.00
  -11    9   13     -1.36      0.00
   -9    9   13     -5.85      0.00
   -7    9   13     -8.58      0.00
   -5    9   13     -9.26      0.00
   -3    9   13     -8.08      0.00
   -1    9   13     -5.87      0.00
    1    9   13     -3.74      0.00
    3    9   13     -2.16      0.00
    5    9   13     -1.03      0.00
    7    9   13     -0.17      0.00
    9    9   13      0.56      0.00
   11    9   13      1.05      0.00
   13    9   13      1.03      0.00
   15    9   13      0.37      0.00
  -22   10   13     -1.06      0.00
  -20   10   13      1.94      0.00
  -18   10   13      5.52      0.00
  -16   10   13      8.19      0.00
  -14   10   13      9.07      0.00
  -12   10   13      7.45      0.00
  -10   10   13      4.07      0.00
   -8   10   13      1.28      0.00
   -6   10   13      0.30      0.00
   -4   10   13      0.19      0.00
   -2   10   13      0.07      0.00
    0   10   13     -0.36      0.00
    2   10   13     -1.58      0.00
    4   10   13     -2.95      0.00
    6   10   13     -2.69      0.00
    8   10   13     -0.71      0.00
   10   10   13      1.16      0.00
   12   10   13      1.90      0.00
   14   10   13      1.79      0.00
  -19   11   13     -4.73      0.00
  -17   11   13     -6.17      0.00
  -15   11   13     -5.65      0.00
  -13   11   13     -3.11      0.00
  -11   11   13      0.36      0.00
   -9   11   13      3.47      0.00
   -7   11   13      5.74      0.00
   -5   11   13      7.18      0.00
   -3   11   13      7.42      0.00
   -1   11   13      6.00      0.00
    1   11   13      3.44      0.00
    3   11   13      1.01      0.00
    5   11   13     -0.43      0.00
    7   11   13     -1.10      0.00
    9   11   13     -1.49      0.00
   11   11   13     -1.45      0.00
   13   11   13     -0.93      0.00
  -16   12   13     -5.39      0.00
  -14   12   13     -6.35      0.00
  -12   12   13     -5.26      0.00
  -10   12   13     -2.68      0.00
   -8   12   13     -0.70      0.00
   -6   12   13     -0.29      0.00
   -4   12   13     -0.26      0.00
   -2   12   13      0.06      0.00
    0   12   13      0.20      0.00
    2   12   13      0.48      0.00
    4   12   13      1.20      0.00
    6   12   13      1.30      0.00
    8   12   13      0.35      0.00
   10   12   13     -0.52      0.00
  -13   13   13      1.45      0.00
  -11   13   13     -0.58      0.00
   -9   13   13     -2.39      0.00
   -7   13   13     -3.66      0.00
   -5   13   13     -4.58      0.00
   -3   13   13     -5.00      0.00
   -1   13   13     -4.22      0.00
    1   13   13     -2.14      0.00
    3   13   13     -0.06      0.00
    5   13   13      0.83      0.00
   -6   14   13      0.23      0.00
   -4   14   13      0.48      0.00
   -2   14   13      0.29      0.00
  -30    0   14      0.12      0.00
  -28    0   14      0.86      0.00
  -26    0   14      1.06      0.00
  -24    0   14     -1.36      0.00
  -22    0   14     -6.97      0.00
  -20    0   14    -13.03      0.00
  -18    0   14    -15.71      0.00
  -16    0   14    -13.44      0.00
  -14    0   14     -6.60      0.00
  -12    0   14      3.71      0.00
  -10    0   14     14.74      0.00
   -8    0   14     21.36      0.00
   -6    0   14     18.93      0.00
   -4    0   14      8.41      0.00
   -2    0   14     -2.01      0.00
    0    0   14     -4.27      0.00
    2    0   14      0.92      0.00
    4    0   14      6.39      0.00
    6    0   14      7.61      0.00
    8    0   14      5.63      0.00
   10    0   14      3.23      0.00
   12    0   14      1.68      0.00
   14    0   14      0.95      0.00
   16    0   14      1.17      0.00
   18    0   14      2.49      0.00
   20    0   14      3.71      0.00
   22    0   14      3.16      0.00
  -29    1   14      0.07      0.00
  -27    1   14      0.35      0.00
  -25    1   14      0.50      0.00
  -23    1   14      0.61      0.00
  -21    1   14      0.50      0.00
  -19    1   14     -0.31      0.00
  -17    1   14     -1.49      0.00
  -15    1   14     -2.02      0.00
  -13    1   14     -1.73      0.00
  -11    1   14     -1.21      0.00
   -9    1   14     -0.71      0.00
   -7    1   14     -0.28      0.00
   -5    1   14     -0.21      0.00
   -3    1   14     -0.46      0.00
   -1    1   14     -0.53      0.00
    1    1   14     -0.32      0.00
    3    1   14     -0.05      0.00
    5    1   14      0.23      0.00
    7    1   14      0.47      0.00
    9    1   14      0.33      0.00
   11    1   14     -0.23      0.00
   13    1   14     -0.64      0.00
   15    1   14     -0.52      0.00
   17    1   14     -0.23      0.00
   19    1   14     -0.16      0.00
   21    1   14     -0.20      0.00
  -30    2   14     -0.01      0.00
  -28    2   14     -0.88      0.00
  -26    2   14     -1.11      0.00
  -24    2   14      1.39      0.00
  -22    2   14      6.71      0.00
  -20    2   14     12.01      0.00
  -18    2   14     14.35      0.00
  -16    2   14     12.71      0.00
  -14    2   14      6.76      0.00
  -12    2   14     -3.15      0.00
  -10    2   14    -13.95      0.00
   -8    2   14    -20.11      0.00
   -6    2   14    -17.62      0.00
   -4    2   14     -8.07      0.00
   -2    2   14      1.26      0.00
    0    2   14      3.59      0.00
    2    2   14     -0.60      0.00
    4    2   14     -5.34      0.00
    6    2   14     -6.54      0.00
    8    2   14     -4.88      0.00
   10    2   14     -2.75      0.00
   12    2   14     -1.30      0.00
   14    2   14     -0.67      0.00
   16    2   14     -1.07      0.00
   18    2   14     -2.30      0.00
   20    2   14     -3.04      0.00
   22    2   14     -2.29      0.00
  -29    3   14     -0.17      0.00
  -27    3   14     -1.21      0.00
  -25    3   14     -2.00      0.00
  -23    3   14     -2.06      0.00
  -21    3   14     -1.02      0.00
  -19    3   14      1.41      0.00
  -17    3   14      4.24      0.00
  -15    3   14      5.62      0.00
  -13    3   14      5.16      0.00
  -11    3   14      3.67      0.00
   -9    3   14      1.68      0.00
   -7    3   14      0.01      0.00
   -5    3   14     -0.16      0.00
   -3    3   14      0.84      0.00
   -1    3   14      1.29      0.00
    1    3   14      0.56      0.00
    3    3   14     -0.45      0.00
    5    3   14     -1.12      0.00
    7    3   14     -1.35      0.00
    9    3   14     -0.93      0.00
   11    3   14      0.13      0.00
   13    3   14      0.99      0.00
   15    3   14      0.88      0.00
   17    3   14      0.24      0.00
   19    3   14     -0.04      0.00
   21    3   14      0.10      0.00
  -28    4   14      0.50      0.00
  -26    4   14      0.62      0.00
  -24    4   14     -1.61      0.00
  -22    4   14     -6.02      0.00
  -20    4   14    -10.24      0.00
  -18    4   14    -12.26      0.00
  -16    4   14    -11.39      0.00
  -14    4   14     -6.79      0.00
  -12    4   14      1.87      0.00
  -10    4   14     11.51      0.00
   -8    4   14     16.73      0.00
   -6    4   14     14.59      0.00
   -4    4   14      7.30      0.00
   -2    4   14      0.34      0.00
    0    4   14     -1.97      0.00
    2    4   14      0.19      0.00
    4    4   14      3.24      0.00
    6    4   14      4.31      0.00
    8    4   14      3.45      0.00
   10    4   14      2.08      0.00
   12    4   14      1.01      0.00
   14    4   14      0.67      0.00
   16    4   14      1.41      0.00
   18    4   14      2.36      0.00
   20    4   14      2.07      0.00
  -27    5   14      2.22      0.00
  -25    5   14      3.80      0.00
  -23    5   14      3.67      0.00
  -21    5   14      1.42      0.00
  -19    5   14     -2.23      0.00
  -17    5   14     -5.92      0.00
  -15    5   14     -8.05      0.00
  -13    5   14     -7.73      0.00
  -11    5   14     -5.29      0.00
   -9    5   14     -1.88      0.00
   -7    5   14      0.62      0.00
   -5    5   14      0.73      0.00
   -3    5   14     -0.79      0.00
   -1    5   14     -1.56      0.00
    1    5   14     -0.37      0.00
    3    5   14      1.52      0.00
    5    5   14      2.39      0.00
    7    5   14      2.02      0.00
    9    5   14      1.13      0.00
   11    5   14      0.09      0.00
   13    5   14     -0.79      0.00
   15    5   14     -0.87      0.00
   17    5   14     -0.15      0.00
   19    5   14      0.40      0.00
  -26    6   14      0.25      0.00
  -24    6   14      1.69      0.00
  -22    6   14      4.55      0.00
  -20    6   14      8.23      0.00
  -18    6   14     10.84      0.00
  -16    6   14     10.60      0.00
  -14    6   14      6.64      0.00
  -12    6   14     -0.57      0.00
  -10    6   14     -8.31      0.00
   -8    6   14    -12.54      0.00
   -6    6   14    -11.32      0.00
   -4    6   14     -6.52      0.00
   -2    6   14     -1.82      0.00
    0    6   14      0.34      0.00
    2    6   14      0.00      0.00
    4    6   14     -1.33      0.00
    6    6   14     -2.23      0.00
    8    6   14     -2.32      0.00
   10    6   14     -1.87      0.00
   12    6   14     -1.30      0.00
   14    6   14     -1.27      0.00
   16    6   14     -2.10      0.00
   18    6   14     -2.60      0.00
  -25    7   14     -4.36      0.00
  -23    7   14     -4.16      0.00
  -21    7   14     -1.24      0.00
  -19    7   14      2.79      0.00
  -17    7   14      6.41      0.00
  -15    7   14      8.54      0.00
  -13    7   14      8.23      0.00
  -11    7   14      5.56      0.00
   -9    7   14      2.20      0.00
   -7    7   14      0.05      0.00
   -5    7   14     -0.16      0.00
   -3    7   14      0.86      0.00
   -1    7   14      1.36      0.00
    1    7   14     -0.04      0.00
    3    7   14     -2.41      0.00
    5    7   14     -3.37      0.00
    7    7   14     -2.31      0.00
    9    7   14     -0.71      0.00
   11    7   14      0.45      0.00
   13    7   14      1.18      0.00
   15    7   14      1.27      0.00
   17    7   14      0.64      0.00
  -24    8   14     -0.85      0.00
  -22    8   14     -2.82      0.00
  -20    8   14     -6.31      0.00
  -18    8   14     -9.33      0.00
  -16    8   14     -9.38      0.00
  -14    8   14     -5.86      0.00
  -12    8   14     -0.20      0.00
  -10    8   14      5.27      0.00
   -8    8   14      8.46      0.00
   -6    8   14      8.54      0.00
   -4    8   14      6.23      0.00
   -2    8   14      3.18      0.00
    0    8   14      0.83      0.00
    2    8   14     -0.27      0.00
    4    8   14     -0.27      0.00
    6    8   14      0.37      0.00
    8    8   14      1.00      0.00
   10    8   14      1.26      0.00
   12    8   14      1.26      0.00
   14    8   14      1.41      0.00
   16    8   14      1.80      0.00
  -23    9   14      2.53      0.00
  -21    9   14      0.10      0.00
  -19    9   14     -3.33      0.00
  -17    9   14     -6.29      0.00
  -15    9   14     -8.09      0.00
  -13    9   14     -7.85      0.00
  -11    9   14     -5.38      0.00
   -9    9   14     -2.42      0.00
   -7    9   14     -0.83      0.00
   -5    9   14     -0.57      0.00
   -3    9   14     -0.74      0.00
   -1    9   14     -0.59      0.00
    1    9   14      0.69      0.00
    3    9   14      2.75      0.00
    5    9   14      3.57      0.00
    7    9   14      2.30      0.00
    9    9   14      0.40      0.00
   11    9   14     -0.78      0.00
   13    9   14     -1.22      0.00
   15    9   14     -1.15      0.00
  -22   10   14      1.93      0.00
  -20   10   14      4.59      0.00
  -18   10   14      6.90      0.00
  -16   10   14      7.14      0.00
  -14   10   14      4.75      0.00
  -12   10   14      0.80      0.00
  -10   10   14     -2.93      0.00
   -8   10   14     -5.35      0.00
   -6   10   14     -6.42      0.00
   -4   10   14     -6.16      0.00
   -2   10   14     -4.48      0.00
    0   10   14     -1.95      0.00
    2   10   14      0.28      0.00
    4   10   14      1.25      0.00
    6   10   14      1.05      0.00
    8   10   14      0.47      0.00
   10   10   14     -0.03      0.00
   12   10   14     -0.48      0.00
   14   10   14     -0.75      0.00
  -19   11   14      2.54      0.00
  -17   11   14      4.88      0.00
  -15   11   14      6.52      0.00
  -13   11   14      6.45      0.00
  -11   11   14      4.29      0.00
   -9   11   14      1.77      0.00
   -7   11   14      0.74      0.00
   -5   11   14      0.66      0.00
   -3   11   14      0.41      0.00
   -1   11   14      0.10      0.00
    1   11   14     -0.44      0.00
    3   11   14     -1.67      0.00
    5   11   14     -2.50      0.00
    7   11   14     -1.82      0.00
    9   11   14     -0.46      0.00
   11   11   14      0.31      0.00
  -16   12   14     -4.31      0.00
  -14   12   14     -3.24      0.00
  -12   12   14     -0.75      0.00
  -10   12   14      1.80      0.00
   -8   12   14      3.48      0.00
   -6   12   14      4.52      0.00
   -4   12   14      5.09      0.00
   -2   12   14      4.47      0.00
    0   12   14      2.27      0.00
    2   12   14     -0.28      0.00
    4   12   14     -1.47      0.00
    6   12   14     -1.25      0.00
    8   12   14     -0.87      0.00
  -13   13   14     -3.19      0.00
  -11   13   14     -2.06      0.00
   -9   13   14     -0.84      0.00
   -7   13   14     -0.62      0.00
   -5   13   14     -0.77      0.00
   -3   13   14     -0.48      0.00
   -1   13   14     -0.27      0.00
    1   13   14     -0.30      0.00
    3   13   14      0.13      0.00
    5   13   14      0.74      0.00
  -29    1   15      0.61      0.00
  -27    1   15      1.54      0.00
  -25    1   15      0.56      0.00
  -23    1   15     -3.82      0.00
  -21    1   15     -9.83      0.00
  -19    1   15    -13.81      0.00
  -17    1   15    -13.56      0.00
  -15    1   15     -8.98      0.00
  -13    1   15     -0.93      0.00
  -11    1   15      8.39      0.00
   -9    1   15     14.96      0.00
   -7    1   15     14.62      0.00
   -5    1   15      6.35      0.00
   -3    1   15     -4.78      0.00
   -1    1   15    -10.77      0.00
    1    1   15     -8.49      0.00
    3    1   15     -2.15      0.00
    5    1   15      2.72      0.00
    7    1   15      4.48      0.00
    9    1   15      4.54      0.00
   11    1   15      4.25      0.00
   13    1   15      3.77      0.00
   15    1   15      3.27      0.00
   17    1   15      3.37      0.00
   19    1   15      3.79      0.00
   21    1   15      3.23      0.00
  -30    2   15      0.25      0.00
  -28    2   15      0.80      0.00
  -26    2   15      1.35      0.00
  -24    2   15      1.78      0.00
  -22    2   15      1.88      0.00
  -20    2   15      0.82      0.00
  -18    2   15     -1.37      0.00
  -16    2   15     -3.11      0.00
  -14    2   15     -3.34      0.00
  -12    2   15     -2.62      0.00
  -10    2   15     -1.60      0.00
   -8    2   15     -0.52      0.00
   -6    2   15      0.03      0.00
   -4    2   15     -0.31      0.00
   -2    2   15     -0.80      0.00
    0    2   15     -0.71      0.00
    2    2   15     -0.20      0.00
    4    2   15      0.32      0.00
    6    2   15      0.77      0.00
    8    2   15      0.81      0.00
   10    2   15      0.16      0.00
   12    2   15     -0.66      0.00
   14    2   15     -0.79      0.00
   16    2   15     -0.33      0.00
   18    2   15     -0.07      0.00
   20    2   15     -0.21      0.00
  -29    3   15     -0.47      0.00
  -27    3   15     -1.53      0.00
  -25    3   15     -0.61      0.00
  -23    3   15      3.38      0.00
  -21    3   15      8.43      0.00
  -19    3   15     11.70      0.00
  -17    3   15     11.97      0.00
  -15    3   15      8.70      0.00
  -13    3   15      1.53      0.00
  -11    3   15     -7.46      0.00
   -9    3   15    -13.58      0.00
   -7    3   15    -12.98      0.00
   -5    3   15     -5.75      0.00
   -3    3   15      3.57      0.00
   -1    3   15      8.87      0.00
    1    3   15      7.62      0.00
    3    3   15      2.71      0.00
    5    3   15     -1.46      0.00
    7    3   15     -3.27      0.00
    9    3   15     -3.69      0.00
   11    3   15     -3.62      0.00
   13    3   15     -3.29      0.00
   15    3   15     -3.11      0.00
   17    3   15     -3.30      0.00
   19    3   15     -3.06      0.00
  -28    4   15     -1.28      0.00
  -26    4   15     -2.54      0.00
  -24    4   15     -3.28      0.00
  -22    4   15     -2.87      0.00
  -20    4   15     -0.71      0.00
  -18    4   15      2.74      0.00
  -16    4   15      5.58      0.00
  -14    4   15      6.29      0.00
  -12    4   15      5.00      0.00
  -10    4   15      2.58      0.00
   -8    4   15      0.12      0.00
   -6    4   15     -0.83      0.00
   -4    4   15      0.12      0.00
   -2    4   15      1.33      0.00
    0    4   15      1.11      0.00
    2    4   15     -0.23      0.00
    4    4   15     -1.35      0.00
    6    4   15     -1.76      0.00
    8    4   15     -1.63      0.00
   10    4   15     -0.89      0.00
   12    4   15      0.20      0.00
   14    4   15      0.71      0.00
   16    4   15      0.28      0.00
   18    4   15     -0.21      0.00
   20    4   15     -0.12      0.00
  -27    5   15      0.62      0.00
  -25    5   15     -0.07      0.00
  -23    5   15     -2.84      0.00
  -21    5   15     -6.82      0.00
  -19    5   15     -9.91      0.00
  -17    5   15    -10.57      0.00
  -15    5   15     -8.03      0.00
  -13    5   15     -2.00      0.00
  -11    5   15      5.71      0.00
   -9    5   15     10.95      0.00
   -7    5   15     10.49      0.00
   -5    5   15      4.93      0.00
   -3    5   15     -1.90      0.00
   -1    5   15     -6.01      0.00
    1    5   15     -5.92      0.00
    3    5   15     -3.07      0.00
    5    5   15      0.02      0.00
    7    5   15      2.07      0.00
    9    5   15      3.12      0.00
   11    5   15      3.41      0.00
   13    5   15      3.25      0.00
   15    5   15      3.33      0.00
   17    5   15      3.45      0.00
   19    5   15      2.48      0.00
  -26    6   15      3.30      0.00
  -24    6   15      4.26      0.00
  -22    6   15      3.27      0.00
  -20    6   15      0.46      0.00
  -18    6   15     -3.33      0.00
  -16    6   15     -6.60      0.00
  -14    6   15     -7.66      0.00
  -12    6   15     -6.07      0.00
  -10    6   15     -3.00      0.00
   -8    6   15     -0.28      0.00
   -6    6   15      0.64      0.00
   -4    6   15     -0.37      0.00
   -2    6   15     -1.71      0.00
    0    6   15     -1.32      0.00
    2    6   15      0.76      0.00
    4    6   15      2.46      0.00
    6    6   15      2.56      0.00
    8    6   15      1.80      0.00
   10    6   15      0.92      0.00
   12    6   15     -0.05      0.00
   14    6   15     -0.69      0.00
   16    6   15     -0.48      0.00
   18    6   15      0.07      0.00
  -25    7   15      0.34      0.00
  -23    7   15      1.78      0.00
  -21    7   15      4.99      0.00
  -19    7   15      8.46      0.00
  -17    7   15      9.56      0.00
  -15    7   15      7.17      0.00
  -13    7   15      2.02      0.00
  -11    7   15     -3.92      0.00
   -9    7   15     -7.89      0.00
   -7    7   15     -7.91      0.00
   -5    7   15     -4.40      0.00
   -3    7   15      0.17      0.00
   -1    7   15      3.44      0.00
    1    7   15      4.43      0.00
    3    7   15      3.37      0.00
    5    7   15      1.12      0.00
    7    7   15     -1.18      0.00
    9    7   15     -2.70      0.00
   11    7   15     -3.25      0.00
   13    7   15     -3.26      0.00
   15    7   15     -3.25      0.00
   17    7   15     -2.94      0.00
  -24    8   15     -3.50      0.00
  -22    8   15     -2.29      0.00
  -20    8   15      0.39      0.00
  -18    8   15      3.46      0.00
  -16    8   15      6.15      0.00
  -14    8   15      7.25      0.00
  -12    8   15      5.92      0.00
  -10    8   15      3.23      0.00
   -8    8   15      1.15      0.00
   -6    8   15      0.50      0.00
   -4    8   15      0.93      0.00
   -2    8   15      1.47      0.00
    0    8   15      0.75      0.00
    2    8   15     -1.44      0.00
    4    8   15     -3.17      0.00
    6    8   15     -2.93      0.00
    8    8   15     -1.59      0.00
   10    8   15     -0.49      0.00
   12    8   15      0.25      0.00
   14    8   15      0.71      0.00
   16    8   15      0.66      0.00
  -23    9   15     -0.91      0.00
  -21    9   15     -3.55      0.00
  -19    9   15     -6.57      0.00
  -17    9   15     -7.71      0.00
  -15    9   15     -5.89      0.00
  -13    9   15     -1.91      0.00
  -11    9   15      2.32      0.00
   -9    9   15      5.06      0.00
   -7    9   15      5.63      0.00
   -5    9   15      4.29      0.00
   -3    9   15      1.73      0.00
   -1    9   15     -1.09      0.00
    1    9   15     -3.10      0.00
    3    9   15     -3.42      0.00
    5    9   15     -2.03      0.00
    7    9   15      0.00      0.00
    9    9   15      1.57      0.00
   11    9   15      2.34      0.00
   13    9   15      2.45      0.00
   15    9   15      2.07      0.00
  -20   10   15     -1.04      0.00
  -18   10   15     -3.17      0.00
  -16   10   15     -5.18      0.00
  -14   10   15     -6.21      0.00
  -12   10   15     -5.11      0.00
  -10   10   15     -2.65      0.00
   -8   10   15     -1.02      0.00
   -6   10   15     -0.76      0.00
   -4   10   15     -0.81      0.00
   -2   10   15     -0.68      0.00
    0   10   15     -0.08      0.00
    2   10   15      1.45      0.00
    4   10   15      2.95      0.00
    6   10   15      2.90      0.00
    8   10   15      1.61      0.00
   10   10   15      0.50      0.00
   12   10   15     -0.02      0.00
  -19   11   15      3.90      0.00
  -17   11   15      5.09      0.00
  -15   11   15      4.46      0.00
  -13   11   15      1.89      0.00
  -11   11   15     -1.18      0.00
   -9   11   15     -3.18      0.00
   -7   11   15     -3.97      0.00
   -5   11   15     -4.06      0.00
   -3   11   15     -3.20      0.00
   -1   11   15     -1.01      0.00
    1   11   15      1.60      0.00
    3   11   15      2.84      0.00
    5   11   15      2.14      0.00
    7   11   15      0.74      0.00
    9   11   15     -0.21      0.00
  -16   12   15      3.05      0.00
  -14   12   15      3.83      0.00
  -12   12   15      3.13      0.00
  -10   12   15      1.48      0.00
   -8   12   15      0.62      0.00
   -6   12   15      0.71      0.00
   -4   12   15      0.62      0.00
   -2   12   15      0.41      0.00
    0   12   15      0.36      0.00
    2   12   15     -0.30      0.00
    4   12   15     -1.47      0.00
    6   12   15     -1.81      0.00
  -11   13   15      0.70      0.00
   -9   13   15      1.87      0.00
   -7   13   15      2.35      0.00
   -5   13   15      2.67      0.00
   -3   13   15      2.66      0.00
   -1   13   15      1.48      0.00
    1   13   15     -0.58      0.00
    3   13   15     -1.77      0.00
  -30    0   16     -0.10      0.00
  -28    0   16     -1.15      0.00
  -26    0   16     -1.48      0.00
  -24    0   16      1.18      0.00
  -22    0   16      6.56      0.00
  -20    0   16     11.36      0.00
  -18    0   16     12.60      0.00
  -16    0   16      9.73      0.00
  -14    0   16      3.71      0.00
  -12    0   16     -3.65      0.00
  -10    0   16     -9.53      0.00
   -8    0   16    -10.47      0.00
   -6    0   16     -4.32      0.00
   -4    0   16      6.57      0.00
   -2    0   16     15.23      0.00
    0    0   16     16.17      0.00
    2    0   16     10.47      0.00
    4    0   16      3.23      0.00
    6    0   16     -1.96      0.00
    8    0   16     -4.70      0.00
   10    0   16     -5.93      0.00
   12    0   16     -6.02      0.00
   14    0   16     -5.16      0.00
   16    0   16     -4.34      0.00
   18    0   16     -4.14      0.00
   20    0   16     -3.61      0.00
  -29    1   16     -0.48      0.00
  -27    1   16     -0.77      0.00
  -25    1   16     -1.09      0.00
  -23    1   16     -1.42      0.00
  -21    1   16     -1.29      0.00
  -19    1   16     -0.32      0.00
  -17    1   16      0.88      0.00
  -15    1   16      1.41      0.00
  -13    1   16      1.25      0.00
  -11    1   16      0.87      0.00
   -9    1   16      0.44      0.00
   -7    1   16      0.07      0.00
   -5    1   16      0.01      0.00
   -3    1   16      0.23      0.00
   -1    1   16      0.36      0.00
    1    1   16      0.27      0.00
    3    1   16      0.06      0.00
    5    1   16     -0.18      0.00
    7    1   16     -0.31      0.00
    9    1   16     -0.12      0.00
   11    1   16      0.27      0.00
   13    1   16      0.42      0.00
   15    1   16      0.19      0.00
   17    1   16      0.00      0.00
   19    1   16      0.06      0.00
  -28    2   16      1.42      0.00
  -26    2   16      1.84      0.00
  -24    2   16     -0.79      0.00
  -22    2   16     -5.80      0.00
  -20    2   16    -10.13      0.00
  -18    2   16    -11.54      0.00
  -16    2   16     -9.44      0.00
  -14    2   16     -3.96      0.00
  -12    2   16      3.43      0.00
  -10    2   16      9.31      0.00
   -8    2   16     10.06      0.00
   -6    2   16      4.09      0.00
   -4    2   16     -6.07      0.00
   -2    2   16    -14.21      0.00
    0    2   16    -15.35      0.00
    2    2   16    -10.24      0.00
    4    2   16     -3.50      0.00
    6    2   16      1.42      0.00
    8    2   16      4.16      0.00
   10    2   16      5.49      0.00
   12    2   16      5.68      0.00
   14    2   16      5.03      0.00
   16    2   16      4.35      0.00
   18    2   16      3.86      0.00
   20    2   16      2.91      0.00
  -29    3   16      0.89      0.00
  -27    3   16      1.72      0.00
  -25    3   16      2.61      0.00
  -23    3   16      3.28      0.00
  -21    3   16      2.74      0.00
  -19    3   16      0.34      0.00
  -17    3   16     -2.58      0.00
  -15    3   16     -4.03      0.00
  -13    3   16     -3.70      0.00
  -11    3   16     -2.38      0.00
   -9    3   16     -0.71      0.00
   -7    3   16      0.47      0.00
   -5    3   16      0.36      0.00
   -3    3   16     -0.58      0.00
   -1    3   16     -0.98      0.00
    1    3   16     -0.45      0.00
    3    3   16      0.32      0.00
    5    3   16      0.87      0.00
    7    3   16      1.18      0.00
    9    3   16      0.92      0.00
   11    3   16      0.03      0.00
   13    3   16     -0.63      0.00
   15    3   16     -0.42      0.00
   17    3   16      0.07      0.00
   19    3   16      0.07      0.00
  -28    4   16     -1.15      0.00
  -26    4   16     -1.58      0.00
  -24    4   16      0.51      0.00
  -22    4   16      4.57      0.00
  -20    4   16      8.20      0.00
  -18    4   16      9.73      0.00
  -16    4   16      8.49      0.00
  -14    4   16      3.96      0.00
  -12    4   16     -2.81      0.00
  -10    4   16     -8.30      0.00
   -8    4   16     -8.83      0.00
   -6    4   16     -3.56      0.00
   -4    4   16      4.80      0.00
   -2    4   16     11.44      0.00
    0    4   16     12.82      0.00
    2    4   16      9.26      0.00
    4    4   16      3.98      0.00
    6    4   16     -0.40      0.00
    8    4   16     -3.35      0.00
   10    4   16     -4.98      0.00
   12    4   16     -5.27      0.00
   14    4   16     -4.84      0.00
   16    4   16     -4.36      0.00
   18    4   16     -3.39      0.00
  -27    5   16     -2.01      0.00
  -25    5   16     -3.34      0.00
  -23    5   16     -3.96      0.00
  -21    5   16     -2.96      0.00
  -19    5   16      0.06      0.00
  -17    5   16      3.76      0.00
  -15    5   16      5.87      0.00
  -13    5   16      5.44      0.00
  -11    5   16      3.24      0.00
   -9    5   16      0.62      0.00
   -7    5   16     -0.94      0.00
   -5    5   16     -0.50      0.00
   -3    5   16      1.09      0.00
   -1    5   16      1.72      0.00
    1    5   16      0.54      0.00
    3    5   16     -1.10      0.00
    5    5   16     -1.88      0.00
    7    5   16     -1.94      0.00
    9    5   16     -1.59      0.00
   11    5   16     -0.65      0.00
   13    5   16      0.34      0.00
   15    5   16      0.46      0.00
   17    5   16     -0.02      0.00
  -26    6   16      0.40      0.00
  -24    6   16     -0.53      0.00
  -22    6   16     -3.35      0.00
  -20    6   16     -6.84      0.00
  -18    6   16     -8.62      0.00
  -16    6   16     -7.42      0.00
  -14    6   16     -3.42      0.00
  -12    6   16      2.13      0.00
  -10    6   16      6.60      0.00
   -8    6   16      7.12      0.00
   -6    6   16      3.08      0.00
   -4    6   16     -3.17      0.00
   -2    6   16     -8.18      0.00
    0    6   16     -9.83      0.00
    2    6   16     -8.07      0.00
    4    6   16     -4.28      0.00
    6    6   16     -0.21      0.00
    8    6   16      2.95      0.00
   10    6   16      4.63      0.00
   12    6   16      4.94      0.00
   14    6   16      4.61      0.00
   16    6   16      4.04      0.00
   18    6   16      2.71      0.00
  -25    7   16      3.35      0.00
  -23    7   16      3.63      0.00
  -21    7   16      2.35      0.00
  -19    7   16     -0.32      0.00
  -17    7   16     -3.65      0.00
  -15    7   16     -5.91      0.00
  -13    7   16     -5.70      0.00
  -11    7   16     -3.54      0.00
   -9    7   16     -1.21      0.00
   -7    7   16     -0.02      0.00
   -5    7   16     -0.36      0.00
   -3    7   16     -1.59      0.00
   -1    7   16     -1.93      0.00
    1    7   16     -0.33      0.00
    3    7   16      1.80      0.00
    5    7   16      2.54      0.00
    7    7   16      2.04      0.00
    9    7   16      1.38      0.00
   11    7   16      0.63      0.00
   13    7   16     -0.19      0.00
   15    7   16     -0.53      0.00
  -24    8   16      0.09      0.00
  -22    8   16      2.18      0.00
  -20    8   16      5.42      0.00
  -18    8   16      7.31      0.00
  -16    8   16      6.28      0.00
  -14    8   16      2.81      0.00
  -12    8   16     -1.48      0.00
  -10    8   16     -4.67      0.00
   -8    8   16     -5.18      0.00
   -6    8   16     -2.75      0.00
   -4    8   16      1.33      0.00
   -2    8   16      5.15      0.00
    0    8   16      7.29      0.00
    2    8   16      7.02      0.00
    4    8   16      4.41      0.00
    6    8   16      0.76      0.00
    8    8   16     -2.24      0.00
   10    8   16     -3.78      0.00
   12    8   16     -4.06      0.00
   14    8   16     -3.56      0.00
  -23    9   16     -1.95      0.00
  -21    9   16     -0.96      0.00
  -19    9   16      0.73      0.00
  -17    9   16      2.91      0.00
[truncated: 1,543,586 more chars]
